# Supplementary material for: Comparative Transcriptome Analysis of Developing Seeds and Silique Wall Reveals Dynamic Transcription Networks for Effective Oil Production in Brassica napus L
Source: Int J Mol Sci. 2019 Apr 23;20(8):1982. doi: 10.3390/ijms20081982 (PMC6515390; doi:10.3390/ijms20081982)
Supplement: Supplementary file 1 [file ijms-20-01982-s001.zip]

Archive with 6 entries (6 files):
- Supplementary Figures and Tables.docx
- Supplementary Table S5.xlsx
- Supplementary Table S6.xlsx
- Supplementary Table S7.xlsx
- Supplementary Table S8.xlsx
- Supplementary Table S9.xlsx
