# Supplementary material for: Comparative Transcriptome Analysis of Developing Seeds and Silique Wall Reveals Dynamic Transcription Networks for Effective Oil Production in Brassica napus L
Source: Int J Mol Sci. 2019 Apr 23;20(8):1982. doi: 10.3390/ijms20081982 (PMC6515390; doi:10.3390/ijms20081982)
Supplement: Supplementary file 1 [file ijms-20-01982-s001.zip › Supplementary Table S5.xlsx]

## Sheet: Sheet1
Supplementary Table S5. The genes's transcript abundance of HOCL and LOCLine was estimated by fragment per kilo base of transcript per million mapped reads (FPKM) with Cufflinks. An FPKM cutoff value of eaqual to or greater than 1 was set to declare a gene expressed.
Sr. No.	Gene ID	Locus	High oil content line (HOCL) (1L99)												Low oil content line (LOCL) (1L363)
			Seed tissue - Days after pollination (DAP)						Silique wall tissue - Days after pollination (DAP)						Seed tissue - Days after pollination (DAP)						Silique wall tissue - Days after pollination (DAP)
			11	16	23	30	37	44	11	16	23	30	37	44	11	16	23	30	37	44	11	16	23	30	37	44
1	BnaA01g00010D	chrA01:830-1437	22.3793	15.4517	22.2672	19.5453	11.5308	7.58253	6.22666	9.58855	6.02464	6.32381	8.9862	8.9226	220.635	163.676	201.888	194.884	95.1586	121.675	87.501	65.8556	91.6016	77.626	79.1444	61.9516
2	BnaA01g00030D	chrA01:2664-5455	1.19973	1.29296	2.02225	3.22417	2.49614	3.03336	9.58655	5.56038	5.10156	5.3187	4.91046	4.82509	1.37954	1.94884	2.00915	1.92528	1.3924	2.48901	6.42251	6.0449	4.52987	3.68476	2.80738	3.64703
3	BnaA01g00050D	chrA01:14269-15906	62.2606	30.4076	20.5888	28.6601	21.4519	30.8917	70.0936	43.2291	102.36	127.748	60.8634	13.2254	46.7807	62.337	16.7494	15.4769	10.5779	17.3814	41.6184	72.8739	58.5469	51.6194	37.7335	16.4302
4	BnaA01g00060D	chrA01:18235-19430	0	0.652968	0.250181	0	0.224912	0.755482	4.48771	4.24356	4.5193	8.57658	14.1413	20.171	0	0	0	0	0	0	1.74494	1.88929	1.06216	1.33499	1.63728	3.041
5	BnaA01g00080D	chrA01:24908-25673	0.52797	2.65458	5.89969	3.37803	2.13276	1.20258	1.39842	3.04232	4.36432	9.13564	24.3074	10.4454	1.2259	4.36281	1.58953	1.6873	0.160988	0.651755	1.24482	10.3216	3.71594	7.18975	26.9034	12.8801
6	BnaA01g00090D	chrA01:26914-29919	3.39565	5.77105	3.01265	2.99743	8.24474	10.1517	3.63015	3.25657	1.7856	1.37024	1.4676	0.351307	3.71888	3.82005	5.76842	3.68161	5.96101	14.108	3.31604	2.86743	1.56638	1.09224	0.458564	0.347572
7	BnaA01g00100D	chrA01:30065-31758	15.8962	11.497	9.85869	12.7825	17.8554	21.304	16.5108	13.3726	12.5002	13.3791	9.18918	11.6104	9.06577	8.06172	9.64544	11.9987	14.2926	26.975	13.273	10.0436	16.1065	13.9919	10.4585	14.7382
8	BnaA01g00120D	chrA01:38067-39457	4.96835	3.06831	3.77669	3.773	2.44051	4.38716	5.82328	5.98901	7.33911	6.15945	6.46359	7.12556	3.20733	1.339	1.715	3.03995	2.18608	2.08284	4.03327	1.73482	1.73272	2.71651	2.92622	7.62678
9	BnaA01g00130D	chrA01:40415-41144	0.150494	2.1478	17.7818	19.9491	11.7466	9.43525	0.267882	0.471969	0.257133	0.289823	0.356351	0.778166	0	0.996285	22.6577	30.3961	14.2592	11.1791	0.481642	0.145995	0	0.264239	0.508729	0.408505
10	BnaA01g00140D	chrA01:44788-46403	0	0	0	0	0	0	2.7034	1.87519	2.73874	2.29044	0.590581	0.427173	0	0	0.0503069	0	0.0585792	0.184133	1.74232	6.06503	2.93349	2.53805	0.681125	0.787845
11	BnaA01g00170D	chrA01:61498-64484	10.3403	19.0921	7.32075	10.0669	5.20598	7.1038	279.917	426.237	425.398	283.614	189.978	153.377	18.8655	42.0384	11.4042	20.7876	7.78301	11.4194	372.328	240.065	430.373	387.94	446.409	520.134
12	BnaA01g00180D	chrA01:64924-66638	3.30317	2.9197	4.35859	2.70581	1.12388	2.77456	6.59278	4.15517	6.90017	4.10093	6.1906	6.37043	1.90347	1.18718	2.28066	3.83101	1.68728	2.05732	4.2592	4.0358	3.21386	5.09234	5.83331	5.792
13	BnaA01g00190D	chrA01:66871-69292	12.7849	11.2406	16.3213	11.4416	5.01114	7.52184	9.30411	7.89349	16.7379	15.042	13.032	24.617	9.93344	12.7321	11.1812	7.7971	3.54108	4.70911	6.7099	15.8981	6.17879	7.0459	9.2689	17.3426
14	BnaA01g00200D	chrA01:69697-71327	19.6932	22.7218	17.7904	15.6281	16.4284	15.8384	16.7751	15.1873	14.2724	24.8253	30.4153	26.1538	20.4319	24.2823	19.1469	18.5027	12.5423	15.8387	17.304	18.2984	23.9877	24.5391	29.8092	26.9536
15	BnaA01g00210D	chrA01:74737-78436	14.8744	16.8676	55.1019	29.3074	15.0306	12.5998	39.7403	32.1231	13.9752	19.7187	8.26264	20.0313	88.5514	31.2551	43.3482	52.2376	23.5467	22.5095	32.9955	9.97363	19.4003	32.4486	28.0755	37.9547
16	BnaA01g00250D	chrA01:101006-101534	0	0	0	0	0	0	5.24838	0.499768	0.434885	0	0	0	0	0	0.367193	1.07836	0	0	6.52275	0	0.424105	0	0	0
17	BnaA01g00260D	chrA01:106286-106649	0.489585	1.09196	0.494007	0	0.632031	0.464156	2.18755	2.49522	0.434364	2.51154	6.75402	8.12992	0	0.546222	0	0.369331	0	0	0.396368	0	0.831853	0.439489	0	0.880085
18	BnaA01g00270D	chrA01:131735-133679	0	0.183127	0	0	0.06819	0	0.698865	5.31472	0.854277	0.15974	0.0438161	0.0573112	0.170037	0.923756	0.0427016	0	0	0	2.01049	39.9989	0.897102	0	0.0954584	0
19	BnaA01g00280D	chrA01:141990-144581	1.24398	1.25695	1.20394	1.10797	7.33186	6.9178	32.0534	30.1113	92.3895	73.6619	44.0063	20.1858	0.938957	0.727258	1.40976	0.413932	4.0552	10.0403	32.4068	40.5916	85.5409	68.9243	83.9398	22.2641
20	BnaA01g00290D	chrA01:147062-149809	0.589581	0.0398393	1.50949	0.603591	0.134333	0.0347617	0.751556	0.0381613	0.0307429	0	0	0	0.881216	0.07974	1.19078	0.502386	0	0	0.804133	0.143723	0.0309398	0	0	0
21	BnaA01g00300D	chrA01:165665-167400	0.134924	0.218305	2.49962	10.516	3.75057	0.949706	1.62833	0.141133	0.0578858	0	0	0	0.068089	0.364368	1.52816	6.29945	8.04072	0.347088	0.215116	0	0	0	0	0
22	BnaA01g00310D	chrA01:168273-169014	5.43806	2.75313	1.095	2.0662	5.5289	1.6555	7.30681	11.9394	6.55365	6.74507	7.24282	8.8255	3.32571	2.65234	0	0.743037	1.69581	0	9.96651	13.1532	5.08518	2.34738	4.81886	7.58498
23	BnaA01g00320D	chrA01:172746-174959	14.9893	13.3118	16.842	14.3909	12.0483	12.2794	14.4092	14.0235	16.0877	30.6612	25.3614	31.3719	8.17536	8.29443	17.9084	14.1881	12.7601	9.26847	12.3925	9.72263	20.2403	23.3438	33.1443	22.7599
24	BnaA01g00340D	chrA01:178787-181369	1.31852	1.24506	1.9712	1.97366	0.927714	1.33812	1.25771	0.853195	1.9167	1.13665	1.52697	1.71096	0.690357	0.867125	0.916059	1.45762	0.759637	0.713683	1.30537	2.57397	1.28561	0.974064	0.989443	1.19601
25	BnaA01g00380D	chrA01:211059-214623	2.56217	2.74357	1.91112	2.30218	3.67786	2.29724	5.22401	6.74368	6.63788	7.11392	10.2411	5.66072	3.10561	3.3454	2.17573	2.5915	4.33771	2.38217	8.2767	8.45813	11.0678	10.9819	16.9244	7.85661
26	BnaA01g00390D	chrA01:214810-217210	5.67881	10.5834	16.7889	28.2386	40.3542	40.8416	11.7042	13.6358	16.2859	17.8294	28.908	17.2732	11.1001	16.223	22.2612	28.1726	31.267	36.5511	28.5179	29.7809	30.4471	35.3851	39.8674	32.4578
27	BnaA01g00400D	chrA01:220574-221824	2.63996	2.34511	5.41523	4.01614	2.05789	0.156115	0.993283	0.334308	0.0684224	0	0	0	4.24026	8.06582	4.99795	4.66961	5.92339	0.63746	1.49149	0.0780182	0.0673394	0.0706155	0.0678121	0.287632
28	BnaA01g00410D	chrA01:228256-229939	4.17107	8.44221	15.4752	9.12314	1.96189	4.17789	0.238346	0.280246	0.0565542	0.635858	2.602	0.612976	23.2971	27.2436	21.4755	17.0073	3.48549	2.9239	0.372968	0.130031	0.784904	0.413807	3.92152	2.79419
29	BnaA01g00420D	chrA01:233458-236551	4.60443	5.08771	6.16658	5.88808	1.92747	2.76053	11.5381	9.64332	11.6398	8.0843	6.37595	8.81573	6.10199	4.54828	4.8834	7.92277	5.22436	3.88757	11.1808	6.68781	7.88764	9.25569	15.6298	14.7803
30	BnaA01g00430D	chrA01:236633-238521	3.20339	4.35241	12.3754	5.93416	0.292818	0.22537	1.46917	0.488331	0.199725	0.112147	0.137563	0.179941	2.91759	3.58363	5.1614	12.1924	1.26732	0.412875	2.13275	0.926761	0.745939	0.521492	0.247853	0.577536
31	BnaA01g00440D	chrA01:242844-249815	1.59297	2.10994	3.20106	4.31221	3.8814	3.27352	1.86276	2.05304	2.65052	2.70411	2.52223	2.61956	1.58897	2.4007	3.49245	4.17671	3.27702	3.6521	2.36723	2.88958	2.0634	2.77303	1.94934	1.98534
32	BnaA01g00450D	chrA01:251207-252153	29.9021	19.4285	77.5661	142.977	46.5544	17.0321	23.3843	5.05895	1.26294	0.704122	0.453784	0.155082	29.0692	27.0171	35.1281	199.667	55.9878	11.9431	13.1077	4.34563	1.87314	1.84401	0.950547	0
33	BnaA01g00460D	chrA01:254127-257848	3.55194	3.74353	5.66133	5.20177	2.87784	2.55427	2.8419	1.95949	2.69669	3.34294	2.66494	1.80751	5.43535	6.81877	7.86396	9.35664	5.48727	2.77928	2.70672	2.30544	2.43791	2.93318	3.29563	2.11376
34	BnaA01g00480D	chrA01:260352-263363	0.982003	1.87341	2.34297	2.38984	0.801389	0.711569	0.405422	0.942099	0.851441	0.605347	1.12858	0.277647	30.779	34.2287	40.2946	31.7802	15.2551	13.8791	37.5046	34.3272	46.5938	61.8293	55.1104	58.9886
35	BnaA01g00490D	chrA01:263437-264204	0.490676	0	0.985099	2.7663	1.35597	0	0	0	0	0	0	0	0	0	0	0.376046	0.446497	0	0.404149	0.504106	0	0	0	0
36	BnaA01g00500D	chrA01:264721-266383	2.34831	3.08607	3.80143	3.7019	4.59074	3.52747	2.06558	2.23641	2.68201	1.56832	1.41203	1.70671	1.91965	2.1693	2.46088	1.70815	1.32987	1.8365	1.91285	1.01752	0.784027	1.04257	0.821894	0.361296
37	BnaA01g00510D	chrA01:278803-280759	0.241865	0.259105	0.282518	0.933405	1.13359	4.62591	0.319038	0.250527	1.23051	1.55749	2.04841	1.31473	0.250369	0.524111	2.44913	3.56929	4.31457	24.7619	0.0482373	0.17406	1.54875	1.05487	6.51912	2.64088
38	BnaA01g00520D	chrA01:282886-284561	0.275398	0	0.0519559	0	0	0.106617	2.5745	1.76637	0	0.0525102	0.994669	9.81563	1.69807	0.297288	0	0.0770516	0	0.0967181	0.440087	0.264724	0.640595	0.625996	13.2079	35.4768
39	BnaA01g00570D	chrA01:305686-307778	0.464368	0.49719	0.436514	3.45305	7.1452	19.7999	0.255881	2.46259	2.10069	2.35863	2.48114	1.41507	0.593987	0.750406	0.428379	1.13606	4.91695	18.7648	0.551685	0.834129	2.78648	3.75073	6.38727	4.79312
40	BnaA01g00580D	chrA01:315445-317614	8.34228	16.8604	8.90628	13.9977	8.28624	39.418	0.756724	2.34677	6.71089	26.0414	134.047	117.321	16.3935	6.82828	4.366	9.24103	3.85496	10.0839	0.509412	9.79366	3.93567	5.23109	27.1206	93.7507
41	BnaA01g00590D	chrA01:326488-329668	0.25541	0.755247	0.243853	0.130893	0.312196	3.17448	5.84398	16.3578	21.918	31.6105	74.6939	12.1158	0.258158	0.137674	0.0950632	0	0.547482	3.97832	7.61777	20.5616	32.845	39.0858	63.7133	22.2513
42	BnaA01g00600D	chrA01:329719-332302	16.7106	46.2418	153	63.1838	39.1761	39.3344	9.71674	26.7804	59.7453	131.982	122.143	63.7006	25.1342	56.4851	153.225	43.7519	19.6052	22.4738	13.4734	36.4567	90.316	162.919	132.73	103.686
43	BnaA01g00610D	chrA01:332613-333546	100.019	48.1609	22.3578	71.793	84.3865	56.6607	83.7657	51.2527	22.4185	20.1936	35.0481	33.2186	212.344	87.1472	61.3469	121.272	147.327	112.611	181.477	57.0262	74.5353	115.521	79.7009	126.958
44	BnaA01g00630D	chrA01:342749-343013	0	0	0	0	0	0	0	1.5407	0	0	0	5.24129	0	0	0	0	0	0	0	1.53717	0	0	3.72857	1.34322
45	BnaA01g00640D	chrA01:352323-352581	0	0	0	0	0	0	0	0	0	0	1.32663	5.6166	0	0	0	0	0	0	0	0	0	0	0	2.94147
46	BnaA01g00650D	chrA01:353065-355779	9.11217	10.1623	10.8648	13.574	6.60279	9.2673	11.7455	11.5441	7.15224	5.96478	6.13056	10.7447	12.024	10.0626	11.9439	15.0329	8.24532	8.06308	13.3631	10.831	5.42421	5.84312	3.3511	6.21589
47	BnaA01g00660D	chrA01:355879-360183	11.0347	11.265	9.63163	14.4327	12.4237	8.20865	13.0016	12.708	16.7473	19.5539	20.0409	14.4836	9.45725	9.46273	10.5792	11.3613	11.1864	11.4258	13.3221	10.0877	17.2208	19.2672	22.0123	21.0913
48	BnaA01g00670D	chrA01:360233-361364	7.42853	17.4638	8.61889	8.3429	5.37245	3.76108	12.5675	26.4279	21.895	27.8626	21.3672	17.7109	7.02818	39.239	8.89592	8.52115	4.9273	3.06995	9.05873	50.3496	20.5545	20.4269	17.9455	20.4222
49	BnaA01g00680D	chrA01:376992-379368	1.51822	0.666407	2.69511	5.5353	4.39384	1.03845	2.99637	0.964338	0.725366	0.0974133	0	0.0357732	0.4606	0.557009	0.482395	3.89005	3.47251	0.691648	0.980374	0.525402	0.226569	0.0597994	0.0287028	0.0309327
50	BnaA01g00690D	chrA01:379802-381866	0	0.061359	0	1.04419	0.200433	0.105168	0	0	0	0.0534098	0.043949	0.0575624	0	0	0	1.86916	0.658256	0.192181	0	0	0.0477343	0.0501166	0	0
51	BnaA01g00700D	chrA01:384082-389303	2.04203	2.06842	3.56739	2.71607	1.12059	0.53366	1.24056	4.82833	4.66938	8.29948	2.0005	2.14142	1.67697	2.98708	2.73626	2.02594	0.844002	1.12494	1.92006	8.37708	7.7857	24.7047	3.1547	2.3652
52	BnaA01g00710D	chrA01:396406-397000	4.24638	3.45757	1.47889	1.62368	2.23799	2.7352	2.69795	4.03113	3.52256	1.9597	1.29816	0.633899	10.1649	8.27589	2.7757	1.57901	1.60799	3.60795	4.5964	4.06039	8.30635	3.04317	6.80021	1.01195
53	BnaA01g00730D	chrA01:430858-432758	2.66218	1.01345	4.95273	18.3335	22.2217	18.8822	10.0004	3.36715	3.31717	3.37683	4.33904	6.80718	0.659521	0.628003	0.807867	3.95411	4.64294	6.02131	1.67946	0.416654	1.01993	1.06606	1.26773	0.383984
54	BnaA01g00740D	chrA01:434667-435732	0.403002	0.29067	0.188464	0.209564	0.181241	0.0662449	0.291119	13.6321	3.4552	3.12143	4.11137	9.48064	0.615458	1.53632	0.19817	0.426771	0.0601458	0.0604055	0.0530589	6.10119	3.88323	1.84817	0.923023	14.7451
55	BnaA01g00760D	chrA01:444851-446534	9.42426	12.8898	10.9175	10.105	4.93724	2.93868	3.22964	2.70213	1.17161	1.25762	0.355947	0.880721	5.67489	8.28189	11.5728	6.16572	2.6608	1.87207	1.4647	0.896818	0.813908	1.11933	0.511544	0.941782
56	BnaA01g00770D	chrA01:448930-452159	4.44176	9.3657	13.1543	11.5813	11.9131	11.639	6.01712	4.87713	3.74662	4.59433	4.74775	4.77148	5.18912	12.1071	23.196	20.4872	13.3801	17.074	8.27878	5.39757	4.4351	5.09045	4.4775	2.81582
57	BnaA01g00780D	chrA01:458802-459943	10.3395	10.6177	18.1153	41.0539	40.4462	22.8999	27.7923	22.5181	16.723	14.3921	12.299	35.5491	8.41524	15.4332	11.781	33.2636	33.8296	25.4364	20.3327	7.52325	15.8467	22.2454	18.7525	51.9862
58	BnaA01g00790D	chrA01:460209-462288	0.105083	0.527544	3.32364	3.03386	3.72947	1.192	0.191169	0.221034	0.176704	1.54116	5.17261	8.48102	0.201799	1.05265	6.77283	4.50505	3.95059	1.83107	0.0838133	0.425422	0.508993	3.9456	3.50973	6.47243
59	BnaA01g00800D	chrA01:464327-466189	5.36225	5.69223	6.25227	5.93307	5.45306	4.06911	9.28185	9.95703	14.7607	16.5612	17.9681	33.3002	7.12667	5.77187	8.09044	7.89116	4.33105	5.58765	12.1334	12.6019	10.4903	16.0871	12.2516	26.652
60	BnaA01g00810D	chrA01:466240-468633	0.0648406	0.141152	10.2311	39.9597	27.7596	10.2547	0.058088	0.203192	0.054979	0.123057	0.30253	0.0661219	0	0.141781	1.183	20.9849	6.28231	0.282973	0	0.127741	0.221146	0.57577	0.828762	0.411023
61	BnaA01g00820D	chrA01:470488-473270	0.100723	0.109433	0.295461	10.1473	64.2316	69.4141	0.225972	0.211285	0.341477	0.286419	0.27363	0.204633	0.0504206	0	0.15287	1.49085	17.0124	54.5414	0	0.197749	0.128279	0.134591	0.128769	0.182838
62	BnaA01g00830D	chrA01:474937-477715	0	0	0	0	0	0.0672633	0	0	0	0	0.111865	2.71774	0	0	0	0	0	0.124838	0	0	0	0.0639262	0	0.129271
63	BnaA01g00850D	chrA01:485305-488142	0.280052	0.217633	0.197441	0.581351	0.59417	0.525796	1.38911	0.991949	0.536121	0.338082	0.394314	0.277303	0.635951	0.958193	0.909325	1.87669	1.62441	2.33225	4.9988	1.87393	1.34938	2.46095	0.639165	0.598446
64	BnaA01g00860D	chrA01:488637-490056	2.55542	2.39864	3.63173	4.15449	1.49426	5.2998	1.95994	2.71043	3.61666	1.88937	3.1768	3.17921	3.69475	2.26273	4.37661	3.58722	2.25219	4.39196	2.57203	3.65816	2.20898	2.32859	2.20819	3.02993
65	BnaA01g00880D	chrA01:496243-497897	4.84018	4.67128	3.52692	5.68934	2.12872	0.969966	4.01412	3.61111	2.22104	1.48148	0.867671	2.10565	7.73673	3.95213	4.96823	6.64715	2.2414	2.15302	4.72477	4.05012	3.62352	2.21299	3.40131	3.09562
66	BnaA01g00890D	chrA01:499085-501075	7.37221	8.12656	9.76032	9.08655	5.87762	5.93513	5.03509	3.04335	5.4845	5.78679	4.4443	6.51487	5.00654	4.60888	4.97079	3.72473	2.65137	2.52227	3.46366	3.03587	2.70092	3.61283	3.71557	5.52146
67	BnaA01g00900D	chrA01:501310-502567	10.3967	9.06828	0.82641	0.0982087	0	0.266462	0.65992	1.73216	3.48059	15.6068	24.0641	36.2718	22.244	17.8928	6.70972	0.617245	0.647887	0.415446	8.72414	11.6976	51.6225	127.146	101.219	48.0378
68	BnaA01g00910D	chrA01:503585-505823	0	0	0	2.25008	3.01902	0	0	0	0	0	0	0	0	0	0	0	0	0	0	0	0	0	0	0
69	BnaA01g00920D	chrA01:512028-513583	6.07006	11.8564	5.87233	6.66866	3.76368	3.29028	3.19046	5.61122	5.02906	4.38335	1.83857	2.6171	13.1044	22.8643	18.7533	13.6537	5.19783	4.64129	5.506	20.4384	2.84895	9.54775	17.5901	5.01801
70	BnaA01g00930D	chrA01:514608-516217	18.3467	20.4819	35.9398	42.8009	32.9596	9.48926	58.8451	60.5113	83.1418	72.8469	66.4306	47.2988	10.8893	9.88392	10.7618	12.5143	8.07008	4.49808	13.6066	11.8378	17.4747	21.0963	20.3351	19.9272
71	BnaA01g00940D	chrA01:516415-519612	8.34055	6.6899	7.3857	8.66708	4.45018	5.49836	4.71744	4.04319	5.05943	4.36155	3.32392	4.34994	8.35606	5.73544	7.66964	8.15599	5.20519	7.61536	5.15413	4.03526	2.87732	3.82776	2.4736	3.32925
72	BnaA01g00970D	chrA01:532505-535215	11.051	8.49283	8.83332	9.38658	5.57875	8.00535	5.95578	4.15924	6.64478	7.15679	6.67106	6.89694	11.239	10.817	9.55778	8.17962	5.93329	10.5245	6.62103	7.21917	7.4228	6.96145	8.85348	8.78625
73	BnaA01g00980D	chrA01:535290-540515	0.0635881	0.274356	0.339298	3.49337	3.42139	3.05208	0.17094	0.133063	0.214387	0.269046	0.837863	0.449423	0.0949521	0.239553	0.382333	3.72611	5.33617	3.11533	0.301552	0.527123	0.214875	0.648332	0.705427	1.17731
74	BnaA01g00990D	chrA01:546208-551328	0.959312	2.63557	3.64701	2.71759	2.36212	1.99901	1.51568	3.05194	2.45827	4.36556	4.49747	2.60588	2.06905	3.62468	5.3563	3.8296	2.43679	2.93054	2.15869	3.05253	3.40654	5.16159	3.0939	3.74022
75	BnaA01g01000D	chrA01:554006-556307	1.39765	2.06593	1.94978	0.153543	1.99178	3.05778	0	0	0.0628581	0	0	0	1.9418	11.6117	21.6634	1.92067	3.20899	5.34774	0.117518	0.144788	0.0623272	0.0655233	4.93226	0.0671275
76	BnaA01g01010D	chrA01:557039-558209	3.36883	3.94192	1.28815	0.308783	0.286853	0.865221	0.0664584	0	0.190665	0.213874	0.874881	0	2.59632	1.61624	0.38871	0.213537	0.260911	0.463812	0	0.364969	0.125956	0.0659556	0.310847	0
77	BnaA01g01020D	chrA01:560147-561444	56.1912	36.2677	31.8933	28.7719	17.1157	12.8241	25.1312	30.7246	52.0904	86.6356	100.837	77.3462	71.456	55.7205	44.6493	31.1933	17.9373	14.3819	29.7858	29.9778	61.3831	74.609	159.882	131.338
78	BnaA01g01030D	chrA01:563842-565807	1.39125	1.63508	2.23027	0.658368	0.659032	0.993947	3.24272	2.93106	2.89985	2.72621	3.65391	4.40309	1.72569	0.820795	0.967259	0.635422	0.408031	0.671655	1.64853	2.57568	2.51023	3.04326	2.30786	2.39806
79	BnaA01g01040D	chrA01:568313-570054	30.3481	29.5254	19.7201	16.5681	9.9959	15.586	19.236	34.4015	43.6699	69.4812	62.7011	48.0384	37.6354	50.9826	24.5407	14.9096	6.56736	12.6952	12.4965	54.2673	45.1409	42.5714	57.1047	42.103
80	BnaA01g01070D	chrA01:574888-578111	2.19028	3.75425	2.4792	2.20389	1.8128	1.53294	0.626308	0.406484	1.38974	4.11551	6.37812	6.58391	11.0601	10.6947	15.4622	7.3977	5.28505	7.55063	3.95145	4.56915	6.6135	11.464	9.78405	9.62969
81	BnaA01g01080D	chrA01:578471-579912	3.36685	3.08002	1.19617	2.49293	1.46201	1.6854	2.30762	7.6386	6.51668	11.6318	14.3474	19.3346	0	0.0856834	0.114551	0	0	0.0751041	0.125824	1.44728	0.848742	0.27419	0.256236	1.02769
82	BnaA01g01090D	chrA01:589501-591466	3.69725	3.3583	0.962654	0.472086	0.43605	1.19384	0.395997	0.742305	0.0756472	0.0858729	0	0.183453	3.428	1.57862	0.273389	0.583754	0.68384	1.79201	0.141375	0.526978	0.0751947	0	0	0.0793085
83	BnaA01g01100D	chrA01:594145-596359	19.7964	20.5283	8.46762	9.19767	10.6339	10.8519	15.0439	68.5196	22.4332	34.1583	49.5934	63.5911	13.7875	8.26035	7.15442	7.54799	6.81436	10.2012	10.4374	28.7745	13.2908	11.6667	12.6159	20.1764
84	BnaA01g01120D	chrA01:598184-599648	6.1672	8.71335	3.13378	3.05861	2.08518	2.2355	13.3583	29.0893	10.4594	10.553	10.9899	50.1925	5.72889	8.94456	1.93507	1.7211	0.777277	1.28305	7.55237	17.1235	9.57517	5.22175	11.6687	15.1981
85	BnaA01g01150D	chrA01:612253-613786	2.67613	4.07867	2.87625	1.22529	0.878491	0.862644	3.85409	2.85609	3.32718	3.06624	1.68544	0.599985	10.8532	9.76305	5.48833	4.95849	2.51688	4.28012	18.6789	9.6169	14.4717	10.9401	7.31371	4.29979
86	BnaA01g01160D	chrA01:614332-614669	0	0	0	0	0	0	1.07669	0	0	0	0	0	0	0	0	0	0	0	1.01412	0	0	0	0	0
87	BnaA01g01170D	chrA01:615222-616280	6.33682	8.10385	14.094	7.94372	6.26946	5.86969	4.49327	3.44721	2.97219	2.50951	3.58113	5.50916	5.47915	11.6938	12.7285	9.8363	3.42723	8.83134	3.90042	5.10486	3.39042	4.60937	5.07884	4.44486
88	BnaA01g01180D	chrA01:616378-618808	5.1794	5.79078	7.88777	6.78784	4.50454	5.50613	2.69385	3.22107	2.26927	3.3541	3.32879	3.82827	6.01494	10.2109	9.10922	8.52639	4.37655	6.52734	3.41027	4.54521	3.26251	3.39779	4.72754	3.72906
89	BnaA01g01190D	chrA01:630011-631556	3.46281	9.2764	9.04228	7.781	3.07235	1.08476	1.883	2.1836	0.802195	1.80307	3.47588	2.17997	9.6539	1.50711	1.22987	2.03754	0.39471	0	8.85264	0.464834	0.398878	0.210218	0	0
90	BnaA01g01200D	chrA01:631612-632040	5.91135	12.558	16.1883	8.66043	6.72732	0.556268	7.08253	6.86414	7.05785	2.48159	13.4106	7.86938	29.0627	6.70456	6.57489	3.59946	1.53614	0	33.7673	7.33893	3.65248	4.91761	3.56278	1.62025
91	BnaA01g01210D	chrA01:635929-640425	0.989112	3.6737	4.59989	2.93047	1.01734	1.10461	1.771	2.52708	3.30936	3.6423	2.43215	1.91829	1.41545	3.86861	3.07466	2.67605	1.13091	1.06743	1.36297	2.20992	1.53151	1.41291	0.999799	0.921006
92	BnaA01g01220D	chrA01:640662-641034	0	0.500493	0	0	0	0	0.828603	17.3259	16.3297	33.6571	44.2435	108.555	0.46428	0	0	0	0	0	0.377102	11.6311	2.7613	0.82369	1.90959	11.0654
93	BnaA01g01230D	chrA01:642294-642666	0	0	0	0	0.580477	0	0.399151	22.6893	3.54225	9.34986	13.8603	32.7697	0	0.491525	0.338535	0	0	0.412733	0.364931	73.0096	9.91023	3.98056	4.44589	29.3315
94	BnaA01g01240D	chrA01:643226-644689	0	0.0885205	1.28953	3.59079	5.67424	1.88674	0.509997	0.933012	0.623509	0.541211	0.442401	0.165974	0.164073	0.0886126	1.3628	4.09666	9.80479	5.44827	2.25145	3.82144	2.60864	2.87401	3.50712	5.02981
95	BnaA01g01250D	chrA01:648839-651902	0.683192	0.686685	1.1976	2.51757	0.669262	2.09138	0.188295	0.547758	0.356964	0.695679	0.937577	0.956389	1.36085	1.37802	1.44215	4.03558	2.05142	1.41564	0.584348	0.467357	0.71704	1.16765	0.581252	0.615061
96	BnaA01g01300D	chrA01:671835-672911	1.75408	7.72034	0	0	0	0.384684	31.2695	92.6354	14.1341	12.8261	13.8881	22.0726	5.25882	3.88039	0.902709	0	0.529222	0.356035	48.0203	258.129	26.7667	11.5267	7.72654	6.57015
97	BnaA01g01310D	chrA01:681637-685079	7.11709	8.33318	5.72263	7.92109	3.86182	4.77225	16.7763	16.5508	21.1233	18.3573	16.3852	15.6295	14.5536	12.5589	9.78506	12.7381	7.98268	10.1851	26.9306	40.5685	31.5946	30.0022	50.0878	37.5451
98	BnaA01g01320D	chrA01:687602-693550	0.101125	0.273892	0.197591	0.104755	0.554203	0.525813	0.999752	5.47004	1.23694	1.0009	0.503313	1.6352	0.100762	0	0.190828	0.1471	0.303545	0.874251	2.85817	2.04585	1.6374	1.2613	0.810275	0.947524
99	BnaA01g01330D	chrA01:699954-705111	4.63368	6.77512	6.78654	36.679	49.562	60.7613	22.1669	10.2937	9.43924	3.10776	1.27537	1.93712	5.72858	3.76769	5.3924	13.4519	45.3629	100.366	10.2353	12.361	7.18395	2.02179	0.810702	1.0662
100	BnaA01g01340D	chrA01:706695-715008	4.07511	4.99652	6.14132	6.83661	4.68622	5.40248	3.45953	2.48377	2.0632	1.51489	1.79701	3.19012	4.78195	4.55551	6.83999	8.1361	5.93311	6.62107	3.37747	2.22845	2.01822	2.68687	1.55696	2.92396
101	BnaA01g01360D	chrA01:724078-727023	0.602319	0.328578	0.748096	1.11671	1.11291	0.590273	9.52694	5.94201	9.00283	5.14481	2.37255	0.663532	0.548403	0.382307	0.497939	1.28949	1.14046	0.226194	9.12234	17.7994	11.6538	7.08822	2.74044	1.5884
102	BnaA01g01380D	chrA01:731001-731794	0	0.290636	0.0882773	0.286529	0.379512	0.0905194	1.42502	0	0	0	0	0	0	0.0958529	0.528547	0	0.164933	0	1.34837	0	0.0791281	0	0	2.00765
103	BnaA01g01400D	chrA01:744030-746343	1.12345	1.32124	3.93769	23.8536	37.664	37.9446	50.1559	49.194	257.446	295.643	214.006	94.8905	0.497494	0.833979	2.22186	7.60588	18.9594	31.7165	13.1192	161.836	163.698	376.436	232.276	119.224
104	BnaA01g01410D	chrA01:749985-754276	4.17965	4.07543	4.089	4.98342	4.07683	2.77993	4.4938	3.68431	5.10711	6.95644	6.30097	6.88641	1.65764	1.5315	1.99086	2.25557	1.77767	1.79572	2.12849	4.10468	4.21986	4.85518	3.38046	3.35589
105	BnaA01g01420D	chrA01:754633-757215	5.49651	6.98524	7.1099	9.98779	10.2253	12.2771	2.58762	3.06942	5.79229	8.46846	8.51462	9.18919	13.2849	11.8152	11.8743	18.2436	15.6941	27.5026	6.49013	10.4746	16.7046	27.3267	28.8308	22.2597
106	BnaA01g01430D	chrA01:757392-761343	7.30251	6.49774	13.0864	19.1485	8.39512	2.39888	2.71096	0.904957	2.84268	1.92648	0.342137	0.400317	6.59461	5.27013	8.67108	15.1141	7.24316	2.82917	2.01758	3.13994	3.24054	2.74225	1.30686	0.946017
107	BnaA01g01450D	chrA01:777342-781758	0.323021	0.198583	0.238964	0.0840987	0.0251123	0	0.998246	0.939183	0.404618	0.415794	0.620084	1.4116	1.12229	0.440989	0.493148	0.440391	0.19346	0.229566	1.35548	1.55502	0.916798	1.04392	0.696562	1.20029
108	BnaA01g01460D	chrA01:782308-787262	0.253416	0.587134	1.09533	1.00182	0.31296	0.211325	0.282422	0.164566	0.0534094	0.119295	0.0489663	0.0637153	1.00777	0.917199	1.54439	1.75974	0.904621	1.29089	1.67773	1.72732	1.06212	1.40182	0.536757	1.06293
109	BnaA01g01470D	chrA01:787753-789268	212.108	171.927	139.02	133.102	69.0257	74.9234	109.588	55.2383	126.479	86.5295	71.5051	47.6079	120.367	69.0561	59.1931	60.4219	78.851	45.0502	53.4468	45.5487	40.3907	26.0623	36.5829	36.7156
110	BnaA01g01480D	chrA01:790433-793841	0.4834	0.641749	0.313577	1.12929	0.129283	0	0.447819	0.796468	1.45865	0.971345	0.605401	0.393594	0.321206	0.0582805	0.141516	0.515668	0.0676241	0	0.269007	0.646187	0.981583	0.673933	0.423228	0.278579
111	BnaA01g01500D	chrA01:803527-805395	8.64216	6.02819	5.60273	4.71168	2.79119	2.68737	5.65618	3.532	6.25068	4.03593	6.57254	4.88765	1.51169	0.52443	0.569837	0.293901	0.182344	0.301502	0.481036	0.264389	0.399986	0.297626	0.343151	0.599761
112	BnaA01g01520D	chrA01:809536-826586	0.857973	1.46984	2.08208	1.30746	0.930004	0.798975	0.414029	0.402378	0.414913	0.356712	0.748218	1.12026	0.564741	1.44389	1.31141	1.21155	0.490744	0.838627	0.215515	0.287124	0.167163	0.253765	0.380951	0.348628
113	BnaA01g01540D	chrA01:827926-830617	0.940248	0.777358	0.894715	1.75981	1.50108	2.67767	1.31053	1.29064	0.698147	0.814578	0.694338	0.830072	0.335049	0.408439	0.801942	0.686269	0.558325	0.660289	0.622945	0.333188	0.31931	0.332136	0.223246	0.268307
114	BnaA01g01550D	chrA01:832497-833312	0	0	0.216572	0.603842	0.932585	1.2838	0.603851	1.30531	0.487134	0.330048	1.08623	1.55514	5.02082	48.4378	9.14815	2.81075	6.49361	3.64732	4.32078	16.8943	5.70323	5.58763	33.9717	40.1834
115	BnaA01g01560D	chrA01:839898-841015	8.1245	6.93368	6.03868	6.53742	2.04093	4.27656	4.19854	6.23688	4.71268	4.01912	3.34551	7.09721	27.795	22.2886	21.4585	19.2415	11.1873	13.2656	14.6797	19.8414	9.60491	10.4844	13.2707	23.0837
116	BnaA01g01570D	chrA01:843495-845460	21.932	20.1264	11.9761	10.7104	1.73762	4.62165	46.6884	25.5273	2.29465	3.80157	0.851272	71.8144	41.3759	15.4039	16.3441	24.5838	3.68173	14.6879	70.1	14.4219	4.88648	9.20297	13.9949	197.862
117	BnaA01g01580D	chrA01:845871-847416	1.83674	2.23726	0.966879	2.84165	1.93654	1.92379	2.14031	3.52294	1.11344	1.13879	0.670864	2.09524	1.71352	1.89658	1.49485	1.9773	1.20177	1.68677	2.6077	2.35184	1.01636	1.05754	0.930217	2.35812
118	BnaA01g01590D	chrA01:847634-848283	12.1269	16.8756	12.3746	21.3587	12.8055	7.68277	11.79	11.1088	8.96557	14.0475	13.503	17.2568	16.4975	17.6301	16.851	12.2805	9.83663	11.1177	15.2565	10.6332	9.81335	14.1924	15.5342	12.9912
119	BnaA01g01600D	chrA01:848377-849926	5.38548	1.71865	0	0	0	0	9.30264	3.23472	0.606984	0.254476	0.0691607	0	3.19932	2.30179	0	0	0	0	10.0598	2.33192	0.894956	0.234266	0	0
120	BnaA01g01620D	chrA01:852681-854173	4.0106	5.34113	4.01911	3.30375	1.7466	3.38639	2.15521	4.19437	2.62626	3.61726	2.24365	5.11831	4.14678	6.81478	5.40236	4.71414	2.31278	2.82552	2.86342	12.5004	4.1333	2.99722	2.84937	5.20259
121	BnaA01g01630D	chrA01:857636-861321	17.8043	13.3649	8.3929	6.36664	2.80979	1.83714	5.63837	5.33495	5.4036	5.40755	0.720148	0.343913	16.394	14.3058	6.76967	5.00874	3.63156	1.86267	6.53237	6.32469	5.73889	7.73354	1.32072	0.643149
122	BnaA01g01640D	chrA01:868632-869717	0	0.153939	0	0	0	0	0.379566	0	0.365842	0	0	1.01902	0	0	0.214837	0.101622	0.120273	0	0.113567	0	0	0.248306	0.241957	1.15054
123	BnaA01g01650D	chrA01:874668-878093	8.56249	7.79125	5.42165	5.43068	4.31143	6.06621	7.56514	6.39662	5.05663	4.73433	4.80002	6.40699	15.3403	12.2692	11.6806	9.02804	6.76335	9.25758	9.26375	7.13786	8.78846	9.46301	7.10695	10.9622
124	BnaA01g01660D	chrA01:884125-886777	7.39824	5.9072	3.79162	5.07133	3.78502	4.70345	5.59479	3.73415	2.46583	2.51338	0.516951	0.722168	12.6898	8.88391	9.0915	7.36989	7.22617	7.18284	10.3657	3.42076	5.25184	7.33566	1.04026	0.711292
125	BnaA01g01670D	chrA01:888016-889646	34.1396	36.8008	46.7051	73.8638	54.8335	60.8046	33.4176	38.3998	33.0781	42.4237	53.782	55.4899	21.3703	27.6688	32.3009	36.5441	25.9719	30.3388	22.5069	17.2047	25.9255	34.1126	33.1997	30.663
126	BnaA01g01680D	chrA01:889715-892956	4.11096	2.92279	2.93825	3.15795	1.62436	2.56029	2.69975	1.30218	1.53887	1.35436	1.03571	1.9701	9.6845	8.05679	8.71676	11.1921	7.64054	6.9036	7.61256	7.08286	3.23515	3.79978	3.80155	5.30225
127	BnaA01g01690D	chrA01:894402-895955	22.0623	28.9688	10.5405	20.4632	29.3201	108.72	6.74862	10.6787	7.79756	8.73195	4.12202	8.66493	26.1776	37.8234	15.066	14.6306	24.6574	43.7574	11.841	20.0885	15.5127	16.2772	7.22249	10.5993
128	BnaA01g01700D	chrA01:898954-903827	31.5379	35.1122	48.0018	63.5774	61.1793	58.2795	12.3375	11.9725	14.0962	19.1625	21.8756	13.3136	19.8147	41.5478	43.2589	45.8607	60.5971	75.9749	7.22713	18.5589	15.0119	23.6584	28.2208	15.8045
129	BnaA01g01740D	chrA01:910236-911873	0.0971802	0.420282	11.3716	27.8016	20.9933	18.9317	0	0	0	0	0	0	0	0.211514	3.73195	22.6691	16.1521	9.78975	0.0779606	0	0.16517	0.0860623	0.0814912	0
130	BnaA01g01750D	chrA01:912922-924258	0.209547	0.353226	1.4378	1.99753	2.11883	4.01739	0.537358	0.208381	0.156035	0.166009	0.091568	0.0940714	0.125801	0.162891	0.850696	1.89463	1.28651	3.72607	0.443352	0.532784	0.226814	0.564057	0.325076	0.172758
131	BnaA01g01760D	chrA01:924394-926661	12.6373	7.55016	5.89579	5.83974	4.60645	7.2581	7.7428	5.21112	3.04169	3.24786	3.26964	3.4949	16.665	5.29769	6.38587	7.89449	5.87029	6.03803	7.30944	2.29372	3.08279	2.61776	3.14268	4.06145
132	BnaA01g01780D	chrA01:930044-931130	0.111412	2.56881	6.81852	7.40295	20.3884	11.6378	3.19821	10.4652	1.25141	1.41469	2.69072	3.30144	0.906149	17.2271	16.6508	34.9437	117.294	37.6767	1.33843	3.32502	2.09637	1.00428	1.61064	1.42163
133	BnaA01g01790D	chrA01:931389-933692	3.59347	3.85873	5.85636	7.42266	3.20276	3.02182	6.29721	5.69386	6.48512	7.95642	6.66545	8.76716	8.71834	9.68569	13.4087	12.7623	13.317	13.7059	12.7965	8.88386	14.2767	18.906	18.0696	28.9464
134	BnaA01g01800D	chrA01:934180-935356	3.92911	6.39045	5.87413	10.8634	8.99722	5.74195	1.01136	3.1644	1.05144	1.08711	2.20218	7.6246	37.3047	106.876	73.9494	121.573	102.659	69.7134	18.3553	10.923	9.29862	37.1113	32.9589	150.018
135	BnaA01g01810D	chrA01:935849-937891	1.86927	4.0287	22.471	25.0217	7.30621	9.03034	8.89278	5.5916	4.78918	1.76145	0.160093	0.41867	1.83215	4.87997	12.7953	25.8357	8.01288	6.98346	6.15103	8.12019	3.19237	1.53895	0.259389	0.502526
136	BnaA01g01870D	chrA01:952269-958005	0	0	0	0	0	0.839572	1.41767	2.07372	0.781757	0.754344	0.769877	3.09756	0.0665086	0	0.0500108	0	0	0	0.684889	6.49763	1.11467	0.525733	0.391805	1.95591
137	BnaA01g01880D	chrA01:959406-961503	0.164769	0.360238	2.56789	6.36726	7.23281	7.32203	0.512571	0.34458	0.41603	0.15651	0	0	0.0824509	0.361512	0.941859	4.4229	4.73815	3.50731	0.325959	1.12246	0.277249	0.217198	0	0
138	BnaA01g01890D	chrA01:962298-962481	0	0	0	0	0	0	0	0	0	0	14.1342	20.5524	0	0	0	26.1891	0	0	0	17.5798	0	0	0	29.4686
139	BnaA01g01900D	chrA01:966186-967475	60.6715	52.1985	49.0588	51.5949	33.0027	40.5124	40.5741	31.5984	45.4887	46.002	52.8993	58.9915	75.9974	49.0767	41.9077	45.2546	38.5352	33.008	34.3073	35.5599	23.7525	25.7053	32.942	44.0872
140	BnaA01g01910D	chrA01:970203-971701	3.69258	6.02609	0.382165	0.490638	0.702991	1.07691	9.58672	5.2366	7.63765	2.49489	0.801737	1.13282	4.29103	4.50806	0.939323	0.224938	0.414238	0.997382	11.0194	9.44523	8.25006	1.73434	0.798317	0.911683
141	BnaA01g01920D	chrA01:971750-973201	1.49534	1.89981	2.62768	1.26226	1.31682	0.752356	0.507107	0.826964	0.752599	1.25901	1.35098	1.93352	1.63645	3.74032	3.18674	3.2945	1.39965	2.17088	0.767885	1.49433	1.17997	1.72785	1.56183	3.34007
142	BnaA01g01930D	chrA01:973415-975179	0.422537	0.647447	0.91262	1.15969	0.733896	0.322981	0.681255	0.527818	0.432766	0.403493	0.592802	1.90175	1.08261	1.38807	0.452614	0.622043	1.03409	0.377469	0.947462	0.7546	0.870309	0.302603	0.361732	0.989163
143	BnaA01g01940D	chrA01:976500-977268	1.50168	0.801041	0.472534	0.127918	0.451815	0.348827	0.6608	0.512272	0	0.117469	0.193464	0.126578	1.65131	0.269173	0.369783	0.087784	0.105011	0.106014	0.296794	0.359148	0.309364	0.107908	0.412305	0.437522
144	BnaA01g01950D	chrA01:981395-983318	14.2165	8.40975	6.28096	5.33475	3.40265	5.37179	6.73237	5.20123	3.68263	5.74764	3.85732	3.97389	3.96656	3.23875	2.81659	2.47116	1.29048	3.51312	2.60648	1.46801	2.06719	1.71572	0.64931	1.37797
145	BnaA01g01970D	chrA01:992390-995214	1.89111	3.27951	2.18145	3.01617	0.676906	2.46418	8.61557	6.65257	3.80612	4.53607	3.52972	3.95491	1.48378	3.03662	1.53361	1.60897	1.01548	3.51226	6.40304	7.1506	5.03019	3.42756	5.06405	7.16671
146	BnaA01g01980D	chrA01:997392-999715	46.2898	39.7545	43.3383	44.4456	29.2145	26.5125	65.4173	64.3127	84.5188	96.7977	102.373	69.5467	24.1731	27.4887	34.8161	41.8843	30.9119	23.6586	47.0265	46.5173	52.4417	50.7692	70.2197	49.2993
147	BnaA01g01990D	chrA01:999944-1003795	1.30486	1.45204	3.14051	3.00807	2.29966	0.579933	3.13968	3.97985	8.91182	8.66348	7.64993	4.48576	1.12105	1.62493	1.80154	1.73563	1.70549	1.22429	3.78727	3.38941	7.09183	6.5826	6.64855	3.47946
148	BnaA01g02020D	chrA01:1008093-1009487	27.1146	20.6849	9.19063	12.0404	6.05423	2.82541	10.9118	8.41697	5.50938	2.5233	1.51989	0.895512	15.1598	11.3049	8.91575	8.01442	5.10125	2.59777	5.51252	2.70331	2.00852	1.82971	1.08173	0.61841
149	BnaA01g02030D	chrA01:1012288-1013197	0.099698	0.324272	0.858979	0.936435	2.08929	2.43196	0.264323	0	0.0851063	0	0	0	0	0.108033	0.521104	1.42748	1.05957	1.60822	0.238224	0	0	0.0875511	0.16746	0.358493
150	BnaA01g02050D	chrA01:1025745-1028196	16.67	16.5061	19.2029	20.8294	18.1315	28.98	31.7477	27.6152	30.9196	45.3678	50.4192	41.5589	6.99218	7.89363	9.16084	8.82545	6.45944	12.0131	13.0077	6.2705	12.3646	15.902	12.668	13.02
151	BnaA01g02060D	chrA01:1028245-1029663	5.36257	4.86616	0.364337	0.0642143	0.541511	0.349977	20.6059	20.6346	4.44187	11.9262	0.626621	0.697046	0.249416	1.40426	0.232296	0.312828	0.159416	0.164146	3.72077	2.86135	1.30645	0.930143	0.0519846	0.219886
152	BnaA01g02070D	chrA01:1030057-1032660	12.7465	9.49667	8.17868	10.1828	5.85668	3.94532	7.98764	6.12199	4.46583	4.74507	1.89326	2.71552	1.7118	1.18513	0.771394	0.989839	1.00967	0.438905	1.20298	0.66705	0.721723	1.12707	0.504307	0.152377
153	BnaA01g02080D	chrA01:1033365-1033791	36.4764	56.5577	54.5062	9.39556	3.18246	5.75825	114.546	62.0248	114.145	111.36	4.57085	1.08898	24.5942	38.5474	21.6706	9.07706	2.70328	2.18779	52.8142	75.7028	62.0309	59.5268	2.80079	2.09731
154	BnaA01g02090D	chrA01:1035056-1038277	27.4985	28.2259	18.697	23.107	10.3998	10.4542	55.3859	68.8333	32.2256	25.0922	19.3466	39.8193	28.1352	43.2446	23.1527	25.1711	13.7823	15.1694	71.663	96.3086	33.864	36.1593	17.2245	34.7851
155	BnaA01g02100D	chrA01:1041394-1044953	7.91066	8.31767	30.7129	30.0178	15.3237	10.3562	14.7753	10.2084	14.3987	13.1198	11.6465	12.8114	8.46266	11.9835	18.654	38.2473	13.6822	13.3107	18.7292	8.8527	14.1134	23.4698	16.976	14.5088
156	BnaA01g02110D	chrA01:1045390-1046294	0	0.129694	0.236594	0	0.300902	0	4.68586	3.21833	1.33929	1.27079	0.658752	1.36348	0	0.260047	0	0.0872048	0	0	0.191266	0.118369	0.100801	0.529502	0.405631	0.322568
157	BnaA01g02120D	chrA01:1046482-1048368	0.0441095	0.190044	0.0429997	0	0	0	2.63333	2.18242	0.830836	0.629479	0.487894	0.683667	0	0.0475298	0	0	0	0.0400533	0.14042	0.216076	0.185931	0.390024	0.516487	0.157578
158	BnaA01g02150D	chrA01:1061126-1065935	0.994614	0.764117	0.312276	0.301963	0.358026	0.183195	1.40622	0.984856	0.838126	1.80302	1.747	1.67014	1.46908	0.817101	0.313136	0.700573	0.460686	0.27386	1.72966	0.686482	1.63405	1.85596	1.95393	1.66174
159	BnaA01g02160D	chrA01:1067318-1069586	14.6654	13.9712	10.3238	8.08038	4.35394	4.94927	12.0733	8.76911	13.5366	18.6113	16.4561	21.4264	13.4085	14.0759	11.4328	8.02055	4.47225	4.06032	12.5782	14.4212	12.7902	13.9451	12.6844	21.6458
160	BnaA01g02170D	chrA01:1069635-1072378	4.97345	4.66611	7.99427	12.2779	10.0613	5.99103	4.93204	2.76754	5.45249	8.82966	7.09259	5.47943	5.0008	5.767	9.67654	9.90459	10.1998	7.45201	4.73673	5.1716	5.80959	6.84831	6.5698	4.79813
161	BnaA01g02180D	chrA01:1082633-1085804	1.52232	1.3202	1.81779	2.62739	2.28426	2.40133	3.10347	3.03905	3.39545	3.70982	3.47844	6.25437	3.30669	3.62276	2.50672	3.34454	2.53154	3.87141	5.58684	9.4639	4.18702	4.78081	3.627	7.0103
162	BnaA01g02190D	chrA01:1087444-1090623	0.531108	1.4169	3.18949	3.85096	1.77075	3.34985	9.23548	12.9531	9.35769	12.2721	13.4517	18.0486	0.781912	2.61626	6.34133	10.7749	4.79852	6.42483	12.4346	32.8008	15.7703	17.686	15.1329	27.675
163	BnaA01g02220D	chrA01:1139262-1141135	22.0577	15.9594	16.2704	17.9324	12.248	8.84229	22.7501	13.7943	24.1967	10.2314	7.4181	3.50071	27.3264	26.135	15.1081	20.1774	15.4303	10.5502	34.0829	15.7512	22.528	13.8795	6.48045	6.25004
164	BnaA01g02240D	chrA01:1150656-1151733	5.59163	8.33464	14.4376	4.46685	2.83059	2.57138	5.17977	10.2725	7.50457	3.94173	3.49287	3.00392	7.31579	10.7952	3.98436	1.9846	0.854554	1.748	6.50174	5.78244	9.49184	9.23364	5.1551	4.02438
165	BnaA01g02250D	chrA01:1153360-1154296	29.424	6.50328	13.8178	4.71395	0.806085	0	0.222211	0.898356	0.958693	0.119518	0.0994702	0	41.9755	47.7539	40.3297	20.1621	2.41487	0.785019	2.18049	0.857372	0.836267	0.55139	0.208372	0.111931
166	BnaA01g02260D	chrA01:1157369-1159357	19.1039	14.4192	9.55214	8.57212	4.46994	6.40218	10.255	8.17202	6.67813	8.31549	8.2541	11.0678	29.9457	16.2128	14.693	17.7227	9.71057	9.89893	18.648	11.949	12.9267	13.3091	7.45945	14.1163
167	BnaA01g02270D	chrA01:1164245-1166547	34.1185	46.7013	25.4152	18.0256	13.7234	26.9499	24.2355	20.443	14.8562	14.1755	8.28786	14.9298	10.0639	24.9775	20.5821	9.41705	4.34063	8.07451	25.2156	6.58677	9.19487	32.1763	5.51432	23.7955
168	BnaA01g02290D	chrA01:1171098-1174336	1.21399	1.75533	2.4002	2.38394	0.840311	1.37956	0.75974	0.882941	1.52845	0.909134	1.59211	1.43443	1.34558	1.52189	1.85212	2.73524	1.29765	1.27831	1.59509	2.52812	0.665201	0.915324	1.20001	1.17094
169	BnaA01g02300D	chrA01:1174665-1181053	2.64951	3.82827	4.553	3.40854	2.77722	4.21739	1.7326	2.05861	1.57585	1.96454	3.62707	4.52306	2.26377	2.76681	3.77709	3.23636	2.21219	3.35343	1.52647	1.01951	1.4746	2.8604	1.82749	1.95067
170	BnaA01g02330D	chrA01:1185121-1186341	2.97849	3.25395	5.57326	4.74137	2.50059	4.18824	2.48603	3.32738	6.04805	4.14479	4.05246	3.97401	4.52464	3.61641	3.71651	3.662	4.78129	2.8376	5.82097	2.87013	2.85137	3.18161	2.63437	2.18343
171	BnaA01g02340D	chrA01:1189250-1189918	601.982	431.097	239.264	191.446	30.5313	39.4192	85.2152	49.0325	27.167	24.4396	22.3668	23.4905	1041.19	651.99	424.051	297.427	131.984	121.609	234.323	50.0391	63.3798	72.9195	86.3587	118.071
172	BnaA01g02350D	chrA01:1196585-1199005	1.71321	2.47137	2.70897	5.92297	5.62352	6.4675	0.361951	0.21026	0.137585	0.0384228	0.127016	0.0829488	1.01833	2.16565	1.68538	2.41738	3.43745	5.39295	0.128639	0.0399692	0.137774	0.0721545	0.0342915	0
173	BnaA01g02370D	chrA01:1201392-1207384	0.942043	1.09254	1.47852	1.68333	1.09365	0.735209	14.3148	9.00086	12.1176	6.05741	7.94138	6.68294	0.474394	0.610117	0.708691	1.5793	0.669354	0.472264	12.0481	4.67637	5.51274	6.13557	10.7368	5.45629
174	BnaA01g02380D	chrA01:1207545-1207860	0	0	0	1.23064	2.60245	5.9812	0	0	0	0	0	0	0	1.21625	0.850195	0	0.870102	2.88483	0	0	0	0	0	0
175	BnaA01g02390D	chrA01:1210052-1210331	0	1.22883	1.10005	2.56794	1.45892	0	0	0	0	0	0	0	3.37165	1.22804	0	1.70915	1.92464	0	0	1.15197	0	0	0	0
176	BnaA01g02420D	chrA01:1225689-1226301	2.25709	1.23066	1.87217	2.01102	0.728479	0.548296	67.5342	3.73037	1.76234	0.545694	0.292049	0.39194	2.45873	0.622377	0.435494	2.07277	1.16822	0.674069	48.9493	1.67366	2.39919	0	0.633811	0
177	BnaA01g02430D	chrA01:1232291-1233049	15.4137	3.5569	2.34353	0.609378	0.313538	0.704288	3.4206	1.68952	1.47682	2.86645	1.28909	2.29278	15.5226	6.6268	1.47601	2.33985	0.743434	0.848003	5.37524	2.5039	4.11869	3.49811	1.84716	4.38395
178	BnaA01g02440D	chrA01:1234297-1237975	2.15881	1.25325	3.48525	4.15189	1.66959	1.51829	7.7501	3.66884	11.8445	8.59825	5.16904	2.94441	6.11802	4.16323	2.47587	3.81113	1.93229	1.80438	10.8549	5.64697	6.5315	8.69522	12.7005	11.4652
179	BnaA01g02470D	chrA01:1251799-1253393	0.81546	0.350605	0.793111	0.171485	0.632417	0.483768	0.293099	0.170471	0.281338	0.316333	0.129593	1.02682	25.0056	20.6257	13.3661	9.33956	8.67743	5.90008	14.6942	10.9059	14.1609	13.4027	12.5262	13.6115
180	BnaA01g02480D	chrA01:1254334-1255451	0.906894	1.15296	2.16861	13.5799	11.5232	5.44388	10.5051	9.1333	6.75867	5.80657	6.8289	5.99638	0.381232	1.40305	0.513705	1.44097	2.83011	0.702683	2.48997	1.52946	0.816876	0.656337	0.827889	0.466987
181	BnaA01g02490D	chrA01:1257778-1259308	73.3466	51.5729	71.9121	81.2607	38.217	41.0991	47.2404	20.5948	61.8101	32.3014	21.0244	14.4384	135.066	92.7367	75.7188	93.2878	75.2008	34.2663	73.3994	86.2278	56.7385	41.7217	49.9151	32.8726
182	BnaA01g02500D	chrA01:1259658-1262489	4.91104	4.79796	4.48942	4.65944	2.51914	2.55788	5.10822	5.80989	4.60398	4.33304	3.45319	3.71054	5.7111	4.78498	5.56679	4.02355	2.61423	3.94459	4.79245	5.06256	3.95376	4.26241	2.81102	3.36232
183	BnaA01g02510D	chrA01:1262846-1265371	0	0	0.124958	2.34623	3.74495	11.0284	3.91029	2.78417	0.738149	0.295069	0	0.0626284	0	0	0	0.599832	1.89301	6.58882	1.68528	2.04717	1.12631	1.28671	0.15997	0.168887
184	BnaA01g02520D	chrA01:1265981-1269775	4.836	4.00805	6.98766	6.75179	3.89803	5.91362	3.64804	2.04831	1.95383	2.14162	1.53075	1.51465	11.3485	7.15087	13.7339	20.9057	7.26389	3.5305	6.7868	3.33111	4.10065	2.4432	1.10035	1.29633
185	BnaA01g02530D	chrA01:1270474-1271575	53.1622	95.3489	35.4315	40.3499	32.465	20.1498	29.8731	38.0585	37.5213	47.7609	45.4097	24.9432	35.6307	29.2147	26.7816	21.8433	22.6866	16.1694	15.8903	7.57825	29.4866	26.3274	46.4067	17.5462
186	BnaA01g02540D	chrA01:1272127-1273452	22.1888	17.076	16.9848	14.4116	7.57058	6.73984	39.8754	32.2738	36.3321	27.0779	25.6249	10.369	9.43674	4.24421	4.23211	3.73467	2.72313	3.06044	20.4689	7.66732	8.43054	7.49877	19.6648	10.661
187	BnaA01g02550D	chrA01:1274924-1275466	0	2.33358	3.98537	0	5.48584	0	1.88093	2.15061	7.90268	2.30517	26.5943	23.576	30.2945	61.6464	32.6452	23.2881	7.29258	11.7401	7.3135	2.11738	19.8008	28.2752	79.3362	131.578
188	BnaA01g02570D	chrA01:1280573-1281038	37.4949	33.4189	54.0592	75.8467	84.4132	51.9292	111.923	89.3333	109.825	208.905	178.641	166.406	0	0	0	0	0	0	0	0	0	0	0	0
189	BnaA01g02590D	chrA01:1295438-1298537	4.44403	5.38077	4.22434	3.52479	2.45183	2.4955	4.66149	2.77029	2.83105	1.87874	1.32498	1.37407	7.68475	7.66492	7.71998	9.28159	5.19708	3.7861	6.80242	6.11495	5.38724	5.10242	3.21518	3.08026
190	BnaA01g02600D	chrA01:1301070-1301930	2.37183	6.06389	0.114308	0	0.290046	0	10.3978	15.6563	7.99015	3.64214	5.70441	0.359474	3.67334	5.05733	0.179862	0	0.103718	0.102971	11.9331	9.89192	4.66586	7.68795	18.7132	2.83141
191	BnaA01g02610D	chrA01:1304662-1306004	2.35869	2.07841	0.449964	0.680021	0.234805	0.35052	1.61978	1.31607	0.867537	0.617955	0.144176	0.0949296	5.74848	2.41342	1.60373	2.87784	1.76137	1.23111	3.73363	0.544034	1.55938	1.06272	0.68761	0.568317
192	BnaA01g02620D	chrA01:1306915-1308748	0.166975	0.060983	1.65085	2.14523	2.86136	1.74957	0.643754	1.37972	2.09074	0.887552	3.15266	2.99522	0	0.0608962	1.18979	2.11144	2.4219	1.80368	0.261902	3.82657	0.898114	0.591497	1.31516	2.36954
193	BnaA01g02630D	chrA01:1312896-1315852	51.5533	42.8478	40.4968	27.0389	12.3303	6.07294	9.10714	8.25319	6.46909	7.77398	1.96374	1.62488	15.0956	34.3573	29.1269	20.3133	8.48097	4.18418	5.57391	3.74409	7.06827	7.67706	2.64846	1.06642
194	BnaA01g02640D	chrA01:1316342-1319352	30.1285	21.9847	19.6961	17.1916	12.2572	15.0256	42.8817	39.0638	21.1969	23.5456	19.6673	31.836	27.8769	19.5521	19.32	17.9847	13.2741	16.0026	57.6571	27.4873	35.1445	37.7369	36.4171	44.61
195	BnaA01g02650D	chrA01:1320164-1323462	163.282	171.49	46.8101	59.1051	61.8397	79.845	72.7126	77.5582	39.2604	26.0371	26.1201	18.1164	70.321	112.95	35.7348	23.4929	14.0681	40.856	32.3518	72.5126	36.565	15.795	10.544	26.0876
196	BnaA01g02660D	chrA01:1323939-1326508	14.0414	13.7836	11.7575	14.0405	9.93792	12.6582	11.3445	24.7878	17.5876	26.0561	17.804	26.7027	15.9864	18.7132	16.1119	16.6427	13.8085	15.5704	12.5622	46.1615	24.4876	16.854	16.9084	35.2462
197	BnaA01g02670D	chrA01:1326689-1331673	36.0802	40.1423	40.2122	34.9528	20.6626	19.344	31.2438	20.4	27.7718	30.2469	24.5234	19.0488	35.1197	41.2127	46.365	40.0733	18.465	22.7876	30.5833	34.4165	34.6921	36.3199	18.2249	16.501
198	BnaA01g02690D	chrA01:1335266-1339080	0.560481	0.836328	0.937207	1.26102	0.636942	0.859664	0.515078	0.466729	0.467638	0.421748	0.645817	0.904737	4.14533	4.16537	5.69553	5.76948	3.38258	4.51761	4.28858	3.51523	3.18413	3.62907	3.29579	3.60416
199	BnaA01g02720D	chrA01:1348474-1349263	0.193335	3.52374	0.362172	0.197738	1.35959	0.929231	3.7624	67.9676	28.6703	45.7006	97.3143	108.307	0.199659	1.65957	0.42338	0.270433	0.165298	0.0848805	1.07683	53.0982	33.861	16.6245	48.1597	100.022
200	BnaA01g02730D	chrA01:1353169-1353406	0	0	0	0	0	0	0	0	0	2.48348	0	0	0	0	0	0	0	0	0	0	0	0	0	0
201	BnaA01g02740D	chrA01:1356451-1358840	2.60999	3.28273	2.9383	3.15233	3.53334	3.51782	4.6826	11.1484	8.42231	8.89344	11.6741	17.9807	2.56958	3.11452	3.32819	2.67079	2.19196	2.83277	3.0709	13.974	5.52438	5.82279	5.05522	6.71344
202	BnaA01g02770D	chrA01:1363569-1366772	9.57095	11.0456	10.5066	10.5272	7.43117	8.33121	4.98447	4.98097	4.83021	6.88204	8.8777	9.48394	7.50929	11.0206	8.77091	7.68575	4.16124	6.17318	4.10629	5.10908	4.55813	6.43568	6.12929	7.99125
203	BnaA01g02780D	chrA01:1369238-1372578	0.621178	0.961642	0.831512	2.81146	5.60548	2.56973	4.63916	8.48345	10.3069	10.8831	11.3007	11.2988	0.619725	1.20142	1.0743	2.10573	4.96471	6.79192	5.58678	9.06038	6.69031	6.21414	7.59282	15.163
204	BnaA01g02790D	chrA01:1373313-1374357	7.84104	5.61032	3.50943	3.63335	4.03188	3.44686	3.76712	1.80886	2.1539	2.20155	1.74101	2.57299	6.08315	3.67926	3.69967	2.7558	1.98348	2.28525	2.51644	1.72308	2.19981	1.36477	1.92817	2.03128
205	BnaA01g02800D	chrA01:1374612-1380567	1.11059	1.30766	1.92822	1.96901	1.40937	1.579	1.14125	0.973052	0.952916	0.918096	1.46297	1.24241	1.75396	2.45203	2.73832	2.53615	1.86348	2.70243	1.69582	1.89946	1.31218	2.37221	1.61752	2.37037
206	BnaA01g02810D	chrA01:1385739-1386893	32.3396	26.3535	25.6696	37.4705	13.895	24.6168	31.1358	25.3407	29.818	22.1433	26.7589	35.1774	32.9208	28.0456	23.318	24.231	16.4025	15.3182	31.1992	32.207	18.2062	25.0348	45.4608	71.7018
207	BnaA01g02820D	chrA01:1387142-1391259	1.88811	2.86153	4.14724	5.93102	4.28295	5.57269	2.04221	1.37704	1.46495	2.24214	3.13419	4.0434	1.5922	2.27977	2.6864	2.83426	2.3767	4.4604	1.39563	2.10095	1.60109	1.56091	1.62837	2.12379
208	BnaA01g02830D	chrA01:1391498-1392874	29.2612	24.416	21.3415	21.6859	8.83688	9.99135	15.107	13.1372	11.3864	8.48196	3.89227	4.75627	38.059	24.3909	28.5781	29.5401	18.2593	13.5552	21.64	15.9108	10.6841	11.1141	3.4932	5.31968
209	BnaA01g02840D	chrA01:1393293-1395058	4.09782	2.82726	3.19673	1.75956	1.31058	1.63645	1.84571	1.28798	1.54422	2.51612	1.55126	1.84333	17.0626	13.8713	13.712	9.93567	6.46856	6.82983	11.5574	9.35107	7.22108	9.80411	7.34282	8.49496
210	BnaA01g02850D	chrA01:1396236-1398073	3.56282	2.79553	2.06237	3.80474	1.07698	1.74451	3.20279	1.46179	1.74091	1.87569	1.36025	1.74959	4.2923	2.87061	3.3969	3.24215	1.8958	1.46504	2.05359	1.11244	1.64211	1.19609	2.06282	2.53627
211	BnaA01g02860D	chrA01:1398976-1403299	0.282473	0.831862	1.4046	14.6191	14.8807	4.1114	3.71558	10.0458	4.46261	2.31362	0.861255	0.706793	0.926853	0.832308	1.29305	7.18605	21.9486	11.7359	7.24796	40.7085	10.249	3.50023	2.12737	1.0594
212	BnaA01g02870D	chrA01:1406034-1407429	14.4803	1.88083	0.0609328	0.0637433	0.0740498	0.0575582	0.220219	0.513446	0.157555	0	0	0.125999	1.96535	0.0673545	0	0	0	0	0.0979519	0	0	0	0	0
213	BnaA01g02880D	chrA01:1410740-1413775	1.99227	6.93769	13.1206	9.87862	12.0629	1.19972	31.2952	76.3518	62.3867	41.243	30.4241	31.7483	2.56735	8.8667	15.3012	9.09032	7.963	1.58388	21.6068	100.673	47.7094	32.14	34.0894	19.7787
214	BnaA01g02890D	chrA01:1416090-1417901	0	0.387008	5.32362	1.70972	1.01522	4.20876	0.192055	0.442426	0.429266	0.751451	0.282216	1.48018	0.0719771	0.847697	3.55712	3.21154	0	0.0647647	0	0.709468	3.16925	4.64612	6.29291	3.98504
215	BnaA01g02910D	chrA01:1425013-1427569	1.56512	0.315843	1.15238	5.78349	3.78405	1.36516	2.38405	1.59009	1.67569	1.07834	0.967604	0.300755	2.06231	0.492658	0.777311	6.91195	4.2773	1.66011	2.92631	1.87594	2.25836	2.15032	1.03791	1.05048
216	BnaA01g02920D	chrA01:1428196-1429884	1.40181	0.296782	0.0444478	0.18762	0.226213	0.0864866	2.25271	1.07455	1.40541	1.48568	1.29502	0.592296	1.43448	0.790515	0.480156	0.525159	0.665107	0.396675	2.32488	1.72971	1.72954	2.24131	2.21454	1.654
217	BnaA01g02930D	chrA01:1431693-1434256	9.36627	5.97481	3.202	2.05645	0.888903	0.500632	5.97245	3.01412	1.19936	5.39942	3.10517	0.686635	7.96918	2.97762	2.90165	2.58371	0.564956	0.464983	8.54818	14.4849	17.6555	52.5101	4.46679	3.04364
218	BnaA01g02940D	chrA01:1434987-1435993	39.5771	38.3533	42.5221	56.4494	40.1558	16.9902	353.343	302.738	441.539	389.989	354.355	300.402	39.2486	27.8665	26.4283	49.4648	40.3478	22.6203	320.328	142.007	314.387	342.852	466.911	435.83
219	BnaA01g02950D	chrA01:1436041-1439972	19.3104	17.8155	21.7172	12.4368	6.2547	4.06914	28.607	20.2702	29.7904	35.5816	28.3811	29.2545	24.0924	26.7528	26.0429	20.1593	7.67529	7.13945	43.2266	37.3139	37.1609	51.143	31.2715	26.2593
220	BnaA01g02960D	chrA01:1441001-1442515	3.56753	1.3446	0.403953	0	0	0	0.0929813	0	0	0	0	0	4.54579	0.562135	0	0	0	0	0	0	0	0	0	0
221	BnaA01g02970D	chrA01:1450645-1452014	1.7021	1.49814	0.6385	4.14203	0.810216	0.782289	1.51419	0	0.0685435	0.0768926	0.25061	0.329032	1.38561	0.530639	0.24535	6.64936	2.62026	0.285797	0.44522	0.634133	0.136166	0	0	0.217393
222	BnaA01g02980D	chrA01:1452681-1454792	2.77089	3.5255	2.61722	4.00615	3.20672	3.04379	4.07121	14.1014	14.4552	22.2069	46.277	61.3343	0.806684	0.428082	2.30667	1.56621	0.427686	0.0872685	1.13461	10.2783	6.02853	5.72278	17.1473	16.3276
223	BnaA01g03010D	chrA01:1458554-1460367	0.484003	0.745229	0.119147	0.0833562	0.0500226	0.760415	3.69362	12.2297	6.39323	7.11923	13.86	30.3742	0.401833	0.920304	0.396306	0.29144	0.208123	0.283039	2.94399	31.4973	6.14568	5.98555	5.21189	15.68
224	BnaA01g03020D	chrA01:1460982-1462443	0.10143	0.0548065	0.0491528	0	0.182368	0.524053	0.401141	0.155736	0.0845061	0.901479	8.61085	18.1494	0	0.0549103	0	0	0.0426396	0	0	0.0489206	0.210621	0.132278	0.423372	1.65918
225	BnaA01g03050D	chrA01:1469886-1473466	11.1387	14.2771	18.4388	35.7323	43.477	29.1235	9.83388	6.47716	8.53438	10.9964	10.3752	10.7984	11.6376	21.961	22.4709	19.8671	16.8309	25.787	6.88834	11.7667	7.46703	7.28468	8.82554	10.1199
226	BnaA01g03060D	chrA01:1474540-1479049	6.62456	7.61661	9.72484	8.68233	7.75906	7.28961	7.15556	8.17574	7.09064	8.04483	8.19109	10.8462	17.9025	25.3901	28.9372	23.9033	15.5452	32.7409	18.9025	31.8649	29.9193	24.5165	24.0808	30.9215
227	BnaA01g03070D	chrA01:1479501-1485870	1.24671	1.95299	1.3327	0.865243	0.772589	0.473532	1.44192	1.79363	0.878255	0.946062	0.731704	1.86189	1.524	1.13184	1.44428	1.58287	0.796353	0.947139	1.43693	0.89045	0.640306	0.64866	0.564037	0.551278
228	BnaA01g03080D	chrA01:1489498-1490590	3.68441	2.22459	0.601021	1.09202	2.19469	15.5725	9.37458	3.82519	0	0	0.483362	9.61961	5.35535	0.448273	1.23526	3.86893	2.39722	21.4655	12.1336	0	0.1749	0.181737	0.171526	4.19367
229	BnaA01g03100D	chrA01:1499922-1500350	0.370125	0.401803	0	1.17486	1.36905	1.03909	10.7676	8.8729	4.89935	4.77843	0.297368	0.398166	2.62817	0.807784	0.280921	1.09221	1.25173	0.326646	10.3425	4.10704	6.08933	3.03132	1.57197	0.672005
230	BnaA01g03110D	chrA01:1505017-1507141	3.56003	2.93562	0.882983	0.0828092	0.0974403	0.222267	7.13364	4.98229	10.2744	12.8068	9.3838	4.89863	0	0.0866757	0	0.0592418	0	0	0.574025	0.481697	1.59653	3.41116	1.09642	0.798264
231	BnaA01g03120D	chrA01:1508778-1511199	8.11393	9.32211	7.49152	7.92892	3.94462	3.06293	8.41116	6.90763	5.79357	4.22364	2.94005	4.83042	3.07229	1.93059	3.06408	2.74334	1.12702	1.54026	3.15416	0.976828	1.45425	2.10184	1.25797	1.18143
232	BnaA01g03130D	chrA01:1511858-1513135	12.2812	7.14376	6.49129	5.47875	4.64336	6.71886	4.34233	11.6755	4.64416	7.61904	7.06694	16.7978	31.9233	11.514	11.7105	7.53227	8.0076	9.86289	7.17622	16.1047	8.60062	7.72025	6.52201	15.4365
233	BnaA01g03140D	chrA01:1513893-1514770	2.91947	1.20151	0.359258	0	0.490003	1.06792	2.63546	0.379246	0.971656	1.10795	0	0	17.5172	6.05877	4.20482	5.97288	5.60426	6.71337	8.68246	4.4104	3.75177	1.31346	2.16461	2.63251
234	BnaA01g03150D	chrA01:1515139-1516016	411.347	375.523	328.376	274.123	112.481	107.958	223.902	170.993	269.172	196.245	151.996	133.474	487.454	236.68	225.16	203.108	204.889	151.927	231.396	173.458	149.768	101.1	130.217	195.142
235	BnaA01g03190D	chrA01:1535834-1536801	0	0	0.222942	2.66802	3.41595	1.05788	0	0	0	0	0	0	0	0	0.344566	4.3881	2.88681	1.61417	0.182007	0	0	0	0	0
236	BnaA01g03200D	chrA01:1539794-1547472	3.4543	1.29547	0.611597	0.227526	0.213283	0.331866	236.814	137.136	77.1144	14.3154	0.203247	0.531785	5.18713	1.00534	0.337044	0	0.3756	0.114293	230.839	117.648	162.799	78.9402	1.6578	0
237	BnaA01g03210D	chrA01:1548681-1549552	3.86772	2.22173	3.50893	1.43774	0.88576	1.62587	3.34319	2.12454	1.72064	4.78889	3.44589	3.04739	3.69608	4.66518	4.38977	4.01092	2.08221	1.69471	5.07329	2.86248	6.37851	8.32821	6.31875	6.42578
238	BnaA01g03220D	chrA01:1552335-1553545	0.308017	0.452441	0.308091	0.544473	0.255594	0.195624	0.184276	1.29008	0.703643	0.294874	0.640691	0.104485	0.922679	0.572679	0.560434	0.2275	0.0893769	0.824	0.497626	0.921304	0.353827	0.550308	0.614637	0.927739
239	BnaA01g03230D	chrA01:1553955-1557611	2.99968	2.77163	3.32251	3.61789	1.72559	2.05273	3.88769	2.55703	3.02607	4.0564	3.41554	4.51894	2.15806	2.14126	2.35613	3.37842	1.63894	2.06219	3.17781	2.37082	2.93039	3.26637	2.94842	4.93383
240	BnaA01g03240D	chrA01:1559337-1561787	3.7028	4.63534	7.70645	14.719	17.2674	15.8151	3.68333	2.77365	3.32749	2.81919	3.02773	2.57249	2.57054	2.68539	3.52396	7.61247	8.40562	8.16485	2.62994	2.03577	2.73571	1.93466	1.46021	1.53845
241	BnaA01g03270D	chrA01:1568963-1571855	10.494	14.8347	24.7921	21.5994	12.7133	11.4937	10.2303	8.20862	10.4262	11.4325	13.945	14.2424	10.6782	24.0337	40.1878	17.3407	10.0857	7.59143	8.45441	5.87833	8.06584	9.76388	11.8797	12.2442
242	BnaA01g03300D	chrA01:1576741-1577137	0.421268	0.469928	0	0	3.05031	0	26.8328	47.598	50.4227	35.3551	46.854	31.704	0	0	0	0	0	0	5.59001	8.78722	8.57489	6.76332	30.435	10.9642
243	BnaA01g03310D	chrA01:1577918-1578619	1.81592	2.66932	1.17527	2.26051	2.37378	3.20853	17.1045	30.5014	14.2189	9.65696	4.89608	7.78656	0.631431	0.67436	0.231654	0.663531	0.268158	0	13.9555	3.3264	11.0231	10.4685	9.76444	6.96964
244	BnaA01g03320D	chrA01:1579124-1584879	4.10244	4.6204	5.84043	4.4113	3.05642	5.23386	4.37759	5.03996	3.46418	4.70993	5.61684	8.13754	6.9474	7.67224	8.202	8.47977	4.95485	7.51884	9.29853	6.89647	6.25991	9.55393	7.54082	12.6504
245	BnaA01g03330D	chrA01:1585891-1586611	148.003	152.154	95.5415	56.5965	41.7524	9.21393	173.196	111.537	126.927	120.925	107.079	30.7883	126.838	229.531	160.152	79.5003	40.3096	15.145	192.046	151.375	181.269	125.899	112.819	40.7009
246	BnaA01g03340D	chrA01:1587154-1588543	44.1444	46.0097	20.6972	11.3676	6.94697	4.98336	8.96827	12.5393	5.17121	9.28957	10.5397	17.3126	32.0514	49.834	36.0538	18.2546	6.9613	6.00144	7.69909	3.95615	9.62493	12.9966	20.0395	21.3741
247	BnaA01g03350D	chrA01:1588632-1594073	1.55677	1.79423	1.51031	1.46436	1.10417	2.05046	0.695729	0.749396	0.552922	1.01275	1.31167	2.13474	0.296035	0.750183	1.34592	2.14	2.09699	2.399	0.588339	0.616965	0.585012	1.54193	0.635952	1.55775
248	BnaA01g03360D	chrA01:1594949-1597409	2.35747	3.35359	3.09987	5.45215	5.59796	3.43312	7.29293	4.08736	5.15489	4.86383	4.15377	5.05821	1.26388	1.67513	1.90449	3.12833	2.7558	1.32541	4.07693	2.82868	2.54585	2.93189	1.12986	1.8032
249	BnaA01g03370D	chrA01:1597635-1600850	1.59572	3.11234	5.11159	5.42898	4.17572	6.52654	1.38352	3.32351	5.54291	10.5249	16.0246	20.9986	1.95152	5.34107	8.38679	6.45943	2.52116	5.72861	2.43271	4.20241	5.80472	9.90809	9.10359	15.9468
250	BnaA01g03380D	chrA01:1601348-1604978	4.56207	5.2607	4.94486	3.10282	2.5645	2.4719	11.1021	7.36191	7.16429	9.42875	6.84749	7.05052	4.46144	9.03757	8.32346	4.62598	2.60271	2.20169	10.5276	10.6733	9.61096	10.9244	8.93692	5.81869
251	BnaA01g03390D	chrA01:1605200-1610344	0.884583	0.961185	1.17378	0.691532	0.404424	0.972231	1.19318	0.916074	1.98194	1.15331	1.33469	1.10895	1.90648	1.49824	1.47125	1.67959	0.940801	1.56212	2.12272	3.58355	2.41002	2.26969	2.63038	2.0198
252	BnaA01g03400D	chrA01:1610992-1613841	26.5162	22.0973	13.4875	9.30614	6.40919	9.30326	18.5332	14.3435	19.7995	14.0538	11.2677	24.449	31.111	29.53	19.7015	17.2691	9.79912	15.2561	28.1346	10.6199	18.0173	20.0733	29.7952	66.4145
253	BnaA01g03410D	chrA01:1617582-1621978	0.369887	0.841503	1.60635	2.18318	1.3278	1.02248	1.08166	0.466495	0.844647	0.823157	0.484313	0.603388	0.364721	0.69546	1.01574	2.14314	0.977342	1.42137	0.788912	0.62556	0.831139	0.678578	0.49295	0.958657
254	BnaA01g03420D	chrA01:1622856-1624297	1.6124	0.962812	1.45697	0.976407	0.678264	0.886648	0.538879	0.285816	0.891452	0.837198	0.551754	1.22386	2.00261	2.1106	1.41408	1.38089	0.609545	1.34756	1.75265	0.64204	0.696407	1.06298	1.0573	3.10324
255	BnaA01g03430D	chrA01:1624373-1626371	3.4878	3.11187	1.36549	1.76085	0.648045	0.589135	13.1958	4.12598	1.96107	1.69381	0.873764	2.86997	9.16233	4.54536	2.1306	1.91266	1.62885	1.41163	18.3963	5.01054	5.46574	5.2937	2.65994	6.09244
256	BnaA01g03440D	chrA01:1626976-1628147	1.59553	0.872901	0.920139	1.41685	0	0.379167	1.41744	1.23026	1.69781	1.90657	1.5373	1.74564	12.8785	8.91303	11.7349	13.1822	11.0812	9.54813	18.4695	13.5201	15.2822	17.7998	18.0065	19.9057
257	BnaA01g03450D	chrA01:1628237-1629813	5.85156	3.97407	4.70048	5.72742	4.0211	1.92782	7.65419	6.80777	7.68079	5.85411	4.51012	4.55366	3.68827	1.99361	3.52968	3.63526	2.67518	1.03448	4.97658	2.63537	4.70449	3.86899	4.97085	4.81071
258	BnaA01g03460D	chrA01:1629928-1632664	1.29191	0.996036	1.1669	1.46261	2.58397	0.821122	9.8924	6.05061	7.74879	3.61034	4.16333	2.56554	0.699397	0.469577	0.368396	1.40509	1.27928	0.42907	11.957	3.99929	8.67813	6.75102	6.5822	5.13705
259	BnaA01g03470D	chrA01:1633032-1633658	0	0.220813	0.20678	1.12013	0.515908	2.42662	0.184073	1.04436	0.552541	0.828249	0.827781	0.222638	0.209636	0.454481	3.34298	0.937131	0.50704	6.73331	0.172363	0.422966	0.910349	0.191576	0.170141	0
260	BnaA01g03480D	chrA01:1633889-1635679	12.7383	10.2573	4.9773	6.53545	3.97327	6.46269	12.198	13.0157	13.458	17.9336	14.338	24.0166	9.76745	5.68086	5.44126	6.22796	4.95439	6.26462	13.6516	8.2977	13.1348	17.3665	18.978	34.7056
261	BnaA01g03490D	chrA01:1636583-1637489	0	0.264181	0	0	0	0	0	0.635641	2.92868	3.62355	5.91778	2.39018	0	0	0	0	0	0.320552	0	5.68509	3.33747	6.46676	6.89616	2.66442
262	BnaA01g03500D	chrA01:1643530-1646444	0.20538	0.277113	0.100738	0.641655	1.80118	3.1507	2.16894	0.960747	0.662205	0.294013	0.849317	1.16666	0.155282	0	0	0.263089	0.577074	1.56134	1.45098	0.560935	0.747494	0.367633	0.391984	1.10996
263	BnaA01g03510D	chrA01:1647553-1651306	9.12428	9.31855	6.5231	5.26176	4.21017	5.47427	7.69473	13.1719	8.54911	10.3149	11.1279	15.3213	8.34333	8.01194	6.11748	4.50063	3.66891	5.42488	5.85315	18.2225	10.5526	8.93178	7.18517	12.0502
264	BnaA01g03530D	chrA01:1654735-1656253	0.449457	0.408158	1.11911	3.16755	3.4206	2.30935	5.08901	2.89471	4.3686	2.28769	1.69811	1.29771	0.892032	0.818318	0.457255	2.08633	2.15138	2.6117	5.75314	2.45015	3.12693	4.40627	1.66069	1.76339
265	BnaA01g03540D	chrA01:1658183-1660424	1.71802	1.44465	2.79287	3.09931	0.911384	0.620481	0.804512	0.288134	0.615987	0.689154	0.270053	0.284309	2.36252	2.36403	1.76378	3.95214	0.870256	0.888243	0.938191	0.443575	0.529709	0.490327	0.52504	0.495134
266	BnaA01g03550D	chrA01:1660738-1666144	1.35594	2.44254	1.69155	2.31568	2.12044	2.59515	2.09265	1.66485	1.50998	1.46872	1.50252	1.72581	1.45662	1.68032	2.03424	2.1555	2.09137	2.38896	2.08464	1.0775	1.48345	1.76263	1.06151	0.981788
267	BnaA01g03560D	chrA01:1667079-1669179	7.58221	5.10233	5.65928	4.15961	2.05858	2.89016	5.71662	7.41472	5.60239	5.87263	4.90878	8.53289	11.9096	11.0944	7.65173	8.22297	6.14403	5.46586	11.2648	8.26579	9.17165	12.2308	15.4426	19.1296
268	BnaA01g03570D	chrA01:1670756-1674416	13.4062	10.9531	6.72294	1.4065	0.584423	0.377356	0.859442	1.74223	3.0878	9.00193	1.04329	0.677574	19.5835	53.7625	5.424	1.90243	0.40619	0.188168	0.844569	6.98394	10.5429	46.238	4.36766	1.36263
269	BnaA01g03580D	chrA01:1675528-1679500	0.780455	3.40628	1.5408	2.30303	0.753654	1.30579	8.0498	22.6278	15.5356	9.98437	8.16268	15.0183	0.572039	8.67331	0.434763	0.131882	0.091051	0.115388	9.48423	25.6751	15.6547	11.3098	10.1031	15.7913
270	BnaA01g03590D	chrA01:1679976-1682519	2.35056	2.9961	8.87858	4.58631	0.169861	0.56251	0.8296	0.185075	0.0755078	0	0.0346029	0	5.92232	7.34545	28.5474	37.971	12.7853	13.5542	1.89674	0.867712	0.486042	0.195748	0.18911	0.600434
271	BnaA01g03600D	chrA01:1682966-1684745	35.6518	34.7756	30.5347	40.5321	25.1507	42.7426	19.1773	15.9589	17.4992	15.9927	16.8878	19.916	31.5386	24.9611	27.8026	28.6132	34.2136	35.1658	17.9861	21.3973	13.1053	14.6233	15.0377	14.3919
272	BnaA01g03610D	chrA01:1685544-1693089	1.02162	1.56717	4.24733	4.49744	6.11134	7.08729	3.58852	2.65941	3.08887	3.10365	3.1266	3.51485	0.835376	1.98165	2.97868	5.33252	3.16678	8.58471	3.2461	2.91685	3.53073	5.40521	4.6086	2.63759
273	BnaA01g03620D	chrA01:1693257-1696622	3.49804	2.24156	3.39829	18.2215	6.28971	5.50004	0.569459	1.17395	7.03481	0.89254	0.155049	0.101714	7.87188	2.30118	0.970979	15.2916	7.27378	2.42223	0.23489	3.1053	3.79913	0.482159	0.125291	0
274	BnaA01g03630D	chrA01:1698532-1703796	9.51465	8.3651	12.076	11.7746	7.53797	11.5593	9.15939	5.40896	7.75404	6.2062	6.15729	7.32834	5.8285	6.95468	6.09883	5.66791	3.20343	4.53398	3.65524	2.98644	4.37911	4.31831	2.29336	2.62921
275	BnaA01g03640D	chrA01:1704516-1718397	1.61002	2.65185	3.36072	3.37282	2.66218	3.57324	1.77616	1.69601	1.9106	2.10475	2.58781	2.89959	1.1701	1.39977	1.52847	2.27111	1.37541	2.32856	1.22265	1.0064	1.22128	1.42623	1.17531	1.14313
276	BnaA01g03650D	chrA01:1718896-1720972	15.7481	13.7702	18.352	12.3981	8.76651	5.43076	4.55599	4.62389	9.24676	20.461	22.078	12.47	14.1619	27.7245	27.3455	10.9213	6.76922	6.50455	6.26383	9.35907	13.069	24.2586	21.3538	13.1011
277	BnaA01g03670D	chrA01:1724299-1725576	1.98764	2.1704	3.04851	3.41071	0.942571	1.14406	2.09328	1.07816	0.563032	0.0703917	0.114158	0.373304	1.78282	2.34227	3.29955	5.79153	1.36818	2.09063	1.3996	0.863272	1.48186	0.647144	0.310553	0.461838
278	BnaA01g03680D	chrA01:1729352-1735454	1.24801	5.4002	12.3706	8.72878	13.3145	20.0819	0.694867	1.18964	0.7976	7.5915	13.5972	25.7894	1.94725	5.47941	7.87649	3.2308	3.82666	16.9376	0.526908	0.490402	1.93379	7.50394	6.68429	10.3185
279	BnaA01g03700D	chrA01:1737396-1737582	63.7271	65.0912	0	0	0	0	0	0	0	0	0	0	28.0091	0	0	0	0	0	0	0	0	0	0	0
280	BnaA01g03710D	chrA01:1738706-1738892	9.89588	0	0	0	0	0	0	0	0	0	0	0	10.165	0	0	0	0	0	0	0	0	0	0	0
281	BnaA01g03730D	chrA01:1740956-1742917	3.14363	0.98318	1.85574	1.1258	0.955627	0.47873	2.08054	1.20845	0.637468	0.788737	0.587351	1.28119	14.4041	10.5609	14.9889	19.6927	13.5176	6.37802	12.4779	2.53078	4.43105	6.4863	4.56559	4.56781
282	BnaA01g03740D	chrA01:1743825-1745478	2.84671	1.51192	1.3492	0.537656	0.316325	0.16163	1.81847	0.79962	0.214695	0.0811493	0	0	8.10751	3.51945	3.03649	3.71935	2.00264	0.810421	4.98161	0.586344	0.867156	0.900991	0.144422	0.454175
283	BnaA01g03780D	chrA01:1754181-1755303	1.00366	1.23642	0.44199	0.589232	0.551393	0.532876	0.900065	1.39931	0.941999	0.960214	0.941689	1.46015	3.75647	2.10301	2.77071	2.54693	1.66506	1.55207	2.41078	1.77052	1.90171	1.78343	1.90106	3.91286
284	BnaA01g03790D	chrA01:1755591-1760092	24.7811	25.0342	27.2819	30.907	23.5086	25.1107	15.3933	11.569	11.8359	20.0031	16.7872	22.9936	51.8312	53.9021	53.6526	55.3066	39.0147	51.6991	23.342	19.1281	25.8671	42.4493	39.117	31.329
285	BnaA01g03800D	chrA01:1760344-1764919	6.2804	4.98513	8.69298	6.45671	3.9695	3.61757	8.58339	4.65768	6.10483	6.29707	8.10397	8.09074	7.59442	6.55278	10.0813	12.2565	5.06821	5.25208	10.3512	6.23425	8.07972	12.2018	14.2625	7.88172
286	BnaA01g03810D	chrA01:1765022-1768002	3.27722	6.3341	9.04118	9.17561	6.68239	9.50975	3.43039	3.75757	2.97219	3.24491	4.37601	5.90345	2.14124	5.96801	8.7856	8.89076	6.30855	8.24285	2.65298	2.96944	2.52856	3.51005	2.9631	4.87152
287	BnaA01g03820D	chrA01:1769054-1771004	1.13725	0.454977	0.0589399	0.31001	0.297273	0.0565218	1.85535	6.76506	6.99302	5.50109	8.52742	20.2677	0	0.0652154	0	0	0	0	0.421543	26.9233	1.61662	1.42495	1.05445	9.07267
288	BnaA01g03830D	chrA01:1775187-1775622	2.66031	1.24395	0.368325	0	0	0.366424	5.77119	1.59058	6.64114	9.02916	7.40069	4.78879	23.8343	25.2415	11.2513	1.62726	0.664986	1.33906	57.1207	13.3774	81.6085	53.0843	53.4929	41.8341
289	BnaA01g03840D	chrA01:1778839-1781458	7.27504	7.75509	5.79044	11.3173	5.28933	4.52968	9.56409	7.72887	7.6746	6.187	5.11405	7.97253	6.42732	5.55907	4.10234	9.38869	6.68977	3.97115	7.4805	3.989	4.12974	1.6947	1.70338	1.39352
290	BnaA01g03860D	chrA01:1786288-1791034	23.9685	34.1709	35.1021	36.1736	33.9698	14.8349	212.128	226.093	314.29	296.52	294.088	194.448	29.6746	90.7279	75.3572	65.6514	44.4487	33.1311	242.649	194.421	490.527	641.168	923.501	661.289
291	BnaA01g03880D	chrA01:1792688-1794598	12.3552	9.54612	3.35508	2.5065	1.73026	2.09038	17.753	19.4294	24.4837	30.7689	22.8912	16.3975	10.0294	6.70655	4.42838	2.01482	1.98483	1.61416	19.1263	15.154	23.3121	24.2578	11.3304	8.40697
292	BnaA01g03890D	chrA01:1798244-1799923	0.13998	0.227299	0.677201	3.45233	4.6006	1.64258	0.186927	0.146829	0	0.0658617	0.0533382	0	0.631076	1.90437	4.44388	3.56914	2.61883	4.56567	1.10756	0.74367	2.17228	6.07536	1.36318	2.50302
293	BnaA01g03900D	chrA01:1802302-1803074	6.19729	5.38928	1.3682	6.98049	2.64185	3.35816	0	0	1.97513	0.752784	1.7341	1.59968	0	0	0	0	0	0	0	0	0	0	0	0
294	BnaA01g03910D	chrA01:1803185-1803747	4.20165	1.54517	0	0.512369	0	0.892193	0	0	0	0.947693	2.23886	2.02321	0.475843	0	1.0862	0	0.403096	0.423113	0	0	0	1.26623	4.32658	6.78071
295	BnaA01g03920D	chrA01:1805556-1806288	0	0	0	0	0	0	0	0	0	0	0.757617	4.20505	0	0	0	0	0	0	0	0	0	0	0	0.827286
296	BnaA01g03930D	chrA01:1806933-1807421	0	0	0.692983	0	0	0	0	0	0	0	1.72344	0.79443	0	1.55499	0	0	0	0	0	0	0	0.638577	0	0
297	BnaA01g03950D	chrA01:1810870-1811887	0.161586	0	0	0	1.0055	0.304249	0	0	0	0	0	0	0.162486	0.351063	0.243527	0.917999	0.138956	0.555305	0	0	0.134085	0.702484	0	0.429511
298	BnaA01g03980D	chrA01:1817621-1818311	0	0	0.849697	0	1.12965	0.847664	0	0	0	0	0.23341	0.312352	0	0	0.220558	0.429153	0.511232	0.528079	0	0	0	0	0	0.263417
299	BnaA01g04000D	chrA01:1829646-1832349	15.8951	23.568	21.6294	24.1154	35.8355	17.0095	21.9829	27.2081	21.622	92.1027	224.698	198.621	28.3663	66.1735	63.6764	50.1402	70.6275	96.4434	19.3831	15.6486	48.1317	190.463	146.283	324.777
300	BnaA01g04010D	chrA01:1838788-1840412	20.1581	22.2097	17.1824	12.3251	8.75385	10.8236	14.141	16.3691	8.53544	10.151	5.53334	4.20522	12.4216	10.7705	5.72703	10.0442	7.72543	8.92001	9.1563	4.20412	8.10701	7.42476	6.55677	6.16605
301	BnaA01g04020D	chrA01:1842636-1850023	0.878847	1.04289	3.63834	3.11989	2.01004	0.927881	0.218306	0.817128	0.719047	1.40298	1.09781	0.496039	0.701086	0.963059	1.13316	1.03435	0.474846	0.914485	0.159619	0.678441	0.585027	1.27209	0.460803	0.166569
302	BnaA01g04030D	chrA01:1850288-1854174	12.974	11.5471	10.4898	9.63797	6.0836	11.869	6.53057	4.63389	7.36581	5.80343	5.63692	9.15015	15.8267	11.9854	12.3989	11.31	7.40337	15.3014	8.63936	8.16431	7.15497	7.19662	8.39751	13.5066
303	BnaA01g04050D	chrA01:1859068-1860201	0.267635	0.292223	1.01031	0.281088	0.680374	0	0.314297	0	0	0.0855161	0	0	0.747888	0.29524	1.66822	2.65864	0.463933	0.542213	0.284706	0	0	0.230395	0.148794	0
304	BnaA01g04070D	chrA01:1874230-1874722	10.1344	17.8436	13.9499	11.0635	10.6118	3.08582	2.66616	4.49193	4.6048	6.29061	5.63004	6.57074	16.2902	18.1272	13.853	11.0835	7.88008	2.26073	2.58959	2.26787	3.91681	3.85825	12.6894	16.8953
305	BnaA01g04080D	chrA01:1878423-1879005	0.61948	0.67402	0.400201	1.31523	0	0	0.913623	0	0	0	0.163844	0	0	0.228321	0.156541	1.31552	0.181771	1.29896	0.497124	0.400254	0.171359	0	0.174583	0
306	BnaA01g04100D	chrA01:1880492-1885326	5.92832	8.78575	10.2413	8.87838	6.82044	6.34874	4.05604	4.086	3.63215	5.30293	5.87221	5.4201	6.75899	14.6287	22.9656	18.3082	7.65526	15.7615	7.4451	7.45254	8.32188	9.53371	8.81427	8.29786
307	BnaA01g04110D	chrA01:1892310-1895556	0.907929	2.52184	2.46734	3.13042	0.584903	0.937155	1.28132	2.14285	0.914476	1.35354	0.74717	0.407809	6.61685	32.1529	27.2353	6.69658	2.32855	3.27843	5.01418	23.7088	5.68727	10.634	1.52026	1.79076
308	BnaA01g04120D	chrA01:1895761-1897683	5.91988	8.23928	19.4615	22.5815	3.30288	1.63716	4.94549	1.10165	0.0751127	0.167899	0	0	4.7412	5.28017	11.8534	28.457	6.98494	3.99853	1.26488	0.951565	0.223871	0.155628	0	0.0791168
309	BnaA01g04130D	chrA01:1898581-1908186	1.57731	3.43469	5.24655	3.69263	3.46167	3.48457	1.63175	1.33659	1.79467	1.52173	1.67535	2.1111	1.05353	2.05723	2.95746	3.74554	1.52174	2.41305	1.12082	1.05686	1.02338	1.39074	1.40493	1.25423
310	BnaA01g04150D	chrA01:1920678-1921631	0.217978	0.353644	0	0.113681	0	0	12.8544	17.8123	6.56488	2.62397	0.258944	0.227971	0.336535	0.354409	0.162888	0	0	0.576806	5.85894	10.6066	6.17238	0.290367	0.0909828	0.0984613
311	BnaA01g04160D	chrA01:1926873-1930331	1.15161	1.14412	0.574172	0.471465	0.111751	0	1.78144	1.17328	0.99295	0.644972	0.424204	0.138503	0.740707	0.199058	0.447487	0.394875	0.271923	0.0395323	0.825568	0.223158	0.42261	0.525177	0.192319	0.162092
312	BnaA01g04200D	chrA01:1940685-1945243	8.16459	10.0965	14.2113	14.786	9.59977	9.14947	5.07163	6.07576	4.77604	6.65848	6.3491	6.81331	9.39312	19.2462	21.7644	19.4331	10.5157	16.426	7.97115	10.8452	9.00455	11.1731	8.71512	8.27827
313	BnaA01g04210D	chrA01:1952524-1953253	11.1723	10.0516	4.39169	6.28463	5.01528	6.55522	4.55788	3.52148	3.75478	2.80291	3.3187	5.01081	9.3937	5.89154	2.14436	5.78291	3.19197	4.31184	2.83397	0.57249	1.46915	1.01608	0.951268	0.253576
314	BnaA01g04270D	chrA01:1971318-1973127	0.363617	0.198282	0.539941	1.88592	0.673034	0.574064	0.705216	0.438935	0.154589	0.229719	0	0.06167	0.181201	0.198441	0.230264	1.9825	1.71519	0.266672	0.719349	0	0	0.0538109	0	0
315	BnaA01g04280D	chrA01:1973964-1974651	0.43576	0.115622	0.726025	3.08099	2.18773	0.537943	1.54676	0.536517	0.281576	0	0	0	0	0.115139	0.704822	1.8334	1.78005	0.31711	0.087858	0	0	0.0962696	0	0
316	BnaA01g04300D	chrA01:1986856-1988566	11.733	16.6355	10.9452	6.79129	2.817	4.04004	4.36042	8.13769	5.39703	17.3143	23.9025	32.256	13.0702	15.943	14.1228	9.24672	3.65686	4.82246	9.22857	6.6173	3.83314	20.2448	22.1425	34.5682
317	BnaA01g04310D	chrA01:1988811-1990696	11.5159	8.39736	6.82405	8.20676	6.53767	8.69313	3.75615	4.82195	4.42606	4.47272	4.51556	7.5911	7.64997	8.15479	5.85294	5.33975	5.25488	5.58662	3.2519	4.30145	4.02284	4.66839	3.97796	5.60752
318	BnaA01g04320D	chrA01:1991377-1994601	0.0705027	0.0389232	0.995371	2.33666	1.35817	0.271068	0	0	0	0	0	0	0	0.0391137	0.16513	0.181902	0.154918	0	0	0	0	0	0	0
319	BnaA01g04330D	chrA01:1996502-2005371	0.476165	0.459626	1.17307	0.64987	0.365992	0.137863	0	0.0290985	0.0946775	0.0264226	0.0434841	0.113449	0.278127	0.739412	0.688165	0.286114	0.126923	0.255411	0.0220394	0.0549352	0.0473308	0	0	0
320	BnaA01g04340D	chrA01:2005606-2008608	4.65211	5.51949	8.05765	9.58627	5.43374	6.367	6.19639	3.51524	6.20275	4.20406	4.39585	5.41347	6.35424	4.0306	7.70005	9.91994	9.31222	5.36575	5.66503	4.75891	2.91274	4.05737	3.52351	3.1813
321	BnaA01g04350D	chrA01:2010127-2013789	0.339694	0.0461769	0.0422216	0.175912	0.309471	3.03896	0	0	0	0	0	0	0.418921	0.0924617	0.0649248	0.187213	0.109578	1.48611	0.0336528	0	0	0.0380149	0	0
322	BnaA01g04360D	chrA01:2014401-2022378	16.9677	20.2883	23.7487	23.835	16.0485	18.0755	17.719	12.7725	17.1099	19.6553	14.6819	16.0515	10.7094	14.2699	17.4572	20.8414	11.0892	13.3761	12.494	14.447	15.1183	16.387	12.2155	11.4678
323	BnaA01g04380D	chrA01:2027390-2029956	3.15363	4.63006	5.1091	5.14993	3.83768	5.60237	1.76697	2.36596	1.85261	2.15239	2.93124	3.56472	2.89797	3.92398	3.88901	3.66316	2.62536	3.2784	1.10297	1.38135	1.38305	1.50538	1.77714	1.7872
324	BnaA01g04390D	chrA01:2030101-2034550	2.09505	4.30632	6.13541	5.14922	3.28824	3.29225	1.59709	1.58903	1.50407	1.3758	2.25045	2.50676	1.31632	2.95966	4.70515	4.5884	1.97939	3.45437	1.12885	1.61678	1.06272	1.9489	1.63268	1.47939
325	BnaA01g04410D	chrA01:2057268-2057977	3.07208	1.57875	1.24152	0.386053	0.461406	0.51713	0.655281	0	0.631576	0.355067	0.14197	0.375741	2.92311	0.60073	0.696557	0.401945	0.958334	1.45437	0.150081	0	0.632618	0.658774	0.934889	1.14915
326	BnaA01g04420D	chrA01:2062162-2064137	20.2682	22.0892	21.0327	20.3097	12.1584	18.9548	13.6948	12.0765	13.1978	13.1784	13.5706	14.1924	9.02801	9.37354	9.91949	8.57129	6.37599	9.18466	7.24956	8.3122	7.38632	5.92862	6.65988	7.66694
327	BnaA01g04430D	chrA01:2064583-2066113	4.82739	5.78979	3.37775	2.47896	0.978396	1.79849	1.3595	0.559695	1.29419	1.10729	0.56187	2.85922	25.7357	15.8483	12.6587	9.77357	9.60298	9.66381	6.24308	6.1682	5.83623	6.74439	9.24622	16.9516
328	BnaA01g04440D	chrA01:2066180-2068483	13.532	8.85817	12.6518	10.0202	7.3677	9.37905	11.3188	7.33417	6.2872	7.72526	7.29031	14.2112	11.7681	7.70164	7.82837	9.354	6.41284	7.50278	14.9175	4.97699	6.11293	15.6268	8.03263	14.5164
329	BnaA01g04450D	chrA01:2069059-2070357	0.790578	0.608731	1.28665	1.05789	0.562167	0.549912	5.48601	5.25314	8.32349	6.4235	5.3126	7.01908	0.229768	0	0.168089	1.35991	0.194825	0.200145	5.15712	3.07755	4.25092	4.32381	4.77945	7.42481
330	BnaA01g04460D	chrA01:2071674-2073881	12.3476	7.64606	7.59704	11.5555	4.18106	2.25861	8.28482	3.0498	4.24218	2.90561	1.23634	1.74464	10.6896	6.8147	5.20798	9.35755	5.42602	2.50235	6.41116	2.58779	3.86042	2.58594	2.37616	1.52488
331	BnaA01g04470D	chrA01:2074797-2077059	0.530803	0.86836	0.92201	1.45966	0.994807	1.43023	1.23427	2.11255	1.56319	1.75721	2.03396	1.19868	2.82247	3.47523	3.02963	2.91451	3.09728	3.30886	4.57666	2.54853	2.08597	1.70783	1.50626	0.467675
332	BnaA01g04480D	chrA01:2077281-2086311	5.89822	6.18832	9.03983	9.01561	6.52249	6.29798	3.88816	2.64883	2.79983	2.55815	2.69109	3.66367	5.78689	6.20541	7.42304	9.53839	5.86328	6.80962	4.12194	2.96127	2.65137	3.44318	2.67384	3.49679
333	BnaA01g04510D	chrA01:2105831-2107371	54.1342	49.4822	39.7534	29.5909	18.2536	14.8461	63.0921	45.8702	51.7551	55.8864	40.9667	56.3879	39.7353	39.3466	48.615	31.2228	13.1604	15.2413	47.5267	34.5056	48.9616	54.9439	50.9365	53.9502
334	BnaA01g04520D	chrA01:2107640-2114667	11.7557	9.007	9.63035	8.06925	3.1006	6.29151	5.88572	4.09398	9.40529	8.23179	8.6841	10.1384	7.7093	5.53845	5.7447	5.32256	2.45052	5.80267	3.51413	5.41219	4.09489	5.02457	8.99072	10.3613
335	BnaA01g04530D	chrA01:2115047-2118907	3.0861	2.90323	0.357218	0.17351	0.138294	0.637008	0.0248503	0.0868651	0	0.0792662	0	0.113205	4.13437	2.42019	1.3967	0.506898	0.290212	0.714886	0.066271	0.137303	0.0946444	0.0988861	0.166078	0.100271
336	BnaA01g04540D	chrA01:2119903-2121869	80.7368	73.7609	61.8221	51.2628	25.9355	34.9889	61.8458	66.7415	69.7621	100.049	100.675	120.539	64.8863	39.7652	41.2757	42.0397	37.0912	33.0669	53.3277	36.0818	50.8872	56.3766	56.9499	84.2754
337	BnaA01g04550D	chrA01:2125819-2128452	56.5654	78.7766	1.00314	1.27271	0.883016	1.19024	123.903	67.5029	25.9152	2.2858	0.646007	1.40398	36.4033	34.4679	3.06317	1.4895	0.714251	2.27024	79.2909	12.8727	12.5973	0.87098	3.83171	1.30536
338	BnaA01g04560D	chrA01:2128744-2130310	1.31859	1.82958	2.55788	1.70717	1.47568	1.16204	0.810983	0.281704	1.19474	1.07345	0.877535	0.736234	1.62728	1.14036	1.65662	1.59924	1.18073	0.763976	0.793818	0.49481	0.735206	0.726873	0.653231	0.891831
339	BnaA01g04570D	chrA01:2132739-2135684	1.24854	2.07571	1.75475	1.58604	2.29596	1.11361	0.804094	1.13276	0.931957	1.18361	0.917439	1.94679	2.68325	1.90459	2.94741	2.94677	2.24822	2.20404	2.1138	2.41509	1.94639	2.76987	1.6285	0.984457
340	BnaA01g04580D	chrA01:2139061-2141504	0.617621	0.762733	0.807442	0.468698	0.253899	0.757721	0.820464	0.432871	0.495728	0.604808	0.498139	1.80549	0.667112	0.336011	0.404295	0.308644	0.225207	0.302884	0.331179	0.580469	0.214354	0.347889	0.306705	1.56619
341	BnaA01g04590D	chrA01:2141721-2146521	3.24816	4.4309	7.23319	7.81851	4.16143	5.72507	2.1024	1.6155	2.18308	1.69693	2.1713	2.4286	3.5121	4.29399	6.38127	7.52655	4.19044	5.91625	2.51819	3.48744	1.70265	1.82718	2.01838	2.37079
342	BnaA01g04600D	chrA01:2147739-2153117	46.3947	56.9546	70.1321	58.2239	36.4692	30.1834	51.6202	31.29	47.8646	28.4449	7.74054	4.76653	46.5035	100.885	109.709	61.6268	31.7695	36.6588	39.4887	54.0756	47.9461	27.5337	10.993	5.87854
343	BnaA01g04610D	chrA01:2153172-2155182	8.31492	7.62368	8.26696	8.45259	4.28987	6.21727	6.768	5.05421	6.64576	8.61122	5.20889	3.97762	6.71598	5.7682	3.96457	3.01891	1.30213	3.10332	4.13535	3.48918	2.40498	3.47951	2.95649	2.89616
344	BnaA01g04620D	chrA01:2156043-2157550	189.697	163.092	115.188	94.9657	57.0021	59.6934	112.613	70.8844	66.174	77.7586	47.239	59.6499	200.795	205.407	206.907	84.0897	57.9371	67.2068	97.2215	57.0614	80.7453	73.2294	66.8605	75.4476
345	BnaA01g04630D	chrA01:2158292-2161692	0	1.45835	0.663704	0.138476	0.162135	0.127201	0	0	0	0	0	0	0	0.0726341	0.818094	0.0985289	0.0568914	0.471039	0	0	0	0.0604967	0	0
346	BnaA01g04640D	chrA01:2162637-2165507	1.06597	2.34465	2.32135	2.62525	1.69925	1.74723	1.71922	1.97397	1.14364	1.57255	1.51699	2.10828	1.62899	3.46116	3.89202	3.53981	1.50617	2.71045	1.85457	1.78341	1.77699	3.57334	1.643	1.9985
347	BnaA01g04650D	chrA01:2166452-2168298	6.348	3.02588	1.00671	0.693708	0.158199	3.49188	17.1393	18.3798	3.54565	3.34771	5.0592	40.3505	0.0604768	0	0	0	0	0	0.666302	0	0.0512105	0.372941	0.200781	1.53169
348	BnaA01g04660D	chrA01:2168473-2171582	3.84118	6.07378	10.7434	19.7927	13.205	7.09102	7.1573	4.79258	4.63591	4.41312	5.42196	3.28987	10.6672	13.9852	19.6142	35.8904	27.0418	17.5981	16.7115	13.1568	11.6447	13.4161	10.3061	11.46
349	BnaA01g04680D	chrA01:2190443-2192067	1.038	0.48506	1.93112	6.20978	3.82115	4.41289	0.92917	1.07997	0.315986	0.141442	0.0581192	0.457964	0.441831	0.48361	2.49438	8.80726	9.30015	8.13222	3.14837	0.0732525	0.753381	1.71863	0.316796	0.806724
350	BnaA01g04690D	chrA01:2193463-2193922	0.300301	0	0.287766	2.29188	0.814444	2.99516	0	0	0	0	0	0	0.633549	0.342271	0.230884	0.4301	0	0.55486	0.503724	0	0	0	0	0
351	BnaA01g04700D	chrA01:2195319-2197860	15.9109	16.684	13.139	8.96572	4.84088	5.99699	12.3979	8.77511	10.5292	11.8426	8.62891	7.32967	50.1152	59.3607	50.7844	25.9558	12.8338	18.527	40.0739	36.4049	44.1837	44.1288	35.1725	34.6149
352	BnaA01g04720D	chrA01:2207711-2208960	11.405	7.60701	4.71022	3.99696	1.71298	2.69683	7.57724	5.47898	4.65525	4.01773	3.28133	3.8065	15.5868	10.8447	6.21237	6.27849	3.81202	3.03813	12.52	5.12318	5.82095	6.37656	7.93684	7.98943
353	BnaA01g04730D	chrA01:2209065-2211828	3.62023	3.45312	6.03337	5.33415	5.89274	4.68741	2.31936	1.75752	2.37869	4.11348	5.87065	3.47655	11.0436	18.9193	27.2623	16.2941	10.7653	15.7678	4.58759	5.92306	12.9731	17.5789	16.8107	7.5843
354	BnaA01g04740D	chrA01:2212605-2213720	72.9924	84.0298	72.8823	100.441	82.3678	27.5755	341.8	411.1	429.234	420.288	323.927	231.73	95.597	103.614	96.9127	123.039	99.4956	29.7634	598.43	349.402	745.281	581.025	941.573	794.884
355	BnaA01g04750D	chrA01:2214310-2217217	0.54262	1.81389	3.44225	3.29694	2.4024	3.50188	1.74544	2.83774	10.5646	9.60829	11.6977	0.719386	0.84701	4.74463	3.75865	2.30496	1.6073	2.74913	1.25395	11.2448	9.7007	4.2377	9.37606	0.681824
356	BnaA01g04760D	chrA01:2219582-2225096	2.85882	3.12592	5.92488	4.32643	3.83239	2.79019	3.70247	3.50876	2.92845	4.67732	6.85101	5.33446	2.23477	3.99391	4.64829	4.16178	2.5899	3.537	2.07877	3.04211	2.75468	4.08723	4.10999	3.30496
357	BnaA01g04770D	chrA01:2225164-2229514	2.91171	5.80199	5.62389	6.40629	4.94233	9.57367	2.66716	3.48568	4.00858	3.80351	3.86501	5.25724	3.77003	8.59553	8.63505	7.83061	4.39981	13.7678	4.69658	7.14508	4.61906	6.7414	4.43308	5.95147
358	BnaA01g04780D	chrA01:2231490-2232692	12.6465	10.1434	5.8091	3.51479	1.09772	2.21665	6.32198	6.03677	5.95224	9.82053	10.4863	13.7807	6.48977	6.62901	7.03846	3.1804	2.85136	2.53822	3.75241	6.13755	5.48264	7.04169	7.07834	8.40267
359	BnaA01g04800D	chrA01:2236318-2238836	5.46403	5.70896	4.67657	6.42561	1.82569	2.38298	5.15411	4.60064	3.36292	3.47141	3.08615	4.53136	6.61801	7.1643	7.27231	5.62244	1.89326	1.8619	6.91112	5.15368	5.49381	10.3175	3.6098	4.12677
360	BnaA01g04810D	chrA01:2240961-2241753	8.51516	247.517	1457.7	155.899	4.3287	0.536053	1.02257	3.75575	2.60177	1.82523	1.17637	1.15524	0	0	0	0	0	0	0	0	0	0	0	0
361	BnaA01g04820D	chrA01:2244045-2244724	1.19752	9.51246	29.2397	9.65916	0.868924	0.229735	0	0	0	0	0	0	0.241485	4.49986	0.556482	1.0505	0.205156	0	0	0	0	0	0	0
362	BnaA01g04830D	chrA01:2245860-2246627	0	1.61906	7.30925	4.65655	1.20127	0.361665	0	0	0	0	0	0	1.12876	1.62338	3.22616	5.71676	1.14511	0.503008	0	0	0.161244	0	0	0
363	BnaA01g04840D	chrA01:2247439-2249693	0.68565	0.711452	1.09225	0.958092	0.94733	1.28874	2.76138	2.71386	2.61	2.89124	3.66238	6.0166	0.382765	0.237119	0.613415	1.0012	0.488337	1.19082	2.44882	3.17839	2.92043	2.89699	3.74926	6.20222
364	BnaA01g04850D	chrA01:2250476-2253006	11.3673	16.0079	18.1271	21.72	10.0305	12.4516	11.2309	19.6646	12.2092	10.1242	7.10823	11.5565	6.75392	11.3089	16.5797	11.7563	7.43282	6.37554	7.1698	16.8485	8.73385	7.10895	6.84487	4.4869
365	BnaA01g04860D	chrA01:2253437-2257899	5.33733	6.83547	6.76038	5.99779	1.87707	4.07326	1.69125	1.76368	3.14938	4.40666	4.07943	6.16481	4.05622	4.65298	4.06094	3.23716	2.01049	3.54108	1.31689	2.02359	1.57423	2.0621	3.19582	6.10548
366	BnaA01g04870D	chrA01:2258375-2260668	10.3319	5.14972	3.44184	3.74941	4.44538	5.2965	3.66164	4.62847	4.67719	7.07335	6.1911	6.36259	3.28852	2.02572	2.16447	1.25413	0.836722	1.65627	1.05364	1.89729	1.64199	2.615	1.84373	2.77872
367	BnaA01g04880D	chrA01:2261363-2263829	13.2264	17.2806	7.43595	11.5045	7.53179	11.0069	7.55332	32.9259	10.4122	15.2368	24.0228	50.3774	10.506	14.8848	6.31463	5.76791	5.36545	4.99843	5.12807	18.3532	7.15682	6.99572	6.13524	17.7858
368	BnaA01g04890D	chrA01:2265242-2266516	119.898	183.579	103.367	116.479	103.762	97.6435	135.816	258.991	178.203	239.932	217.01	292.699	115.919	193.321	122.756	84.8555	58.9281	74.2554	110.067	215.255	197.113	155.716	233.685	280.52
369	BnaA01g04900D	chrA01:2273087-2275887	2.08085	1.26936	1.97451	1.01549	0.148709	0	10.6089	8.61524	1.30284	0.583654	0	0.1241	0.730921	0.401051	3.37072	1.06797	0.0529139	0.107269	11.2112	0.784341	1.72582	1.6409	0	0.0555824
370	BnaA01g04910D	chrA01:2276045-2278899	30.2622	28.2138	47.0956	41.2451	9.88596	11.9589	29.0088	16.9759	27.6641	18.3775	15.4609	16.4515	29.3132	25.3794	42.6386	79.2243	54.0585	14.6571	36.5102	29.0315	26.1481	23.8563	26.1147	20.519
371	BnaA01g04920D	chrA01:2279075-2280770	160.901	134.126	116.867	150.917	119.081	139.361	108.774	79.6319	101.155	83.9748	99.0296	85.4404	202.243	116.961	110.357	124.206	169.539	154.554	105.487	91.025	87.5203	67.2188	82.7385	111.694
372	BnaA01g04930D	chrA01:2282308-2283744	1.23632	1.19466	0.365989	0.387812	0.160896	0.474646	0.334208	0.896086	1.06085	1.06144	0.874821	0.638291	0.866551	0.132757	0.371122	0.182026	0.330876	0.222902	0.296326	0.369569	0.638196	1.66942	0.313955	0.222785
373	BnaA01g04940D	chrA01:2286443-2293481	0.0567953	0.64092	1.07572	0.392692	0.527998	0.319132	0.0169381	0.0196444	0	0	0	0	0.261065	0.930456	0.711289	0.682889	0.210997	0.49042	0	0	0	0	0	0
374	BnaA01g04960D	chrA01:2299552-2304895	0.503149	1.09738	0.264236	0	0	0	0	0	0	0	0	0	0.641679	1.25619	0.20367	0.0869686	0	0	0	0	0	0	0	0
375	BnaA01g04970D	chrA01:2323534-2326441	0.821756	0.264463	0.440994	1.32626	1.14078	2.89572	7.87597	0.344933	0.611395	0.0285018	0	0	1.24572	0.43107	0.251785	0.896753	1.85498	2.77384	3.44951	0.974003	0.383083	0	0	0
376	BnaA01g04980D	chrA01:2328606-2334291	5.69935	10.3035	11.4516	12.6388	7.16725	6.47124	4.58065	3.66107	3.1265	2.46868	3.34365	3.83749	4.86366	8.75559	10.8048	13.1554	5.40658	6.71922	3.5483	3.263	2.53046	2.69645	2.17309	1.97299
377	BnaA01g05000D	chrA01:2351673-2352066	0	0	0.426372	0.926396	1.12309	4.10278	0	0	0	0	0	0	0	0	0.326715	0.64136	1.12548	3.57797	0.368739	0	0	0	0	0
378	BnaA01g05020D	chrA01:2356668-2357537	13.1625	70.0796	167.286	54.314	6.7574	5.30665	12.3962	3.54872	0.597962	0.135671	0.109577	0	2.19553	7.92392	51.8628	43.8642	5.8283	0.25159	2.80619	1.22625	0.234214	0.122956	0	0
379	BnaA01g05030D	chrA01:2358130-2358433	0	0.705931	0.637083	20.2519	111.256	198.901	0.58624	0	0	0	0	0.750178	0.650359	0.701507	0.490004	1.96391	71.4667	250.869	0.540961	0	0	0	0	0
380	BnaA01g05040D	chrA01:2365025-2368895	7.38517	6.07688	3.03779	6.00206	10.2296	23.5245	0.644219	0.532412	0.204028	0.45736	0.538631	2.69266	8.373	5.71309	5.39283	4.78194	4.6057	14.9179	0.667057	0.415606	0.790755	0.47911	0.484179	1.10001
381	BnaA01g05060D	chrA01:2371396-2372853	0	2.22346	0.167202	0.533305	0	0.39864	4.6066	33.6793	11.3962	12.4712	6.43191	8.70165	0.255309	16.5327	1.23529	0.554495	0.724542	1.6131	13.1429	155.155	19.0937	8.12138	5.7422	14.033
382	BnaA01g05070D	chrA01:2377089-2378879	2.99204	2.83824	3.32967	2.92321	0.561291	2.75862	3.0099	3.49054	2.34761	2.6877	2.20932	4.90414	8.03598	4.05139	2.8945	6.27895	3.55272	5.74451	8.45569	11.0655	4.10808	3.96321	6.14581	13.9832
383	BnaA01g05080D	chrA01:2379302-2381869	4.9101	4.62719	3.51702	3.70041	2.43843	3.1114	6.33675	10.5723	6.51162	5.91606	4.5325	5.90055	6.28896	4.05542	5.54862	6.85699	3.11421	3.86693	8.82022	23.857	7.61476	6.00893	7.51355	6.71915
384	BnaA01g05090D	chrA01:2385598-2388187	2.12049	3.32675	4.41759	4.48333	1.52483	1.96379	1.89443	3.46173	2.10636	2.54327	1.96763	5.12316	7.69019	10.6744	12.842	10.1936	3.61443	4.9727	6.10319	14.2545	3.92246	4.94237	3.86107	7.12116
385	BnaA01g05100D	chrA01:2388263-2390272	22.0425	22.4463	21.1801	16.3437	11.0922	10.4697	19.911	15.7355	10.4112	15.7473	9.91967	12.1346	36.0397	26.8771	25.1802	24.2982	13.1732	12.8608	23.6044	19.072	15.9501	14.4905	10.6357	9.61428
386	BnaA01g05110D	chrA01:2398029-2400415	22.356	19.8083	18.9153	19.2104	12.103	17.0613	13.7765	11.4449	13.0755	16.8195	12.9597	15.1293	34.2698	35.9407	25.7131	27.8227	15.0937	29.2154	21.3675	22.7873	21.3822	24.6466	29.222	27.2417
387	BnaA01g05130D	chrA01:2403004-2404703	71.2609	61.5425	50.895	55.4492	30.088	44.1646	37.2371	23.2595	50.2414	35.7846	31.5821	25.2322	49.3241	31.833	25.8345	28.6319	28.6325	30.4901	23.2491	24.0581	17.8586	15.6633	26.0043	25.7229
388	BnaA01g05140D	chrA01:2405120-2407901	2.30796	3.749	4.52059	10.3157	10.0676	7.80458	3.30148	2.76081	2.80946	2.38392	2.42433	2.7234	0.791099	2.01957	3.23887	4.74686	3.6453	4.78961	2.03353	0.816426	1.61537	2.00767	1.61185	1.27931
389	BnaA01g05190D	chrA01:2434136-2434987	0.673646	0.148431	0	0	0	0	5.36524	5.26925	20.243	8.42771	4.8378	0.13819	1.33146	0.893152	0	0.199711	0.234275	0	21.1874	24.2684	9.39235	5.9508	8.92168	4.34854
390	BnaA01g05220D	chrA01:2440910-2443961	9.28204	9.32671	11.808	13.9719	7.1997	11.2412	2.63874	1.3098	3.35883	2.37793	2.91503	5.04685	8.2283	6.90707	8.94349	12.7281	11.8841	10.2661	4.8777	4.17506	2.87747	3.42639	5.58304	6.16274
391	BnaA01g05230D	chrA01:2444219-2446942	6.37805	6.76241	4.0695	5.26855	3.93718	5.36181	4.52906	5.05627	3.47434	6.32145	5.48073	6.56016	5.49512	4.76923	5.23509	4.22081	4.3999	4.38431	4.43188	4.1855	5.87659	5.62488	6.70382	5.79645
392	BnaA01g05240D	chrA01:2447623-2452258	1.98169	1.73988	1.54485	1.07488	0.869517	1.2195	1.64704	0.39288	1.03525	0.766299	0.338416	0.0999475	4.19417	5.18725	3.28106	2.11762	1.35216	2.25995	2.87293	1.92684	2.57373	2.17743	2.76228	1.11718
393	BnaA01g05260D	chrA01:2459391-2461698	12.2987	2.68467	0.458724	0	0	0	0	0	0	0	0	0	9.20389	8.19753	0.400627	0.0424704	0	0	0.0472355	0	0	0	0	0
394	BnaA01g05270D	chrA01:2463322-2466286	0.471312	0.566967	3.63245	3.10097	0.944941	0.878325	0.890375	0.932777	0.0444915	0.0994036	0.0824114	0.108041	0.902416	0.28417	1.64614	5.62952	1.81968	0.987097	1.05005	0.358052	0.265613	0	0.0890222	0.143068
395	BnaA01g05280D	chrA01:2484722-2488070	5.44322	5.55161	2.12025	0.411426	0.569496	0.129492	2.94487	5.60663	4.15604	4.84806	9.69767	4.93426	5.94835	4.47882	1.90286	0.474734	0.157079	0.279656	1.10988	8.65058	4.00605	2.12465	1.4674	2.73494
396	BnaA01g05300D	chrA01:2494979-2499881	6.2737	5.81039	10.3176	6.78103	4.02015	2.22468	10.3572	5.25097	12.4599	13.7239	12.2554	9.06342	11.9258	18.4124	20.6399	12.1626	6.34382	9.80882	16.1472	17.107	20.9674	23.2229	22.4221	19.4301
397	BnaA01g05320D	chrA01:2501786-2503356	394.932	225.961	111.144	89.6068	56.8037	110.507	99.3903	71.897	24.5881	39.1388	27.6745	220.67	87.0796	67.4519	34.973	24.2516	21.0268	52.7282	75.4701	9.6639	13.2623	56.3969	25.4821	169.768
398	BnaA01g05360D	chrA01:2510757-2511481	0.199216	0.218232	0	1.12513	2.93363	30.95	0	0.206864	0.182609	0.204288	0	0	0	0	0.15298	0	0.529863	19.9756	0	0	0	0	0	0
399	BnaA01g05370D	chrA01:2511845-2514315	5.6475	3.73253	6.74419	6.68618	5.11938	7.89568	4.17948	3.89813	4.259	7.0057	9.38773	7.97717	5.36687	6.0799	7.09069	5.28467	3.86281	5.073	3.09969	5.26548	5.33954	5.79049	6.87094	7.35849
400	BnaA01g05380D	chrA01:2515011-2517460	22.4977	32.2579	19.9174	23.1591	17.4586	35.3104	29.8217	32.3171	25.3699	29.5066	40.3269	46.9213	28.7971	31.4724	34.4513	37.9055	27.2907	38.1929	29.6333	37.575	37.4728	43.6193	40.947	40.4437
401	BnaA01g05390D	chrA01:2517651-2518544	60.494	35.7763	56.24	47.0066	13.0013	15.7296	37.8883	22.5483	46.4756	16.2259	13.1855	20.9607	136.956	73.3535	71.9523	79.4464	72.1428	33.4132	81.4773	65.3741	51.7557	31.6089	43.938	52.2243
402	BnaA01g05410D	chrA01:2522159-2523212	132.247	66.5938	57.5139	64.0816	35.7176	74.9969	465.698	226.037	25.1482	31.2596	24.0202	218.052	202.158	59.5843	58.6001	133.226	61.84	104.76	475.655	192.179	54.2141	94.2004	27.1291	156.132
403	BnaA01g05420D	chrA01:2524348-2525940	1.08725	0.344152	0.0780739	0.408897	0.0947325	0.294849	0.210775	0.0825505	0.198027	0.294601	0.41915	0.465936	0.378481	0.172307	0.426631	0.345734	0	0.133666	0.0622911	0.154682	0.0671492	0.139486	0.20305	0.071335
404	BnaA01g05440D	chrA01:2527836-2528226	0	0	33.3188	5.78973	0	0	0.361623	0	0	0	0	0	0	0	0	0	0	0	0	0	0	0	0	0
405	BnaA01g05450D	chrA01:2535317-2540565	6.96319	6.04001	19.6668	12.0094	10.471	5.94122	13.1572	8.87274	9.45165	8.95891	1.1742	0.42765	1.82388	3.89596	2.63521	6.53181	6.2359	7.66538	11.2304	6.38834	4.55781	4.29406	0.585663	0.18937
406	BnaA01g05460D	chrA01:2541653-2542671	0	0	0.914496	1.0465	0	0	0	0	0	0	0	0	0	0	0	0	0	0	0	0	0	0	0	0
407	BnaA01g05480D	chrA01:2545938-2548032	8.43234	6.45698	9.90813	7.17396	2.40571	2.5184	9.88563	7.85731	10.373	8.41243	2.68252	0.789542	8.13707	7.13645	6.03594	5.36638	3.05336	2.16073	11.5145	12.5476	10.4386	8.70562	3.86745	1.0487
408	BnaA01g05490D	chrA01:2554584-2558169	1.73115	2.01324	5.09083	4.74609	2.2663	1.41539	9.09632	10.7511	9.61533	9.26248	8.99495	6.45602	1.43989	1.42809	2.98841	5.93562	2.29332	1.55304	8.56076	10.3317	11.5802	9.66744	10.6598	9.31919
409	BnaA01g05500D	chrA01:2566479-2568673	0.117601	0	0	0.749323	0.285324	0.110066	0.1086	0	0.102774	0.916248	1.83674	1.21091	0.117657	0.129217	0	0.262533	0.813004	0.203805	0.193641	0.238077	0.206104	0	0	0.214784
410	BnaA01g05510D	chrA01:2575391-2590565	1.0187	2.00036	2.50527	1.72775	1.04193	1.11467	1.3027	1.09899	1.55166	1.51376	1.38357	2.11412	1.19668	1.85731	2.50853	2.07759	1.08602	2.27224	1.03074	1.93538	1.24508	1.89274	1.64932	1.49211
411	BnaA01g05520D	chrA01:2591557-2593069	0.055426	0.666235	0.983881	0.0582145	0	0	3.20304	1.32818	1.07188	0.366838	0.170432	0	0.332511	1.70414	1.65906	0.120389	0	0.0488371	3.19973	1.19072	1.49503	0.536958	0.188285	0.1984
412	BnaA01g05530D	chrA01:2593631-2596720	28.1008	39.4489	31.2933	37.4712	31.7653	53.6756	18.7367	29.6135	28.7464	41.2331	51.8785	67.9677	30.488	25.2818	33.4247	34.2634	24.9921	59.6727	19.9679	33.6173	38.8985	38.8479	59.3754	63.9983
413	BnaA01g05540D	chrA01:2596917-2599725	19.6117	15.3221	9.16787	7.31522	5.00912	2.49832	13.5967	12.8083	25.7261	9.83885	4.77992	1.56181	14.5766	11.9796	10.5662	10.1687	8.14355	3.265	16.0736	25.863	24.4935	12.0729	13.7397	3.28542
414	BnaA01g05550D	chrA01:2599781-2600841	2.74773	1.14339	1.4981	1.10796	0.696127	1.04973	0.349049	0.407818	2.46676	0.504863	1.23274	0.411254	2.03414	0.86445	0.880875	1.57369	1.65809	1.42363	0.631488	0.891363	1.09173	0.799839	1.42743	0.23406
415	BnaA01g05560D	chrA01:2601437-2602725	8.28226	7.00264	5.645	4.73548	2.82314	3.75423	3.3136	3.75421	3.35443	3.31494	2.6548	4.29911	9.0538	8.52804	7.4184	5.63533	2.79638	3.54584	2.9313	3.08986	4.0304	4.25213	3.57354	3.42996
416	BnaA01g05570D	chrA01:2603617-2604774	2.06499	3.34728	2.73803	1.8348	1.46639	1.43014	1.05386	1.11554	0.457838	0.723168	0.849269	0.891524	0.444163	0.24133	0.247288	0.0781025	0.0984985	0.10027	0.77613	0.318348	0.366943	0.287638	0.36454	0.481944
417	BnaA01g05610D	chrA01:2619655-2622966	16.029	19.616	21.0416	15.435	7.46021	6.99624	10.3229	7.21577	8.34291	7.52983	5.5453	7.08525	15.9271	26.6462	26.718	21.3077	9.57482	11.7653	11.0576	12.5584	13.9618	15.8559	11.4801	7.90009
418	BnaA01g05620D	chrA01:2625122-2627336	3.52633	3.11347	3.68157	2.98163	2.07549	2.29531	8.29722	3.72026	5.01655	4.97638	5.27842	5.46096	2.39402	1.50657	1.96694	3.00882	1.99325	1.56996	5.72167	1.673	3.51207	3.24313	4.94232	4.77098
419	BnaA01g05660D	chrA01:2633734-2636585	0.301579	0.699452	6.18035	8.09746	1.18887	0.20597	3.97044	4.08007	2.7917	2.13248	3.23555	3.22333	0.129141	0.326523	2.114	3.77311	1.05708	0.227756	4.04183	8.5571	3.97235	2.5775	1.28356	7.11155
420	BnaA01g05670D	chrA01:2638786-2641360	38.6659	51.6997	31.8465	29.1585	22.7099	20.1823	31.1324	34.1777	35.4343	37.3953	35.012	23.8376	21.6675	26.0405	28.453	21.6116	24.0105	18.1621	26.1962	23.4666	27.1511	28.2275	30.8053	18.9232
421	BnaA01g05680D	chrA01:2644672-2644888	0	0	0	0	0	0	0	0	3.63412	0	0	0	0	0	0	0	0	0	0	0	0	0	0	0
422	BnaA01g05690D	chrA01:2645150-2647954	6.52071	5.37628	7.95772	9.47264	7.47407	8.49737	8.30876	4.3089	3.76087	3.92604	2.89392	4.63093	8.72794	7.93143	10.016	10.1505	7.8139	8.32233	6.62722	5.46139	4.58671	6.05938	5.97997	5.98886
423	BnaA01g05710D	chrA01:2652723-2653475	0.239997	1.3122	0	1.03959	0.299778	0	0	0	0	0	0	0	0.483416	0.26058	0.912752	0.544804	0	0	0	0	0	0	0	0
424	BnaA01g05720D	chrA01:2654175-2655846	0.0884187	0.384589	0.17251	0.0914864	0.10863	0.168659	52.9129	46.0917	31.5394	18.1024	14.3428	8.87356	0.617747	0.577693	0.134177	0.127529	0.0757364	0.1537	49.4864	23.8009	34.8699	26.8003	39.6663	36.9455
425	BnaA01g05730D	chrA01:2657845-2658718	0.129914	0	0	0	0.154381	0.243114	2.23919	0.557312	1.24151	0.378597	0.511484	0.538925	0.132771	0	0	0	0	0.109377	1.69177	0	0.764965	0.921919	0.224608	0.239337
426	BnaA01g05760D	chrA01:2694258-2695412	1.08809	4.63238	5.47051	4.15431	4.23066	1.06084	0.137201	1.68889	1.37665	2.35824	6.01536	8.34851	0.0785289	1.85834	0.585129	0.278093	0.410927	0.274913	0.0617726	1.28223	0.776949	2.03492	3.39309	7.53152
427	BnaA01g05780D	chrA01:2701357-2702149	9.72955	9.88044	11.5135	10.8474	8.8472	7.8113	5.00728	7.097	4.67125	3.40569	3.46335	4.26837	5.6917	5.47448	10.6627	9.77818	6.83119	7.9754	4.07065	4.02365	3.30078	3.46565	2.56146	2.75727
428	BnaA01g05800D	chrA01:2703839-2705507	0.294475	0.822512	0.248757	0.653866	0.259205	0.475761	0.859405	0.90752	0.817829	1.03365	0.746979	0.682166	0.374872	0.0911499	0.127436	0.399708	0.324487	0.220421	0.264515	0.166	0.571269	0.372793	0.532736	0.373896
429	BnaA01g05810D	chrA01:2706554-2710051	0.850614	0.747721	1.53743	2.30412	1.51211	1.80911	2.14663	1.08446	1.43922	1.31323	1.75256	1.40789	0.620503	0.498212	0.806229	1.19224	1.25339	1.56985	1.13817	0.528819	0.751246	1.36263	0.617517	0.924769
430	BnaA01g05820D	chrA01:2711193-2712955	4.76868	6.52318	6.4951	6.59533	5.52941	5.01094	3.26954	2.88288	3.30332	4.14667	3.572	4.87397	5.51912	7.17081	7.06492	5.82548	3.3774	5.87329	4.09143	4.31963	3.75826	3.82712	4.12632	4.62787
431	BnaA01g05830D	chrA01:2713115-2714814	7.89145	6.33909	6.94701	6.65848	5.09966	4.85479	5.02697	4.71366	5.92091	7.09762	7.75383	6.91052	2.65979	2.74068	1.83752	2.24626	1.32994	1.51512	1.35063	1.75659	2.19376	2.52061	2.32027	2.14858
432	BnaA01g05840D	chrA01:2715386-2719090	2.3654	4.71079	4.433	6.55392	6.47157	5.24049	8.72077	13.1786	33.4059	35.7074	43.9378	33.932	0.628593	1.68904	1.49037	1.98428	2.16256	2.05351	3.14749	6.18147	9.81235	15.3723	15.452	13.5235
433	BnaA01g05860D	chrA01:2725326-2725946	0	0	0	0	0	0	0.686932	1.6057	4.4436	0	0.598749	0	0	0	0	0	0	0	0.770188	3.77093	0.648001	0	0	0.689411
434	BnaA01g05890D	chrA01:2736103-2737662	4.9842	4.79684	1.70264	2.71857	0.219214	0.647813	3.24936	0.937092	1.40384	1.33921	0.454322	0.859934	20.6562	12.3497	3.62684	7.72448	3.11673	1.5774	8.89485	3.33961	1.95897	0.729938	1.03297	4.9433
435	BnaA01g05900D	chrA01:2737962-2740864	35.6302	30.28	32.0762	20.839	9.54255	6.90696	13.9777	14.309	15.7241	22.7094	19.2552	16.8265	12.5983	17.4855	10.2007	7.36471	4.04319	2.68152	5.94392	7.02819	5.1171	10.1118	9.27408	7.87276
436	BnaA01g05910D	chrA01:2741750-2742901	1.21861	0.416449	0.456077	0.240087	0.0963356	0	0	0	0	0.0727615	0	0	0.757768	0.832994	0.818019	0.337085	0.0671675	0	0	0	0	0.0679721	0	0
437	BnaA01g05920D	chrA01:2742999-2746933	28.7176	24.3482	43.1822	74.5699	55.3013	40.1551	40.9778	30.1917	31.9845	33.7176	32.5536	35.8998	12.8741	12.9289	14.3104	28.0373	25.6761	20.3675	20.8351	21.346	20.6942	22.2854	11.1297	14.8022
438	BnaA01g05930D	chrA01:2748946-2749812	0.596374	0.802089	0	0	0	0	0.135168	0.468505	0.132854	1.03747	2.85797	16.1813	2.40338	2.25259	0.334933	0.108169	0.12609	0.259516	0.365207	0.148849	0	0.674741	2.1749	27.9009
439	BnaA01g05950D	chrA01:2757836-2760280	69.1544	53.3089	40.6028	34.6007	17.9378	20.1759	28.2948	21.2742	21.5714	17.2402	15.128	15.9854	83.8145	78.2214	58.9511	53.8946	40.7335	37.7741	38.6154	29.2825	34.7487	32.4709	28.0153	34.2856
440	BnaA01g05960D	chrA01:2760842-2763181	1.00776	0.145077	0.798538	6.92039	36.1823	129.287	0.543916	0.559044	0.172509	0.255445	0.263074	0.619977	2.55059	1.44835	1.21847	3.91469	10.2518	134.54	1.60441	0.796437	0.515353	0.359617	0.22825	0.786122
441	BnaA01g05980D	chrA01:2772835-2774764	6.3665	11.916	3.23019	3.12329	2.66316	5.16107	0.707391	1.42031	1.40038	1.63309	7.14327	16.3387	6.69599	15.0579	4.66051	4.89364	2.36612	4.67141	0.627444	1.82646	0.54725	1.07916	3.9359	7.20261
442	BnaA01g05990D	chrA01:2774987-2781442	3.17393	3.58987	6.01398	3.92104	2.1732	2.93974	4.492	3.05814	4.95344	3.87367	3.6956	4.45351	1.30147	1.03272	2.18385	2.28338	0.71113	1.5016	1.98168	2.01734	0.658659	1.58948	1.638	2.21917
443	BnaA01g06000D	chrA01:2781734-2784360	5.5249	7.35176	6.37381	5.55182	4.60668	5.62017	2.59181	2.57783	2.55526	3.2991	3.07038	3.13684	0.478296	0.634348	0.692248	0.344068	0.638255	0.549046	0.439165	0.287472	0.248203	0.260605	0.313925	0.26737
444	BnaA01g06010D	chrA01:2784476-2787196	52.2404	49.1617	48.4263	35.0189	17.0131	21.1882	26.8615	22.7386	28.5639	27.8888	28.1943	30.3151	31.2361	30.1606	26.823	20.7649	12.0822	13.9029	14.7471	13.6577	14.8599	14.5319	16.92	17.893
445	BnaA01g06020D	chrA01:2787531-2789844	19.527	20.4405	19.7565	17.007	11.3145	11.2698	14.0959	15.4732	15.2686	22.4339	24.2649	18.604	8.3555	10.6181	10.7451	6.86345	4.62532	4.38106	7.29413	11.1328	8.99758	11.072	10.3058	9.83876
446	BnaA01g06030D	chrA01:2790175-2793261	0.897994	0.985608	1.63339	0.871036	1.05674	2.54443	4.73941	5.6279	14.1166	19.3388	6.41961	3.46931	0.356626	0.552567	0.385572	0.655814	0.418962	1.44429	2.99546	10.8884	11.3385	22.3431	12.2094	4.37213
447	BnaA01g06040D	chrA01:2797773-2798989	50.8187	47.1491	28.7265	18.4663	14.236	12.8121	26.184	34.2315	32.961	43.6941	67.8799	65.8831	65.3145	50.8648	32.6335	20.259	12.4139	16.9066	26.9022	29.5482	33.3	45.3052	57.0067	70.8325
448	BnaA01g06090D	chrA01:2819955-2822857	0.474068	0.321075	1.11502	1.78839	1.73156	1.53521	0.793128	0.612453	0.201096	0.391404	0.23036	0.600114	0	0	0.360093	1.96043	2.08786	2.4439	0.0468868	0.117491	0	0	0	0.158753
449	BnaA01g06100D	chrA01:2823026-2825443	4.02805	3.72903	3.22911	3.23041	4.65003	4.37109	16.2935	13.6414	7.44483	7.48121	7.86903	21.2545	2.91383	3.19644	3.28341	3.90497	4.64999	4.49942	17.422	12.1867	11.0815	16.8382	21.1019	16.1032
450	BnaA01g06110D	chrA01:2828088-2829348	0.205054	0.111545	1.21917	2.90225	0.795927	0	0.552563	0.107083	0.0876666	0	0	0	0.207381	0.448805	0.623956	1.11095	0.817314	0	0.164673	2.31958	0.0872757	0	0	0
451	BnaA01g06120D	chrA01:2829649-2832027	0.182421	0.396895	0.288604	1.46201	1.66464	2.09505	1.6875	2.50947	1.85786	0.992052	0.194254	0.547017	0.0720402	0.157944	0.192932	0.715814	1.01556	1.19978	0.398001	14.8974	1.04775	0.385401	0.215126	0.161599
452	BnaA01g06130D	chrA01:2832719-2834038	32.3247	37.0303	13.4664	17.1248	12.6396	17.5918	47.8924	35.6069	33.0758	17.5771	3.59622	4.00855	47.8603	31.3916	27.2051	22.9123	26.6055	29.6394	65.2283	105.61	56.6077	32.2229	7.2416	10.1265
453	BnaA01g06140D	chrA01:2834349-2835072	9.56344	0.832678	0	1.64925	2.96931	2.84225	0.355511	0.397111	0.696191	0	0.317303	0	13.9071	0.832859	0.290948	0.290668	1.63558	1.40809	0.645665	0.796912	0.342249	0.357939	0.656655	0
454	BnaA01g06150D	chrA01:2835124-2836307	187.666	102.998	6.56905	8.83241	14.5605	8.96847	1.66957	4.02282	1.70206	0.944994	0.865382	0.50428	34.9143	13.9286	1.76867	1.60532	2.10605	2.78054	1.30782	2.06637	0.313562	0.546047	0.632103	0.22308
455	BnaA01g06160D	chrA01:2837972-2840109	3.40349	2.52179	1.35802	2.07189	0.927789	1.02214	6.61338	3.85966	2.61573	1.45968	1.96167	1.79138	3.56656	3.0498	1.99768	3.23499	1.37524	0.668957	7.02897	4.918	3.47489	1.98484	2.15677	1.58067
456	BnaA01g06170D	chrA01:2841641-2844153	0.299849	0.481271	0.712428	2.74235	2.19986	1.3023	0.200868	0.0784981	0.579163	2.14577	1.63959	0.995962	0.309774	0.489021	0.838238	1.69999	2.24948	1.64747	0.0606225	0.29129	0.376774	0.660168	0.818989	0.800798
457	BnaA01g06180D	chrA01:2868416-2870372	63.6708	79.7684	49.0088	34.8449	17.8423	13.8688	102.047	127.426	125.623	184.277	130.752	133.812	83.6484	107.623	65.4433	39.4715	15.3451	13.8902	109.751	82.7953	205.3	154.773	191.035	131.133
458	BnaA01g06190D	chrA01:2881878-2884277	18.6974	30.9229	37.8069	31.7767	13.6549	3.6669	27.6977	25.0057	55.7141	54.6634	39.9033	15.7698	13.9684	22.8876	46.5406	46.9467	17.1269	4.68303	27.7164	45.1942	60.9604	44.1039	56.5674	29.9716
459	BnaA01g06210D	chrA01:2886694-2888544	8.3976	5.72691	7.11071	7.80948	1.46581	5.8297	4.21164	3.60457	5.68363	4.78444	5.65861	6.60896	6.34902	3.31007	4.1909	3.71843	2.30114	4.04053	3.02063	3.79837	2.0431	2.67791	3.13455	4.23113
460	BnaA01g06220D	chrA01:2888742-2891632	8.3256	7.43428	12.5374	11.6369	4.39208	3.1979	16.16	11.5862	17.1178	15.5859	11.6438	12.4438	5.31874	2.79841	5.00369	8.19655	3.83321	2.30249	9.99768	8.1014	10.2255	8.93198	12.8381	12.1234
461	BnaA01g06230D	chrA01:2891750-2892428	13.3621	7.58164	13.3465	13.5366	14.2121	9.45869	9.86547	6.6086	13.2565	16.3421	10.2069	6.69861	12.3594	4.95832	9.1621	12.5519	13.2847	5.84903	7.36566	6.49233	11.5191	11.6395	5.69028	2.19861
462	BnaA01g06240D	chrA01:2892661-2894201	5.41744	3.98727	7.13524	11.1578	5.70269	4.7648	5.74708	3.24369	4.84979	7.79998	5.35036	3.87041	4.97371	4.13143	6.20747	10.4317	8.16278	5.28313	4.50966	5.51654	4.42558	7.67053	4.50031	2.17783
463	BnaA01g06250D	chrA01:2894470-2897617	10.8094	10.0027	9.6656	9.29612	4.60723	7.3382	7.15273	5.05376	4.9089	4.23282	4.17975	6.1569	7.49001	6.20412	6.94506	7.03351	4.08653	4.44158	4.54777	2.41085	2.1839	3.84266	2.60473	3.26469
464	BnaA01g06260D	chrA01:2897718-2898492	0.886412	2.7499	270.069	61.5519	1.2956	0.287708	0.1341	0.621084	0.131372	0.147269	0	0.316631	1.36714	2.96711	188.731	113.135	4.02037	0.531043	0.243187	0	0.772643	0.812955	0.126063	0
465	BnaA01g06270D	chrA01:2902452-2904349	0.340465	0.273155	0.90564	3.4761	1.93679	1.79045	2.57493	3.18113	1.76071	2.05113	1.22724	1.88487	0.602028	1.46237	1.26501	2.81343	1.32808	1.80382	1.02097	5.5232	3.1539	0.606531	0.142948	2.30828
466	BnaA01g06290D	chrA01:2906037-2906401	0	0	0	0	0	0	0	0	0	0	24.6328	0	0	0	0	0	0	0	0	0	0	0	23.1174	0
467	BnaA01g06300D	chrA01:2907305-2908275	0.267554	0.677663	0	0	0	0	0	0	1.05342	2.54048	2.13563	0.273136	0.176291	0.38777	0.135171	0.0654978	0.0757334	0	0.278194	0.351617	2.19705	1.82119	7.73936	0.630316
468	BnaA01g06310D	chrA01:2908663-2911303	1.40244	2.02413	2.18038	2.83547	1.84427	1.12056	2.78005	1.63008	2.22572	1.34258	0.799642	0.46205	1.95196	2.24628	1.71415	2.57737	1.95049	2.0054	2.78077	1.04477	2.32113	2.2174	2.84004	1.23546
469	BnaA01g06320D	chrA01:2911962-2914412	11.6155	12.9227	6.84039	13.1443	13.1511	3.79238	0	0.0626088	0.0510671	0.170359	0.0927152	0.121183	8.60178	10.6221	10.4381	13.7645	8.47672	0.936502	0.144409	0.118678	0	0	0	0
470	BnaA01g06330D	chrA01:2916475-2919469	19.3268	9.39584	4.07686	8.68875	11.4493	8.20935	35.8248	20.3672	21.4542	20.3148	13.1315	17.6143	63.6711	33.6173	16.5045	18.3539	13.9155	13.694	78.0302	25.702	63.8869	48.3177	42.1985	36.9328
471	BnaA01g06340D	chrA01:2923420-2927356	0.784278	1.09086	1.5119	1.36569	1.74445	1.89904	0.825981	0.847042	0.734526	1.04642	1.5633	1.84687	1.80617	4.24099	2.95993	2.65421	1.97307	3.51448	2.70548	2.98918	3.47294	3.65589	2.26742	2.35491
472	BnaA01g06350D	chrA01:2927447-2929956	3.99186	4.37179	4.06122	5.77122	4.51708	3.90251	3.13009	12.0992	5.87815	6.97997	11.949	13.4101	10.0105	15.4156	10.4266	8.69489	6.11598	6.48351	5.47123	22.3341	13.5447	9.39463	13.5776	18.7656
473	BnaA01g06370D	chrA01:2936576-2941641	1.62688	1.89454	1.79752	0.964538	0.7175	0.420925	1.10087	1.39718	1.49719	1.60208	0.681422	0.646803	0.770939	1.0874	0.562277	0.354256	0.560059	0.435541	0.216066	0.551488	0.245524	0.434368	0.168801	0.292453
474	BnaA01g06380D	chrA01:2942291-2944903	4.21922	4.86152	7.86647	11.004	7.85032	4.2523	1.93263	5.2761	7.52235	3.52765	2.88954	3.35576	3.13861	2.09496	3.10378	3.46754	3.7691	2.30614	2.12735	4.29383	2.21866	1.40866	1.35026	1.15308
475	BnaA01g06390D	chrA01:2945200-2945813	5.76538	4.76121	7.39032	9.23321	8.08783	6.113	5.28808	5.23602	6.70015	1.71153	2.34728	4.24866	2.27185	1.14795	1.73532	1.67995	3.7262	0.63509	3.25698	2.96026	2.39581	1.56602	0.737109	0.311528
476	BnaA01g06400D	chrA01:2958487-2959973	0	0	0	0	0	1.75698	0	0	0	0	0	0	0	0	0	0	0.132816	0	0	0	0	0	0	0
477	BnaA01g06410D	chrA01:2970927-2971956	2.33105	8.70105	2.96676	6.50552	0.566709	3.43637	0.690972	14.9282	3.84493	2.40326	3.3471	6.10033	2.53873	0.750419	1.2996	2.05131	1.15045	3.26174	0.823404	1.09849	1.5247	0.228405	2.83734	16.0294
478	BnaA01g06420D	chrA01:2972292-2974442	17.7374	19.2495	18.7387	22.0968	22.9048	27.4197	26.0743	76.4296	24.9675	31.276	48.066	52.0525	8.66689	9.56224	15.2712	14.3616	15.0254	11.3856	13.8123	31.4246	14.607	11.075	10.2685	15.5342
479	BnaA01g06430D	chrA01:2976791-2980710	0.145064	0.0947522	0.830929	1.19438	0.632623	0.352662	0.052052	0.0300711	0.0245104	0.0273061	0.0671468	0.0291639	0	0.0946813	0.507729	1.27282	0.567127	0.150385	0.0230444	0.0287827	0.024864	0.0776166	0.147963	0.0778808
480	BnaA01g06440D	chrA01:2980758-2982419	471.971	404.742	380.122	428.866	334.171	302.465	300.82	250.734	319.831	335.237	369.293	265.993	274.074	244.065	233.348	247.16	216.159	171.883	157.753	150.56	138.782	164.774	155.335	138.597
481	BnaA01g06450D	chrA01:2984519-2984892	1.68402	0	0	0	0	0	0	0	0	0	0	0	0	0	0	0	0	0	0	0	0	0	0	0
482	BnaA01g06460D	chrA01:2990691-2992674	6.60059	8.06775	14.2546	16.9794	9.61259	6.01543	7.13312	6.67013	8.91794	5.00472	4.57953	5.81868	2.10449	0.846004	1.26392	1.62246	2.21405	0.773641	1.02902	1.73731	0.828246	0.592297	0.662198	0.774957
483	BnaA01g06470D	chrA01:2992810-2994786	56.0375	40.6043	4.57679	1.69498	0.235446	1.27838	0.106017	0.804762	0.101232	0.113018	0.092837	0.484575	100.041	31.509	20.1327	9.97715	2.67323	11.6573	1.46324	0.116915	0.454022	0.210473	0.702731	2.01243
484	BnaA01g06480D	chrA01:3000233-3000764	60.2585	138.161	362.6	741.705	565.309	244.606	73.2226	106.142	60.2376	98.9984	78.6239	424.935	5.24731	2.85301	0	3.96839	4.81935	7.76852	4.62454	0	0	11.8658	0	4.56691
485	BnaA01g06490D	chrA01:3005980-3006709	82.7626	18.2674	6.67487	2.21568	1.18349	2.5427	823.033	590.48	51.0687	83.5309	10.8121	55.6435	113.956	8.86133	10.8174	3.66391	1.67202	3.19408	996.307	60.621	57.4241	105.124	22.9458	42.1113
486	BnaA01g06520D	chrA01:3017919-3019265	7.31182	8.06404	8.28064	9.34445	8.01378	11.657	7.88761	20.7169	12.0586	12.3609	11.0426	22.3079	7.83124	6.51508	9.53301	8.15626	6.6352	10.2667	9.39096	17.6686	15.1796	11.954	9.22841	16.9827
487	BnaA01g06530D	chrA01:3025678-3028680	36.2768	39.2393	34.2702	44.9305	45.1406	33.4276	29.7137	48.0703	33.5039	38.2302	34.6411	55.5508	31.3353	33.0945	37.8839	31.8156	36.3344	38.3454	23.7265	68.2322	36.8266	32.635	26.2005	35.8564
488	BnaA01g06540D	chrA01:3029630-3031140	11.2535	18.7762	8.417	2.60011	2.40508	5.66684	36.9012	77.8848	80.692	127.819	173.811	124.916	22.4483	34.1382	14.7443	4.92929	3.05993	7.22331	68.5429	288.855	213.773	221.454	269.773	320.319
489	BnaA01g06550D	chrA01:3033306-3039576	0.51423	0.280136	0.17221	3.88565	4.44153	1.822	1.16135	0.971141	0.967486	0.497308	0.0684533	0.18057	0	0	0	0	0	0	0	0	0	0	0	0
490	BnaA01g06570D	chrA01:3044144-3046624	0.724769	1.70265	1.81012	1.80164	2.8157	2.6683	0.21529	0.493376	0.207172	0.115365	0.0953825	1.0045	8.72728	3.52622	6.32351	11.324	10.9203	11.5529	6.90317	2.40226	1.75453	1.84012	1.72388	3.34406
491	BnaA01g06600D	chrA01:3053043-3053792	0.100207	0	0	0	0.140019	0.100165	0.0900607	1.61898	0.779623	1.05649	0.239585	1.07643	0	0	0	0.071189	0.5476	0.286143	0.328661	1.67347	1.36243	0.352894	3.44502	3.95372
492	BnaA01g06610D	chrA01:3072465-3073755	15.3785	23.1173	9.59233	7.70838	6.43737	8.8129	68.8412	96.5582	99.7387	88.9596	58.0576	54.2892	35.8209	53.7949	11.7753	8.47674	4.56378	4.12666	59.1182	146.153	102.533	61.1551	79.3309	45.1312
493	BnaA01g06620D	chrA01:3076641-3077956	691.087	290.291	30.8652	4.76997	0.96226	1.31318	0.815574	3.34777	2.99126	3.63385	0.942869	4.00872	1039.27	445.388	25.15	5.79196	1.20312	0.537199	7.11876	15.2492	13.9329	5.90671	4.10629	2.45482
494	BnaA01g06640D	chrA01:3083775-3084876	0.672432	0.311841	0	0	0.118311	0.180442	5.22331	0	0.163195	0	0	0	2.40536	0.519276	0	0.207487	0.165409	0	4.86636	0.939081	0.486247	0	0	0
495	BnaA01g06650D	chrA01:3091718-3092589	48.5513	13.9192	2.11036	0.186678	0	0	0.328018	0.767427	0	0	0	0	685.744	297.589	11.9161	3.2741	0.303651	0.306208	5.80717	0.902601	0.313715	0	0.472238	0.670331
496	BnaA01g06660D	chrA01:3093968-3094732	7.12079	23.2686	9.43883	15.8625	14.434	37.1899	2.08681	8.65559	2.45395	8.34263	9.73712	20.3099	5.67762	32.6515	9.49178	6.64475	8.13302	21.1174	3.98127	8.51929	3.68444	6.23309	6.54363	11.5478
497	BnaA01g06670D	chrA01:3095671-3099840	1.15517	1.42076	0.893065	0.976828	0.952259	1.14294	3.34607	2.11593	1.0456	1.31214	2.34835	6.19508	2.8557	1.26	1.58666	3.40211	2.39973	3.39749	5.71193	2.83208	2.88114	4.06966	2.97465	8.05147
498	BnaA01g06680D	chrA01:3102778-3105392	0.169952	0.184279	0.135376	0.293263	0.108081	0.165547	0.77173	0.640841	0.543179	0.900893	0.613048	1.90041	4.14721	2.49217	1.5433	1.8118	0.547932	0.65021	4.41328	4.50333	5.7657	4.21709	2.42256	4.28984
499	BnaA01g06690D	chrA01:3105450-3105890	0.821947	0.906752	0.401709	0	0	0	0.370754	1.27687	0.366701	0.83037	0.659624	0.443542	0.422259	0.460511	0.948031	0.906632	0	0.38044	0.68358	5.34402	2.46301	3.6944	1.72628	1.82841
500	BnaA01g06700D	chrA01:3112351-3115459	2.14041	1.55977	2.25336	3.58628	2.4985	2.31275	10.4737	3.73927	9.36813	3.65382	2.31958	2.59673	2.43159	3.61768	1.73175	2.89563	2.52112	3.40749	11.0204	7.57227	5.95872	4.46483	3.01467	3.98096
501	BnaA01g06710D	chrA01:3116086-3116593	0	0	1.40691	0	0	0	0	0	0	0.239882	0	0	0	0	0	0	0	0	0.400612	0	0.209233	0.219786	0	0
502	BnaA01g06720D	chrA01:3121112-3122299	1.37084	0.354761	0	0	0	0	0	0	0	0	0	0	1.68163	1.42565	0.124056	0.059107	0	0	0	0	0	0	0	0
503	BnaA01g06730D	chrA01:3123722-3124923	0.262734	0.0959414	0.433338	0.0922892	0	0.0834646	3.55774	13.7007	23.2974	1.93662	0.0680921	0	0	0	0.33591	0.192939	0.151301	0	2.46267	87.4244	12.3963	0.314281	0.149178	0
504	BnaA01g06740D	chrA01:3126089-3127353	0.0880084	0.287576	0	0	0.107592	0.0836194	0.627706	6.47079	2.83194	1.92491	0.478341	1.52441	0	0.191615	0.200898	0.512217	0.0751802	0	0.279601	110.81	2.82872	0.390292	0.444696	1.18558
505	BnaA01g06750D	chrA01:3132438-3133759	4.06199	7.17089	0.798617	0.931067	0.788951	0.772794	6.87801	55.7165	26.3419	48.3887	66.8821	41.7214	8.09961	18.8321	1.17975	0.469629	0.418232	0.918849	1.61782	45.4279	3.71701	3.81061	3.38459	27.7238
506	BnaA01g06760D	chrA01:3134155-3135651	29.5349	23.306	13.7079	9.60099	6.5682	6.77279	15.8258	26.6802	17.0841	27.0638	39.3325	25.4074	23.8611	15.3964	16.801	10.0229	6.70477	6.32384	11.6448	24.4175	17.7635	10.5404	12.749	29.6188
507	BnaA01g06770D	chrA01:3138683-3140252	0.0889741	0	1.31379	0.68995	0.173454	0.0858886	0	0	0	0	0.0342886	0.0903022	0.0450177	0.0959526	0.687519	0.877604	0.0779659	0.276908	0.0347516	0	0.0367558	0	0	0
508	BnaA01g06780D	chrA01:3141838-3143714	6.16168	8.12449	7.30782	11.8273	9.7433	7.45327	5.50823	8.52229	8.95979	16.1599	20.3822	16.3932	7.07885	7.33318	6.07014	14.043	7.74243	6.3322	6.70344	14.4388	8.18345	17.3018	12.2774	12.7694
509	BnaA01g06800D	chrA01:3148896-3152927	1.123	2.24173	0.535006	0.593969	2.77194	5.60887	2.64955	17.8678	14.1374	20.4813	25.6243	58.9513	0.919655	2.46025	1.3176	1.13411	0.92239	6.03915	2.18326	56.5372	13.6193	19.6729	17.293	29.4859
510	BnaA01g06810D	chrA01:3165530-3169058	3.5284	5.21745	2.69036	2.95065	4.72439	4.15482	3.75882	4.58239	1.86534	2.63463	5.55455	8.51735	3.41118	9.80797	4.18168	5.14839	3.82269	6.4023	4.35105	4.65653	2.49127	3.34053	4.07448	7.08861
511	BnaA01g06820D	chrA01:3187745-3192639	124.359	99.8689	132.674	75.9267	50.139	45.2878	85.9731	53.0685	78.2505	95.5063	201.09	223.185	125.317	141.57	126.473	64.0085	32.0987	48.3403	67.2239	75.3444	70.7629	95.1396	106.038	118.382
512	BnaA01g06850D	chrA01:3210330-3216495	2.46897	4.64315	3.71974	3.67933	1.86355	2.45466	4.40685	3.19287	2.79161	3.24979	2.88249	3.21516	2.45617	3.53758	3.27087	4.30845	1.88132	2.62892	4.56308	2.70918	2.12236	3.07528	2.42781	2.61896
513	BnaA01g06860D	chrA01:3225653-3232338	0.705457	0.909325	2.58812	2.44051	1.05637	1.74464	0.615972	0.39797	1.20148	0.649568	0.751094	0.814279	0.607113	0.895551	1.04806	1.38724	0.735559	1.11045	0.387496	0.925305	0.231293	0.460593	0.609618	0.629458
514	BnaA01g06870D	chrA01:3233479-3235047	2.75146	3.86393	9.67487	2.89681	0.426533	0.255651	2.32213	0.415993	0.28488	0.0639089	0.0516615	0.0678739	3.55112	3.29456	5.14782	5.10914	0.647718	0.119413	1.11553	0.395065	0.451467	0.117647	0	0
515	BnaA01g06880D	chrA01:3235202-3235820	1.71316	3.16714	9.11792	2.41107	0	0	1.06576	0.353504	0	0.168061	0	0	2.26026	1.88658	6.15051	4.94846	1.20458	0.157288	0.698828	0.34377	0	0.15378	0	0
516	BnaA01g06890D	chrA01:3238582-3241738	0.409857	4.678	30.8026	10.2754	3.40119	1.69758	0.0847415	0.196976	0.133207	0.0594022	0	0.0314576	0.0933197	1.1696	13.9607	18.1691	3.27187	1.8307	0.0499813	0.187301	0.0538001	0.0839395	0.107509	0.112544
517	BnaA01g06900D	chrA01:3246074-3248839	1.6417	3.35794	7.3359	2.40172	0.671613	0.294032	0.522897	0.893967	0.535634	0.200105	0.20159	0.158119	2.01067	1.86037	3.76723	3.90961	0.615657	0.176277	0.0841698	3.00372	0.674831	0.140435	0.136063	0.0950716
518	BnaA01g06910D	chrA01:3255749-3258976	1.26794	1.87706	2.27339	2.45263	2.09291	2.08913	4.41894	2.13287	1.94034	3.52138	5.32156	6.69565	1.40891	2.20496	4.68907	2.50859	1.36898	2.20897	4.0472	1.88507	2.70871	5.97169	4.89345	6.05772
519	BnaA01g06920D	chrA01:3262860-3263505	88.8411	41.4756	2.77795	0.352197	0	0.289351	0	0	0.297643	0	0	0	127.738	108.705	3.55764	0.490644	0	0	0.277811	0.675016	0	0	0.272067	0.290844
520	BnaA01g06940D	chrA01:3267221-3270627	9.4866	6.9207	6.85561	9.57239	5.58662	3.62271	9.58174	4.07034	8.61279	5.12371	1.95714	1.80666	8.21096	11.6701	6.90412	7.71427	4.21968	5.1989	7.99769	9.99817	5.91396	5.30061	2.81087	5.45592
521	BnaA01g06950D	chrA01:3275108-3276476	1.30918	2.64604	1.0266	0.383046	0.94568	1.61119	2.1329	2.45371	2.37668	4.5273	4.43882	9.44822	2.52669	5.8674	0.87685	1.41591	0.734747	2.15173	1.86838	2.4788	4.30808	8.44571	20.0846	19.2207
522	BnaA01g06970D	chrA01:3282383-3284557	3.62087	3.67515	2.90989	4.75833	3.45459	1.39435	2.52361	1.77344	2.01848	1.46305	1.01169	1.44962	2.97563	2.11006	2.76435	3.56696	2.67282	2.34995	1.88765	0.934178	2.46621	2.17652	1.58362	2.7719
523	BnaA01g06990D	chrA01:3290896-3292403	25.3835	31.8576	21.9143	24.8327	19.3105	27.7893	14.0233	13.6091	12.5162	17.0409	16.2364	18.9274	13.0847	8.03474	9.97143	12.8343	10.4638	10.8669	5.00977	4.13247	5.34712	6.89251	6.38746	6.80955
524	BnaA01g07000D	chrA01:3292587-3297450	3.4514	3.74714	3.18175	2.09185	2.40847	4.85344	3.89835	4.58886	6.88209	9.91833	8.24387	6.91228	1.70702	2.10477	1.7642	1.47339	1.11783	1.86658	1.81175	4.53453	3.3744	3.96723	2.50553	3.25493
525	BnaA01g07010D	chrA01:3308946-3312429	0.459318	1.21645	1.46114	1.50928	1.76439	2.03111	0.367468	0.234966	0.610455	0.257382	0.192486	0.274946	0.205186	0.320601	0.310412	0.348965	0.211744	0.411595	0.0712579	0.0224126	0.0966486	0	0.0191929	0.020086
526	BnaA01g07050D	chrA01:3326282-3327931	28.2373	26.7429	20.7243	19.3853	15.9138	22.6278	13.3631	12.0639	13.7295	14.0094	15.1573	20.9247	7.78853	5.29449	5.58811	6.47296	5.14489	8.37791	3.15367	1.31834	1.30261	1.4182	1.57263	1.55006
527	BnaA01g07060D	chrA01:3328086-3330101	16.4428	16.0437	12.1373	11.8395	7.53208	8.15113	10.1725	11.2177	9.64948	7.89212	7.57305	8.73979	17.7932	14.0281	13.9647	14.1169	8.04084	7.00265	13.1757	11.7941	9.52074	8.98828	9.33484	7.57531
528	BnaA01g07070D	chrA01:3331925-3333772	1.77313	3.16648	3.90028	1.27153	1.07069	1.26545	0	0	0	0	0	0	2.12221	3.97852	3.78263	4.73905	2.23861	1.75396	0	0	0	0	0.0791588	0
529	BnaA01g07080D	chrA01:3335986-3337591	0.687104	2.06738	2.14622	0.631867	0.863864	0.900472	0	0.0891523	0	0	0.133493	0	0.937798	1.97597	1.25233	1.90511	0.375147	1.44562	0	0	0	0	0	0.23128
530	BnaA01g07090D	chrA01:3338410-3339003	7.39287	49.5489	57.8618	25.1552	15.1363	10.7651	6.78047	45.19	10.9002	24.7237	28.9432	31.9948	6.77217	72.0837	74.7239	25.5086	11.8392	22.1145	16.266	33.3386	15.4794	19.3097	75.7639	68.0743
531	BnaA01g07100D	chrA01:3343809-3352276	0.970843	1.4039	1.48082	1.8632	1.60127	4.95501	3.78439	3.96057	2.70973	1.77114	2.92603	5.48559	0.628729	1.6857	1.42222	2.35491	1.49262	4.78123	2.33514	4.03449	1.91171	2.06543	1.60722	2.8688
532	BnaA01g07110D	chrA01:3352658-3353427	44.6282	38.0864	16.3864	20.2687	11.6718	14.169	18.0679	7.50919	8.54504	6.98125	3.02955	2.75122	45.0445	28.0541	23.5914	16.4036	19.0835	14.6386	14.0916	7.79686	12.5054	10.3818	7.24387	6.076
533	BnaA01g07120D	chrA01:3353609-3356349	2.89414	1.87913	2.08579	1.64205	1.47856	1.15576	2.46223	0.927943	1.48293	1.64755	0.900243	1.23419	3.67006	2.89234	2.73599	3.92868	2.16532	2.4531	2.85633	1.72001	2.8412	1.78876	1.97026	2.32435
534	BnaA01g07130D	chrA01:3356464-3357885	2.37679	2.90195	2.31145	0.827717	0.606641	0.915241	1.29662	0.995851	1.26137	1.24771	1.39697	1.017	72.2932	71.1555	68.6715	34.1837	20.8405	27.1877	34.1311	21.3425	37.1431	41.6655	31.284	33.3894
535	BnaA01g07140D	chrA01:3358294-3359872	4.71792	4.55891	11.3649	22.6117	18.552	9.16559	3.38936	4.56359	2.52303	2.81829	3.89394	8.26384	2.73344	2.83512	5.82204	8.51391	8.81904	4.83532	3.52699	1.30674	1.29751	3.13617	2.85131	6.35951
536	BnaA01g07150D	chrA01:3359959-3361210	20.5998	15.9736	18.1502	17.5569	8.35601	9.99721	9.25285	5.9818	8.1213	6.47641	4.99405	5.97956	17.3666	16.6658	16.0613	14.2785	11.6667	8.40239	10.5201	6.2171	8.71189	6.1897	7.63199	6.82655
537	BnaA01g07160D	chrA01:3361470-3362979	4.40193	5.10802	4.10567	3.57302	2.25372	2.64692	0.780726	1.12324	1.48577	4.0925	8.2655	5.64164	27.2295	22.5315	18.2239	13.692	9.84454	20.3778	10.9245	6.00353	14.6007	22.5474	27.3508	34.0447
538	BnaA01g07170D	chrA01:3368977-3371235	13.4037	10.8197	10.1639	9.61678	8.2892	4.30314	21.0466	21.752	23.498	18.4634	22.3721	24.3114	24.7245	22.3115	16.8281	16.4295	10.829	8.79358	35.4545	44.9114	26.6799	15.7986	14.8718	18.913
539	BnaA01g07190D	chrA01:3373661-3381361	2.54355	3.92218	4.09433	3.51491	3.53683	3.00906	1.81687	2.04348	1.68028	2.45871	3.01074	3.23348	2.11414	3.66433	4.10762	3.41167	2.19904	2.99115	1.74265	3.17734	2.02492	2.67178	2.4534	2.05879
540	BnaA01g07200D	chrA01:3389991-3396489	15.0582	14.494	9.0856	6.11238	3.93001	4.4343	5.50857	5.64109	2.89378	3.9298	4.44536	6.41869	15.6856	9.64462	10.6868	7.67481	4.66015	4.87084	6.50549	1.99679	4.34776	5.62544	5.31728	8.75569
541	BnaA01g07210D	chrA01:3396616-3399733	5.17336	3.0041	3.68362	1.76369	0.143038	0.65202	0.401452	0.292236	0.525102	0.321143	0.0439333	0.286631	6.55724	4.53694	3.46599	2.57272	0.247213	0.701725	1.15052	1.38397	0.428165	0.447818	0.143719	0.152029
542	BnaA01g07220D	chrA01:3406029-3407821	3.55805	3.74161	4.26448	6.53939	4.34721	2.21761	10.3044	3.58592	9.57421	7.29037	0.989792	0.993612	2.07543	3.60773	3.21449	3.04908	2.11703	1.53518	5.24252	2.7558	4.3277	5.96536	1.87195	0.823275
543	BnaA01g07270D	chrA01:3428037-3429730	40.4748	39.3704	44.6173	19.2075	7.03342	6.65915	13.7614	14.0534	27.5795	62.3613	98.0692	68.3732	8.91479	12.5015	12.4919	10.0891	4.71822	2.25639	4.20782	3.69105	3.70642	4.12841	3.78583	3.84222
544	BnaA01g07280D	chrA01:3430322-3431903	26.0204	21.7172	9.40063	10.0337	7.64636	8.61995	34.3795	49.3251	20.4478	29.2458	35.6669	103.045	1.46719	0.971827	0.428858	0.404838	0.216053	0.357851	1.16046	1.65535	1.4969	1.63294	1.64675	5.6001
545	BnaA01g07290D	chrA01:3432135-3433009	14.2688	18.031	9.49564	7.91527	7.2688	7.07825	15.1363	15.7598	13.4784	22.1576	19.5672	22.4046	8.54837	6.61564	7.18083	4.2606	3.75461	3.15137	5.14071	4.63735	6.57633	6.51988	12.1215	9.21209
546	BnaA01g07320D	chrA01:3442571-3445440	3.74626	3.32481	3.01348	2.06156	0.893342	0.895276	2.74709	3.42753	2.26161	2.51514	2.55325	2.9346	2.96583	2.95347	2.07503	1.6561	0.974516	0.36663	1.83902	2.28155	2.3727	1.70077	1.9121	1.7075
547	BnaA01g07330D	chrA01:3445747-3447421	20.5468	39.9172	16.8708	17.2211	9.10964	3.73841	7.00795	11.2817	5.53826	2.48108	2.52288	8.16133	31.7541	14.2794	21.5167	23.0327	14.799	6.39723	10.9266	5.52836	6.96981	4.67329	2.2526	5.81902
548	BnaA01g07340D	chrA01:3447490-3449654	15.3525	10.9188	10.5965	9.36447	3.87537	12.6469	18.0804	19.2136	9.71422	6.28053	7.93092	18.0781	16.3275	7.30467	6.50848	10.2955	5.14013	9.96055	20.0807	14.8579	3.26752	6.75	4.76149	13.0861
549	BnaA01g07350D	chrA01:3449882-3453437	18.2236	19.8418	17.6965	17.3611	14.3444	22.1207	9.71407	12.3662	9.86596	15.7854	18.1279	23.8165	33.6355	40.2721	46.3702	45.9619	31.671	50.9959	25.9304	19.1665	24.7534	39.0442	38.0205	46.4723
550	BnaA01g07360D	chrA01:3453654-3454862	27.9145	16.6238	28.1118	20.269	7.47868	8.30619	28.2519	25.5087	36.8109	36.7803	26.4602	24.2813	24.2842	11.3571	17.1274	17.469	9.24506	6.26052	28.4296	22.891	21.387	25.1038	21.9808	18.9592
551	BnaA01g07420D	chrA01:3466608-3470468	1.82301	3.88029	2.84343	1.80239	1.4779	2.12827	3.44132	3.04156	2.23671	1.75609	2.29287	4.50083	1.25098	1.89966	1.96975	1.06775	0.702215	0.78932	2.7018	4.46177	2.08593	1.6388	1.2555	1.56994
552	BnaA01g07430D	chrA01:3470705-3471905	27.0362	21.9691	24.4867	21.0104	8.63147	15.3156	17.6161	14.0377	25.127	17.8575	14.6886	12.2366	2.91967	0.9657	0.675638	0.756634	0.786043	1.50063	1.946	2.04384	1.32164	1.60676	1.18874	3.7895
553	BnaA01g07440D	chrA01:3472091-3473915	3.87934	4.68495	2.84571	3.70128	2.57728	3.26336	2.80718	2.84247	1.63014	1.94183	1.84563	2.86056	2.99736	2.98428	3.72869	2.55789	2.59163	3.33938	1.76791	3.05082	2.30252	1.90701	2.52519	2.72366
554	BnaA01g07450D	chrA01:3473966-3476138	149.214	122.527	122.257	141.086	52.4407	60.8609	102.817	51.0877	140.012	60.1021	52.7149	31.4861	173.851	73.205	88.0868	154.636	147.477	66.8227	119.02	116.783	71.2737	45.8344	54.4888	48.9121
555	BnaA01g07460D	chrA01:3476321-3477988	9.82276	5.1555	5.32497	7.20207	1.56231	4.80217	11.4907	7.72192	7.52635	4.83444	3.25045	17.1265	10.5098	2.70127	3.04372	9.01492	3.5278	4.50915	11.5519	5.43124	3.05046	5.88401	6.91995	30.6454
556	BnaA01g07470D	chrA01:3478167-3479185	193.778	207.82	167.637	195.531	225.438	165	131.134	97.3736	144.498	85.4696	80.6048	56.1637	221.904	181.526	151.65	140.195	258.551	252.723	136.77	178.771	122.161	76.8838	105.531	78.3522
557	BnaA01g07480D	chrA01:3479334-3485604	2.43663	5.05579	6.24543	4.66779	4.55931	2.61337	3.21887	2.4087	3.16767	4.30872	4.48516	5.16309	1.53754	7.13696	5.59009	5.13026	2.35985	3.08355	3.29136	2.94368	3.37001	4.5007	5.70973	4.01957
558	BnaA01g07540D	chrA01:3506803-3514280	43.2283	98.0432	40.4395	38.9416	33.4968	47.2194	13.8474	21.1602	16.9767	23.479	24.8708	35.6611	43.1003	30.6879	40.9162	29.6123	38.7591	43.0995	12.8393	15.9488	19.0727	16.3208	20.2073	29.7309
559	BnaA01g07550D	chrA01:3516215-3518970	3.31019	2.63626	2.01789	0.826352	0.245297	0.137955	30.3255	8.56548	10.0794	7.27565	3.64815	2.98359	3.56595	1.92551	1.49566	1.82092	0.334229	0.125339	26.8417	7.0019	10.0654	4.90403	2.22447	7.62208
560	BnaA01g07560D	chrA01:3524181-3524699	847.374	245.173	11.3325	2.51929	0.561635	0.876956	0	1.02585	0	0	0.37066	1.99549	1244.33	832.232	23.9941	9.70066	0.402837	0.817789	14.0481	0	0.84477	0.436903	0.820389	1.30861
561	BnaA01g07580D	chrA01:3540375-3540889	684.011	196.296	2.21816	0	0.538455	0.86417	2.16299	1.00324	0.420087	0.472272	0.362961	0	1362.31	251.751	0.715033	0.338666	0.389393	0.397406	8.07333	0.94319	0	1.28183	0	0
562	BnaA01g07600D	chrA01:3546637-3551381	0.0593946	0.0641567	0.525849	0.85729	0.853261	1.10392	0.696493	0.0616157	0.45599	0.394387	0.790867	0.243372	0.0592434	0.192384	0.629403	1.70747	0.896941	1.12671	0.380586	0.59073	0.25479	0.799284	0.961886	0.697259
563	BnaA01g07610D	chrA01:3560941-3563910	9.44252	10.7116	6.77937	5.03971	3.00055	2.67917	12.4676	12.1913	9.87838	10.0714	15.2286	10.6377	11.2105	9.05496	8.22395	6.38026	3.77283	3.65996	14.1355	12.0218	11.8159	10.2364	13.5073	8.07924
564	BnaA01g07620D	chrA01:3563970-3566830	7.65695	9.20029	9.52073	14.6131	14.6249	8.83492	4.10044	2.92207	4.34069	4.39205	5.04794	4.48121	1.23113	2.46718	1.79472	5.24286	4.01769	4.63066	0.733492	0.437246	0.972402	2.30446	0.754879	1.83586
565	BnaA01g07640D	chrA01:3593496-3595193	16.8535	12.726	9.35273	8.03906	9.19423	14.8412	15.5669	20.1417	14.7934	13.6797	17.5909	25.4781	18.3911	10.0755	11.8909	10.6752	10.3731	11.5625	17.7924	17.4932	12.9036	18.6818	14.3033	21.0572
566	BnaA01g07660D	chrA01:3598210-3603053	2.06727	3.2916	2.03387	1.55914	1.56173	2.29256	2.54691	3.74186	2.61804	2.8289	3.54048	4.62404	3.13525	1.8627	2.57032	2.03188	1.65491	2.45203	2.88353	2.97297	3.1975	3.13494	2.85484	3.78091
567	BnaA01g07680D	chrA01:3611142-3611960	0	0.54093	0.953588	1.07825	0	0	0.443886	0	0	0.501613	0.389563	0	0	1.09659	3.81049	4.97666	0	0	0.413161	0.974491	0.417188	0	0.831001	0.438261
568	BnaA01g07690D	chrA01:3639222-3643082	12.3052	4.29193	4.15396	7.35283	3.83181	1.83789	3.72647	1.2295	1.78803	2.4004	3.72881	3.2751	13.3123	12.484	7.24292	7.48654	5.30676	4.26694	4.56607	3.84714	1.98254	3.7442	3.0562	5.55846
569	BnaA01g07720D	chrA01:3672193-3673333	0.218638	0.0787024	3.15543	0.681509	0.0917247	0	1.24382	0.152035	0.0624586	0.209517	0	0	1.40126	3.8592	2.55751	3.08437	3.63573	3.79547	3.04653	3.00765	0.862748	3.42893	3.33592	0.592245
570	BnaA01g07750D	chrA01:3676984-3685534	1.14196	0.206478	0.335495	0.3505	0.0771242	0.181199	2.85979	0.22091	0.17934	0.159929	0.11495	0.27889	4.00956	4.14246	4.38153	7.52026	3.89915	4.85884	5.71487	4.43462	2.75031	3.6211	4.44394	3.95057
571	BnaA01g07800D	chrA01:3700911-3703552	0.374474	0	0	0	0	0	1.80071	0	0	0	0	0	2.72866	1.63397	0.94838	1.5461	1.32461	1.10523	3.34486	1.72826	2.35997	2.90097	3.31082	3.62648
572	BnaA01g07810D	chrA01:3704598-3705565	32.751	38.1951	15.5364	7.10899	4.22028	0.60867	17.1737	19.1695	6.45548	4.341	2.37815	0.998999	53.6657	62.8248	28.2851	4.60429	3.80304	0.729663	22.3056	10.4019	6.18562	5.56884	7.30668	2.84705
573	BnaA01g07820D	chrA01:3705725-3707348	18.051	18.0764	11.4153	15.1787	17.9366	20.9017	10.8367	9.93924	9.37708	11.7009	10.8488	13.0406	21.1299	14.7009	16.6764	17.5583	16.0473	26.507	10.874	6.17782	12.9868	13.4318	12.6129	16.5498
574	BnaA01g07830D	chrA01:3707417-3711315	5.02744	6.55453	23.1549	15.7803	4.42944	2.13931	28.7637	19.9854	41.3896	21.2981	21.9624	22.7818	4.01946	6.1425	10.673	17.751	5.60933	1.97749	24.9817	24.0983	18.7918	23.1391	32.364	24.6986
575	BnaA01g07840D	chrA01:3711703-3714056	1.69138	1.84039	3.62289	0.74636	0.171889	0.51395	0	0	0	0.0424271	0	0.0456872	1.11234	2.03125	0.879938	1.1128	0.591292	0.239521	0	0	0	0	0.037674	0
576	BnaA01g07860D	chrA01:3720303-3722721	100.131	87.252	89.8761	80.3865	50.2246	41.2577	72.9758	47.3523	62.2121	65.7279	60.022	56.864	98.1731	103.586	73.4201	95.863	53.4345	48.1166	67.2573	50.7958	62.2851	59.9587	50.2825	56.5071
577	BnaA01g07870D	chrA01:3723979-3727109	3.81444	4.1869	0.115364	0	0	0	0	0	0	0	0	0	3.94159	3.93453	0.17925	0	0	0	0	0	0	0	0	0
578	BnaA01g07890D	chrA01:3731282-3731878	25.4022	0.545873	3.07777	0.882902	0.459625	0.165672	0	0.173382	0.147007	0	0	0	40.7574	1.28095	1.49222	1.59094	0.462149	0	0.138058	0	0	0	0	0
579	BnaA01g07900D	chrA01:3733366-3734067	11.6066	1.62004	1.86624	24.2165	35.7492	48.8641	7.36138	0	0	0.212285	0	0	15.889	1.87411	0.322653	8.65392	16.9435	36.0651	0.534034	0	0	0	0	0.192103
580	BnaA01g07910D	chrA01:3737024-3741726	39.8672	47.7268	45.4676	35.1379	23.4239	35.9924	26.4979	24.373	16.678	27.8913	54.6798	82.9012	43.9895	52.5059	53.4242	49.2204	24.3462	44.0296	30.5479	20.2978	23.0936	39.0572	48.9562	64.1495
581	BnaA01g07920D	chrA01:3741874-3745039	3.25346	3.51312	4.14118	3.84581	1.22258	1.53075	1.78556	2.17946	1.65966	2.14796	2.68857	4.14987	3.02912	3.75464	3.73302	2.49855	1.24531	1.30579	1.71047	1.75662	1.89699	1.55998	1.55612	3.31324
582	BnaA01g07930D	chrA01:3745384-3747099	9.33631	10.274	11.0937	12.0314	6.05704	6.92108	4.24186	5.53925	4.93241	5.10222	5.12175	5.82548	14.3548	8.68911	10.0581	8.88455	6.31254	7.1608	5.07498	5.84715	3.38903	4.25407	5.69014	8.65109
583	BnaA01g07940D	chrA01:3747614-3749649	12.2277	14.8131	12.46	7.93848	4.71087	6.06361	7.85855	8.01707	6.03029	9.93074	7.26292	8.69837	10.4061	13.1223	14.564	9.21263	5.15701	7.81905	9.73271	7.56376	11.5525	11.2835	10.7023	11.3585
584	BnaA01g07950D	chrA01:3750258-3752032	1.74111	7.88922	20.678	16.1578	9.30591	7.977	3.69069	1.09479	0.476692	0.266518	0.107878	0.0705535	2.73893	6.48316	16.4861	18.168	12.8777	9.39276	2.62515	1.5075	1.36585	0.309348	0.0592588	0.0622774
585	BnaA01g07960D	chrA01:3752784-3758595	4.36378	10.3467	24.72	16.5132	0.690988	0.345888	2.52046	0.407266	0.153242	0.118679	0.108486	0.155735	3.99951	8.27159	13.9229	19.0922	1.93843	0.364874	1.10352	0.289358	0.308558	0.086797	0.118529	0.0748307
586	BnaA01g07970D	chrA01:3760038-3762382	0	0.0895721	0	0	0	0	0.0745036	0	0.212291	0.395129	3.87814	0.850633	0	0	0	0	0.0730474	0	0	0.570592	0.352936	0.074087	0.637589	0.301164
587	BnaA01g07980D	chrA01:3771929-3774183	5.66965	4.78989	4.58045	3.64255	2.21211	2.37534	6.89673	7.83591	7.41403	12.0645	14.8289	10.8865	4.81843	5.78695	6.32219	5.63093	3.51045	2.8173	7.95749	10.5273	10.6729	11.1259	9.70118	10.7434
588	BnaA01g08010D	chrA01:3787566-3788820	4.12512	3.50518	0.789302	0.262648	0.323234	0.182271	0.110811	0.19464	0.104773	0.530932	0.626831	0.693967	6.11639	5.10366	0.615848	0.312512	0.110984	0.0552033	0.098596	0.84644	0.523858	1.19952	0.0521391	0.440138
589	BnaA01g08020D	chrA01:3793922-3796515	0.222227	0.546382	0.329365	0.346254	0.47199	0.794963	0.797919	1.33828	0.893014	1.00236	2.45596	3.94844	0.386044	0.610323	0.340839	0.52894	0.238251	1.11619	1.5948	3.5367	1.00452	0.897673	0.668214	1.10603
590	BnaA01g08040D	chrA01:3800420-3802048	0	0	0.235809	1.24375	0	0.673176	0	0.245775	0	0	0	0.250356	0	0	0	0.351539	0.608754	0.63554	0	0	0	0.216629	0	0.433943
591	BnaA01g08050D	chrA01:3813825-3815137	3.19042	1.85489	2.00897	0.719662	1.70195	3.36742	0.915598	0.87333	0.59304	0.165855	0	0	2.03037	2.80718	1.17398	0.760288	2.45672	2.75289	1.52482	0.344176	0.444516	0.462433	0.72241	0.152264
592	BnaA01g08060D	chrA01:3816042-3817558	0.898411	0.606889	1.4012	1.04666	0.82998	13.0622	1.49711	0.468362	2.09744	0.536237	1.02632	1.02487	1.02326	0.367206	1.09232	1.19296	1.0639	8.13598	1.25554	1.85012	0.75456	1.57211	0.758698	0.990895
593	BnaA01g08110D	chrA01:3829822-3833708	0	0.380026	0.0664163	2.06166	1.59732	0.486629	0	0	0	0	0	0	0.0728574	0.303227	0.257773	0.150317	0.81961	0.192966	0	0	0	0	0	0
594	BnaA01g08120D	chrA01:3845658-3848204	19.7791	14.0776	0.269888	0.427833	0.169304	0.261961	261.202	21.0681	4.68933	0.591257	0.108802	0.428113	19.8554	2.85194	0.156924	0.099895	0.118455	0.0599093	177.88	15.4972	7.3518	0.368559	0.0587609	0
595	BnaA01g08130D	chrA01:3850632-3852150	34.4049	39.4485	38.699	47.0348	38.9344	49.5988	32.5946	32.6217	23.7068	26.7313	19.4673	28.9053	37.9764	27.8786	34.6671	43.5803	44.9604	53.5	36.714	24.978	26.4029	24.3627	24.7199	23.4705
596	BnaA01g08140D	chrA01:3852504-3856474	4.65986	8.83139	4.95665	5.51755	2.41351	2.10345	4.03461	5.10618	4.47171	5.12649	3.93682	3.84292	4.08531	9.75748	6.13434	4.50416	1.8753	2.10694	3.91535	10.9159	4.91457	4.87672	3.33948	2.52271
597	BnaA01g08150D	chrA01:3861057-3864573	21.2401	24.2198	19.7746	31.9626	21.2787	3.07757	76.1633	65.625	38.2051	22.5602	32.0805	20.1093	22.5955	17.6835	16.3214	31.414	27.593	3.51402	65.2553	33.3474	26.866	17.773	32.8883	43.2267
598	BnaA01g08160D	chrA01:3864643-3866157	4.89866	5.84588	5.43571	4.70049	2.19786	5.92619	25.8164	22.0271	40.1659	26.1573	20.51	14.4904	9.98721	6.71189	6.20686	8.53345	3.38775	2.81591	48.4145	37.6991	26.1771	26.9019	21.6971	18.4098
599	BnaA01g08200D	chrA01:3895602-3908759	2.42079	3.10679	3.17882	2.85051	3.01345	4.07015	3.47103	3.20616	2.45017	2.63285	1.86798	2.2415	2.03093	3.48047	4.50168	4.84252	2.63805	5.30398	3.71086	3.59038	2.88449	3.30203	2.12793	2.09174
600	BnaA01g08210D	chrA01:3915221-3915864	0.971801	0	1.68594	4.90132	7.25968	0.90933	2.67881	0.773371	0.213286	1.20531	0.575486	2.81846	1.21254	0.265764	0.93486	2.53028	1.23977	0	0.401695	4.92981	2.33528	1.99971	1.90146	4.68341
601	BnaA01g08240D	chrA01:3925188-3929918	0	0.203022	0.0370264	0.0387322	0	0	16.9197	11.8148	11.1756	10.1649	0.438522	0.0380976	0.11046	0.0811188	0.0572792	0.0827267	0.0639784	0.0324499	24.093	9.95245	16.8228	24.1101	4.77693	0.0682329
602	BnaA01g08260D	chrA01:3935995-3937009	13.8076	15.8938	20.5681	40.9029	15.6683	5.77365	83.1487	66.3245	82.8315	50.7642	30.7374	31.0124	16.7151	12.452	14.2153	36.0012	34.4318	5.71699	94.4324	25.2303	59.9301	59.1195	79.876	54.9788
603	BnaA01g08270D	chrA01:3939094-3942270	19.362	53.68	84.1333	37.5042	15.3994	7.80568	1.56541	1.50468	1.15423	1.72971	1.79841	1.93946	13.8065	61.2701	50.7641	26.1315	12.7623	9.04878	1.96617	0.830014	2.15702	2.03854	1.72501	1.24502
604	BnaA01g08280D	chrA01:3942359-3944177	4.2049	3.7934	4.81429	6.78065	4.34292	3.6564	9.6365	9.09757	15.4387	20.4731	16.078	6.6265	4.074	4.425	7.29274	7.01052	3.90479	3.95458	11.9336	9.60953	12.2427	19.4637	22.3874	9.66706
605	BnaA01g08290D	chrA01:3945371-3948016	0.386282	0.209551	0.111865	0.160429	0.0982346	0.150764	1.12179	0.798029	1.55263	1.08557	1.21848	0.387915	0.232907	0.168035	0.0868542	0.0548671	0.0682876	0.068725	1.30509	0.595739	1.60959	1.8519	1.12856	1.16091
606	BnaA01g08300D	chrA01:3948584-3951254	0.816336	1.02208	1.55401	1.60978	1.04108	0.737751	1.49689	1.62133	2.38314	2.09093	2.09697	2.27513	1.59724	1.111	1.51924	1.61549	1.11637	1.23069	2.22902	2.55283	1.65035	1.98703	1.49741	1.39537
607	BnaA01g08310D	chrA01:3951345-3954393	2.88667	2.8441	2.51675	2.53797	2.02224	2.25908	2.89348	3.15201	3.23087	3.70944	4.49023	4.11087	3.77286	2.92756	2.68827	2.07497	0.983198	1.97231	3.28076	2.58722	2.32456	3.12978	2.25225	3.61516
608	BnaA01g08330D	chrA01:3966147-3969436	10.9678	8.07694	5.84389	4.95384	3.23996	4.01798	7.56314	9.34277	10.3505	9.56415	8.85483	7.6661	7.71023	4.63362	3.95341	2.74371	1.80939	2.52459	5.63601	7.23416	3.98333	3.86059	3.09818	2.87355
609	BnaA01g08340D	chrA01:4002210-4005531	0.254345	0.0919297	0	0.61668	2.90385	4.64473	0.0768416	0.534834	0.219598	17.2305	18.167	14.3278	0.170573	0.368939	0	0	1.66681	2.66498	0	0	0.584164	13.0739	11.7517	7.89326
610	BnaA01g08350D	chrA01:4008962-4011161	13.1397	12.4804	13.5768	1194.72	14991.2	7038.1	10.8304	14.472	14.7488	15.7532	10.9526	11.2564	12.5801	9.22322	9.11121	331.031	11165.6	10535.8	7.65005	29.5694	8.69098	8.74083	15.1851	10.427
611	BnaA01g08360D	chrA01:4012066-4014097	15.0523	13.6575	13.7092	20.5582	8.988	19.2443	5.94179	3.57165	9.1814	7.30505	9.19151	11.3089	17.4938	10.1775	13.4085	17.3768	18.4584	18.5593	5.15323	11.7552	6.2998	5.27964	8.21996	14.3392
612	BnaA01g08370D	chrA01:4014233-4016899	0.133015	0.355046	0.0632815	0	0	0.126492	1.71452	5.34054	15.8057	26.4831	2.15705	0.0676029	0.203228	0.63991	0.0490516	0.140979	0.170559	0.459565	1.83617	24.9666	30.5685	67.4431	3.21816	1.06024
613	BnaA01g08380D	chrA01:4019131-4020464	0	0.204989	0.124537	0.262254	0.0808139	0.306596	7.17025	11.345	16.332	12.395	34.7424	36.6403	0.125484	0.340823	0.0476204	0.0923426	0	0	8.99446	27.5346	12.3744	12.8148	18.7996	21.25
614	BnaA01g08410D	chrA01:4021797-4022426	0	0	0	0	0.719944	0.271744	10.0442	11.9501	17.4628	15.1953	36.0147	33.5733	0	0.897251	0.202157	0	0.247729	0	9.1437	32.749	10.94	14.0189	20.2644	23.4704
615	BnaA01g08420D	chrA01:4024443-4025129	0.399312	2.369	1.14312	0.214676	0.796895	4.09801	1.41679	1.86373	0.698303	2.73483	2.06151	4.00004	1.02901	1.53282	0.59854	0.721284	0.906253	6.94747	1.46055	1.58454	1.85135	3.35414	0.667128	7.68838
616	BnaA01g08430D	chrA01:4025275-4027073	1.4122	3.79516	2.59426	3.20311	1.93977	3.44823	1.25527	1.88362	1.61126	3.3238	3.95833	3.6246	1.14124	1.58412	2.56748	3.43778	2.25072	5.01243	0.994157	2.46772	2.11328	1.66964	3.30026	7.53038
617	BnaA01g08440D	chrA01:4027279-4032855	11.3322	11.9753	13.8527	11.5922	7.15335	6.6999	7.17353	5.19262	6.85818	6.96495	6.97673	6.22389	11.0119	11.9216	10.7992	11.8346	4.46811	6.30174	5.86594	5.34042	5.9716	6.64906	6.04686	5.10986
618	BnaA01g08450D	chrA01:4036747-4038243	45.7903	25.772	17.9409	9.42091	2.57984	1.82938	14.0643	12.2835	12.9664	15.7147	18.8301	18.5168	38.0689	23.8022	19.263	16.0033	4.96715	4.78616	19.3247	9.96031	13.5202	12.4428	20.0405	22.202
619	BnaA01g08460D	chrA01:4038455-4040383	6.03935	4.27116	4.02277	3.63664	0.22038	0.38201	2.85138	0.229865	0.186331	0	0.0847083	0.386528	3.5144	3.99655	4.09993	9.24825	1.3573	0.648491	1.18	0.432112	0.187549	0	0.0465048	0.0485642
620	BnaA01g08480D	chrA01:4044734-4047857	4.99617	6.15373	4.63299	3.90011	2.16119	2.21622	2.89497	2.98556	4.42177	4.97919	5.84693	4.49201	5.57798	5.13001	5.70462	6.4461	3.90882	3.04013	3.21637	2.18282	3.81419	4.89363	5.76884	5.89986
621	BnaA01g08490D	chrA01:4051801-4055235	0.715929	1.30293	3.93304	4.26342	0.0580779	0.0676031	0.554856	0.0743799	0.0200878	0	0	0	0.777413	1.09492	2.47118	4.23308	0.696545	0.0207039	0.338476	0.141156	0.0203174	0	0	0
622	BnaA01g08500D	chrA01:4056385-4065259	1.40372	1.87204	3.04526	2.53217	1.04161	1.30948	0.877342	0.661249	1.326	0.607325	0.516476	1.11055	1.41837	1.69019	1.87752	2.52674	0.937531	1.55429	0.785942	1.38275	0.497234	0.49413	0.72781	0.730013
623	BnaA01g08510D	chrA01:4073484-4075547	3.11114	22.3114	5.58678	3.91578	3.34099	5.02792	11.4488	161.348	62.1991	89.5158	112.48	446.803	2.81241	24.0052	5.25241	3.36783	1.7436	6.25578	9.30927	132.886	48.9164	49.1312	54.0206	219.012
624	BnaA01g08520D	chrA01:4076589-4079684	0.978477	1.01514	1.75074	2.20448	2.09898	1.75798	1.38773	0.960869	1.50579	1.34939	0.784913	1.22044	1.09079	1.35322	1.20086	2.62071	1.75274	1.52058	1.80761	0.916308	0.794087	0.897979	0.720957	1.24067
625	BnaA01g08530D	chrA01:4079869-4081741	27.9788	20.4406	20.7344	20.7327	18.6258	24.0384	23.3164	20.0766	18.4978	22.0471	25.652	30.0421	30.0658	15.3554	24.3908	28.2441	19.2043	25.1431	25.2908	21.2538	18.9162	21.6992	13.762	22.7351
626	BnaA01g08540D	chrA01:4081960-4083700	12.2083	7.6406	14.1254	9.91399	6.72177	4.01667	8.86536	7.02547	10.535	18.878	17.3063	11.4453	11.148	11.7195	16.7512	9.07187	5.50593	5.03106	8.91202	6.53788	10.8856	13.2935	13.8784	11.4487
627	BnaA01g08550D	chrA01:4085412-4086183	23.6466	97.2354	35.0765	90.252	40.6682	24.4163	15.6131	38.5342	61.994	137.177	114.043	87.0718	38.2549	251.058	100.289	42.8992	18.266	32.8721	25.7792	121.086	59.6832	102.289	96.152	106.508
628	BnaA01g08560D	chrA01:4101046-4103188	23.8949	30.5431	28.2371	31.7559	23.7879	21.3482	25.9186	20.4612	24.9529	29.9749	33.2851	26.3814	19.4875	21.3016	23.8759	23.1159	18.3946	15.8349	19.5285	16.4913	18.1615	18.7551	19.8256	20.6719
629	BnaA01g08610D	chrA01:4114282-4118446	1.40615	2.53886	16.0804	8.97814	2.96799	2.86594	4.82047	4.42177	5.51989	7.78118	6.54465	5.6285	1.01487	2.09884	30.7582	11.8972	3.18993	4.23429	4.36186	3.39298	3.68132	5.11701	4.53681	3.93134
630	BnaA01g08620D	chrA01:4139774-4141518	14.1358	15.282	10.311	8.9951	7.24936	9.14518	14.0839	12.6156	8.4858	11.2127	13.4025	15.8184	15.0436	13.208	15.1224	10.8773	7.08007	9.25468	12.6951	14.4287	11.6452	8.73781	8.10418	11.7888
631	BnaA01g08630D	chrA01:4142214-4143988	47.5816	52.8839	25.0479	21.4884	14.9427	16.6744	35.7583	22.8549	24.8162	24.8741	20.1259	20.8456	42.4967	62.8795	26.3738	19.103	15.0953	24.0384	34.3305	26.9628	24.5436	21.7698	19.127	20.8985
632	BnaA01g08640D	chrA01:4144292-4145692	7.57541	6.76721	6.12523	5.01	6.45924	4.19759	3.58286	3.1009	3.7929	5.66363	5.61252	3.55379	8.02797	7.98955	5.52456	4.69656	4.427	5.4888	3.90104	2.44968	4.32236	6.21039	5.71442	3.48682
633	BnaA01g08650D	chrA01:4150196-4150604	0.400227	0.438014	0	0	0	0	1.47553	1.28231	0.719748	0	0	0	0	0.445637	0	0	0	0	2.3844	0	0	0	0	0
634	BnaA01g08680D	chrA01:4163480-4164859	20.458	23.3916	17.8201	52.7457	127.939	58.0633	15.7138	10.2687	10.6185	15.6327	10.7529	14.7616	20.5425	18.4236	16.6661	28.9949	80.6826	58.5186	14.8619	10.7339	13.9303	14.6187	16.4673	15.4624
635	BnaA01g08700D	chrA01:4192100-4194421	21.9616	20.2057	25.3584	19.8837	17.0057	19.9768	10.6419	7.93102	6.64904	7.23014	4.558	5.50341	20.8804	17.074	25.0631	22.2703	18.3234	15.406	10.9221	6.66655	8.79309	9.4726	7.68007	6.68546
636	BnaA01g08710D	chrA01:4194504-4196204	1.8843	4.45914	1.9772	2.02552	8.18357	15.6836	4.55895	10.6351	7.24645	16.173	27.1232	31.7902	6.3828	9.14848	8.24439	5.96603	12.9216	27.3441	15.0032	12.8452	26.5983	34.3155	31.5807	44.7085
637	BnaA01g08750D	chrA01:4227371-4229479	4.52433	7.01434	4.14152	2.39376	0.683428	0.361066	12.4841	11.7997	30.8319	19.7958	5.69138	1.96373	8.02139	10.5464	2.65263	1.72114	0.600253	0.407538	18.4679	8.11583	29.6393	17.3143	11.3361	3.27926
638	BnaA01g08760D	chrA01:4232878-4236645	4.37913	6.41796	5.12858	1.72523	0.767883	0.352187	3.82575	6.7053	8.59635	5.87996	3.425	4.99819	3.33466	2.92402	1.53174	1.23378	0.647602	0.107172	3.64071	4.93986	2.60832	3.0055	1.49573	3.33472
639	BnaA01g08770D	chrA01:4244335-4246535	0.414588	2.78535	5.20281	3.72963	4.32913	7.52813	1.30083	3.55049	4.09488	28.138	42.9625	51.848	1.10564	6.36503	8.02437	3.853	3.96312	6.81992	2.92573	7.46458	5.81026	29.4022	49.3662	68.7232
640	BnaA01g08780D	chrA01:4247910-4248831	1.0181	1.10869	0	0.601202	0.281377	0.215532	2.12218	0.709689	0.194673	0.438688	0.0883511	0	1.25189	1.49454	0	0.581054	0.196115	0.796702	5.74656	0.894458	0.193091	0.403353	0	0.91381
641	BnaA01g08790D	chrA01:4252131-4253016	0.24299	0.925873	2.2172	1.9272	0.754779	0.234033	0	0	0	0	0	0	0.741583	21.781	9.93775	2.77578	2.43207	1.68951	0	0.354365	0.203403	0	0	0
642	BnaA01g08800D	chrA01:4255188-4256046	44.1485	70.923	30.3385	68.9831	37.7779	82.7602	15.6897	13.4588	9.58114	12.9546	14.5959	17.627	55.9553	190.677	121.494	39.5553	26.7922	57.8827	14.5659	14.4979	9.3331	15.9053	9.85608	18.0241
643	BnaA01g08810D	chrA01:4256371-4258249	17.0113	16.7322	13.9677	19.2096	10.8281	10.6018	6.18777	4.565	3.50615	2.7961	1.68046	2.60977	17.5938	29.3349	14.1802	13.2322	13.474	10.8111	6.83053	4.69343	4.07466	4.37913	3.67451	4.85769
644	BnaA01g08820D	chrA01:4260541-4261999	6.11302	5.7753	2.17977	4.29532	2.72941	8.54233	8.05169	8.74209	6.17903	7.73735	8.07133	9.58541	7.36652	4.40785	3.86303	5.88151	4.20019	5.84268	6.44556	5.1332	6.30156	7.24529	5.56863	8.46072
645	BnaA01g08830D	chrA01:4267126-4268299	0	0	0	0	0	0	0	0.123854	1.50895	2.37671	3.42636	2.55005	0	0	0.270698	0	0	0	0.28449	1.63615	2.12195	1.16634	0.505783	2.58072
646	BnaA01g08850D	chrA01:4276591-4279560	12.4734	88.4917	167.031	90.9833	34.9954	15.1932	8.39854	11.1039	9.13934	13.089	14.6081	5.67369	10.8061	143.337	136.715	77.4559	42.4613	18.7122	8.83437	6.41971	9.77584	15.8607	15.3165	6.7151
647	BnaA01g08860D	chrA01:4288488-4290081	1.05779	2.31292	0.364902	0.128772	0	0.354509	5.57257	12.7003	6.8852	7.64367	5.31657	9.83864	1.55444	3.18603	0.0942608	0.0449901	0.106583	0.542213	6.51448	19.1657	5.31682	6.78177	4.61627	13.2215
648	BnaA01g08870D	chrA01:4290305-4291572	0.557293	0.969883	0.21405	0	0	0.106787	3.4805	7.13167	4.93738	4.70495	3.45698	7.45176	0.22879	1.46242	0.0837551	0.0792819	0	0.293508	2.9236	14.0025	3.94558	3.74689	3.61264	7.80137
649	BnaA01g08890D	chrA01:4314467-4318372	10.6372	10.0955	9.75093	11.2481	7.4324	5.23591	8.99547	5.14712	6.44508	4.91827	5.11802	4.50125	7.04201	8.7585	8.32685	9.44942	8.44043	5.03623	7.75191	5.75941	5.06077	6.61	4.53359	2.55102
650	BnaA01g08900D	chrA01:4327134-4331622	19.051	20.0671	11.3935	13.7213	9.16275	6.0292	50.2078	35.6073	50.4201	18.0485	6.0236	1.85251	15.9855	17.8605	13.8081	12.3573	7.08888	7.52459	37.5846	69.0084	60.599	23.6645	8.30659	2.24012
651	BnaA01g08910D	chrA01:4332396-4333767	52.8559	47.8618	37.1744	30.4605	18.767	20.8176	24.1637	25.6058	21.771	24.4949	21.8563	28.7736	56.5384	41.6315	39.2512	33.9434	20.5436	25.1426	23.9147	25.9371	24.9661	30.1339	18.1396	24.8835
652	BnaA01g08920D	chrA01:4334068-4334964	106.523	85.4506	125.44	142.791	62.4233	56.2641	94.5521	56.5067	113.568	53.0575	55.0591	35.8885	126.688	72.8559	87.2918	112.663	147.166	59.1645	96.3384	119.524	49.5211	35.4644	40.1869	35.1781
653	BnaA01g08930D	chrA01:4336238-4339607	3.73779	4.684	5.9133	7.08085	5.16648	5.33638	5.01686	3.37964	5.75814	6.08906	7.94122	4.17588	3.5014	5.17177	5.64003	6.61367	4.12986	4.49599	4.40935	4.00681	2.84554	4.81619	3.48676	2.56272
654	BnaA01g08940D	chrA01:4339718-4343137	4.94908	5.64587	4.97395	3.48478	3.0242	3.12449	5.4355	3.93014	7.20517	6.3496	6.01018	3.53529	3.99551	5.09216	3.76435	3.46241	1.94917	3.41691	4.88191	3.42856	6.78205	6.37772	7.16271	4.82156
655	BnaA01g08950D	chrA01:4346056-4349850	1.37435	3.25537	8.96261	13.7272	10.3889	7.36308	4.66981	5.58518	3.40675	4.59588	7.31071	6.96916	0.900534	6.3915	6.7844	9.39614	8.21236	6.4812	4.14902	10.0961	4.27413	5.23548	4.38063	3.78374
656	BnaA01g08960D	chrA01:4351357-4352763	0.913159	1.06954	0.875788	1.7021	1.18046	0.898146	0.0624414	0.292882	0.424317	0.0675239	0.11104	0.29392	0.71433	1.30128	0.420921	0.552142	0.375395	1.58794	0.170635	0.136969	0.118048	0.247786	0.532846	0.253527
657	BnaA01g08990D	chrA01:4367333-4369784	16.4994	4.47924	5.75482	7.0421	6.23673	3.34668	17.5733	11.2905	7.16268	5.03393	4.76638	3.25053	9.93601	3.03163	4.59678	5.22996	3.75839	1.38985	7.41404	2.6141	3.5791	3.60146	2.37883	2.24126
658	BnaA01g09020D	chrA01:4380490-4381749	0.337874	0	0	0	1.26199	0.241449	0.229532	0.71141	0.510532	3.56431	50.3421	50.0728	0	0.185071	0.389736	1.0503	2.36276	0.45019	0.204292	0.504624	0.362524	1.67117	10.334	24.7236
659	BnaA01g09030D	chrA01:4381901-4383440	7.55856	9.07591	6.71622	5.66051	4.89722	5.02974	7.84944	7.08647	8.62112	8.42593	9.13205	12.1609	13.28	7.14911	7.97228	6.9858	4.9318	6.52967	10.7405	8.3648	7.90684	8.08444	10.6979	11.7479
660	BnaA01g09040D	chrA01:4389637-4396723	1.50152	2.32624	3.2875	2.94245	1.95638	1.16704	2.1946	1.05283	1.01156	0.567542	0.556139	1.6196	0.527437	0.802354	1.29237	1.22604	0.938328	0.900522	1.09948	0.452328	0.368565	0.363358	0.326902	0.496471
661	BnaA01g09060D	chrA01:4417854-4420851	0.668763	1.28781	0	0	0.0950062	0	0.495053	0.950538	0.434084	0.299404	0.364372	1.30755	0.310716	0.300458	0	0	0	0	0.218783	0.271694	0.168373	0.105452	0.0677007	0.10653
662	BnaA01g09090D	chrA01:4447852-4449598	3.3971	1.90259	1.04111	0.776883	1.76555	2.82119	0.154706	0.0909079	0	0	0	0	1.31664	0.573135	0.0654195	0.0311879	0.0389733	0.23391	0.0350707	0	0	0	0	0
663	BnaA01g09110D	chrA01:4455768-4457290	4.01996	3.17861	4.4387	5.16572	4.2012	2.70387	15.2355	13.0999	17.6913	12.1866	9.57652	8.66151	1.88926	1.46514	1.32189	2.63908	1.27099	1.20598	9.58659	4.68839	7.09324	9.41629	9.73713	9.14689
664	BnaA01g09120D	chrA01:4457349-4458057	49.8007	42.4912	32.2735	30.2075	26.8968	25.4519	24.6825	23.5879	29.2954	39.0465	40.9065	57.637	29.9921	21.9421	26.3318	19.1739	12.645	18.6073	13.03	9.5552	16.4597	21.9683	22.1455	31.9991
665	BnaA01g09130D	chrA01:4458775-4461448	3.83862	3.07099	2.41666	3.17252	2.14602	1.38186	2.18485	1.42629	0.784331	0.699235	0.429604	0.934429	3.73707	2.66673	3.51744	3.19853	2.10558	2.04477	2.2293	1.08712	0.815531	0.915387	0.751703	0.888818
666	BnaA01g09140D	chrA01:4465069-4465851	34.566	31.661	32.2564	32.5019	27.8295	18.4957	24.2079	29.6392	34.4686	54.8152	46.8461	40.4126	25.4587	42.4273	39.5123	22.9515	16.8583	13.7248	20.7402	28.7731	43.6582	52.5024	73.6218	34.3275
667	BnaA01g09150D	chrA01:4465909-4466728	13.0846	12.2598	13.9942	11.7406	9.74025	4.64368	8.64276	9.61653	18.1211	20.3964	21.0941	16.7176	9.11668	20.0656	17.6364	8.977	5.42525	5.93019	8.83538	10.9912	18.178	24.871	37.9355	13.3514
668	BnaA01g09160D	chrA01:4472098-4472818	30.1443	14.8012	2.68339	8.84417	6.81948	5.11835	22.0253	6.60193	6.21642	6.12329	6.23612	8.37092	27.902	8.2821	3.97177	8.40653	7.8427	5.06529	17.4587	10.1324	7.34319	5.35646	5.74941	11.0497
669	BnaA01g09180D	chrA01:4482380-4483399	12.672	11.1993	11.1396	14.892	14.9008	13.6198	4.83459	4.37936	7.74231	4.87501	3.33573	2.75113	24.5902	17.0023	16.9032	17.4459	15.0069	12.3725	9.56865	7.87158	6.32424	12.5178	6.28213	10.8066
670	BnaA01g09190D	chrA01:4483893-4484130	1.88206	2.14356	0	0	0	0	0	0	0	0	0	0	0	0	1.49124	0	0	3.84475	0	0	0	0	0	0
671	BnaA01g09200D	chrA01:4484497-4484881	0.454058	3.98872	0.886693	1.47959	1.59888	6.3949	4.20526	59.1171	77.6596	78.5569	36.3923	113.144	12.4905	15.0876	4.56503	4.04032	5.30999	19.8071	8.4547	82.4	93.8075	48.0681	73.7866	103.989
672	BnaA01g09210D	chrA01:4487759-4488434	0	2.35925	1.4843	0.51977	4.10761	7.88293	1.6446	2.07093	0.141266	22.7162	3.76512	16.3703	0.497149	0.181865	0.254409	1.46121	2.46466	10.2992	1.18387	0.493824	0.707921	6.73197	10.9174	8.91105
673	BnaA01g09220D	chrA01:4496955-4499312	6.47508	4.76245	6.01276	4.03728	0.976932	1.69721	4.37412	1.7163	3.43419	1.79529	0.968833	2.71919	8.74224	5.42796	4.22377	5.55024	2.5993	2.35071	4.28474	5.16672	2.30337	2.32132	2.52428	6.78466
674	BnaA01g09240D	chrA01:4512897-4515379	2.04937	1.63927	3.41965	1.79681	0.413426	0.473932	0.687638	0.517904	0.185417	0.104395	0.084769	0.221816	2.25378	1.8907	2.6415	4.24895	1.15313	0.582981	0.520151	0.380364	0.234146	0.0489431	0.0939	0.396653
675	BnaA01g09250D	chrA01:4515429-4516740	5.67006	6.82154	5.06568	6.9094	4.99459	4.1346	6.79896	5.99807	5.10608	4.50487	4.47699	5.71855	8.73238	5.33942	7.18601	7.37104	6.50664	5.23014	11.9647	5.82916	6.12217	9.48347	5.80201	5.48742
676	BnaA01g09260D	chrA01:4516967-4521644	3.05389	3.98951	5.54411	5.16374	2.49828	3.59438	2.27513	1.38765	2.03963	2.36933	2.11784	2.7706	2.21084	3.01158	2.96304	4.22688	2.28094	2.43134	2.35993	1.34225	0.944197	1.52491	1.46096	1.63043
677	BnaA01g09270D	chrA01:4521816-4523415	9.66186	9.24906	18.0232	23.5647	9.30535	2.42751	56.6855	43.5097	85.3902	47.0034	37.8983	16.902	12.8564	12.7392	13.9747	29.8342	18.5859	6.125	87.4318	52.5304	74.2125	66.417	92.5246	47.6926
678	BnaA01g09280D	chrA01:4526154-4534140	0.308697	0.75081	1.35427	1.59719	0.484648	1.0271	1.23857	0.961281	1.42901	0.72907	1.42668	1.63587	0.153739	0.0835519	0.174086	0.833473	0	0	0.0608736	0	0	0	0	0.137872
679	BnaA01g09290D	chrA01:4536133-4538019	33.3824	37.2569	35.702	39.9149	29.8157	28.1735	33.9592	30.4091	37.3639	39.0224	47.8803	31.5309	14.9701	19.8601	22.3713	21.0174	13.662	13.6566	14.2766	13.5014	14.0362	14.5145	16.7655	17.2344
680	BnaA01g09360D	chrA01:4574078-4578217	8.931	6.3209	7.1098	6.36464	5.46668	8.0746	2.55481	6.50466	2.35289	3.2426	4.6237	16.2423	11.3519	6.48795	13.4196	8.94329	6.185	10.6851	3.12957	3.29537	4.94414	5.95789	2.97918	9.74239
681	BnaA01g09370D	chrA01:4599526-4602570	2.1006	2.56811	5.58421	7.8901	3.0721	1.94648	7.82157	4.45915	8.46957	6.93337	2.39905	2.21492	2.27836	3.27395	5.14038	9.47433	3.70449	1.77949	8.39565	3.67778	8.30074	6.36732	2.36622	1.33756
682	BnaA01g09380D	chrA01:4602618-4603945	78.3297	63.8774	42.5406	20.5508	14.1384	18.4899	2.12839	4.19119	10.5199	26.7631	51.2334	47.5951	96.7383	114.218	73.7796	55.4411	32.4362	51.7663	5.00696	11.2309	19.625	38.5588	55.649	69.3188
683	BnaA01g09390D	chrA01:4604166-4605102	40.4594	36.4594	19.5421	19.117	10.771	14.0616	13.3589	9.11346	11.6129	18.5309	15.9535	12.7893	44.2044	33.4341	29.7224	20.6342	13.2661	14.2004	12.9023	10.7131	12.411	13.068	19.2342	17.6826
684	BnaA01g09400D	chrA01:4606098-4607425	14.7413	12.0453	12.6633	9.12838	5.58766	7.7237	12.8872	10.1468	11.7278	8.61498	9.1627	10.1568	16.2131	15.977	11.1064	15.109	9.28851	9.1813	11.1474	3.51367	8.53156	8.97427	10.5036	10.7667
685	BnaA01g09410D	chrA01:4607771-4608290	0.629769	0.918926	0.816207	3.66029	3.37025	2.88218	2.26413	0.874702	0.559768	0	0.166702	0.225738	1.51993	0.700405	0.318947	1.98348	2.25212	2.72178	0.701759	0.420411	0.721504	0.564321	0.531159	0.939704
686	BnaA01g09420D	chrA01:4608403-4613282	1.62722	2.37898	3.6138	4.89233	3.14304	3.74485	0.642964	1.04355	0.712189	0.771639	0.582781	1.24391	0.872867	2.2869	2.57956	3.60826	2.37918	2.73605	1.02142	0.825612	0.356027	0.957967	1.0825	0.95383
687	BnaA01g09430D	chrA01:4613431-4616511	0.501542	1.4951	2.65719	2.50204	1.8856	0.567213	0.449147	0.521853	0.422895	0.157855	0.465006	0.571392	0.132321	0.765223	1.76434	2.20459	0.572902	1.56809	0.343107	0.231255	0.599609	0.447257	0.626551	0.540919
688	BnaA01g09440D	chrA01:4627339-4627930	0.957274	1.88251	1.68966	1.23295	0.978879	0.368927	0.340096	0	0	3.36859	0.151606	0.59976	4.0955	3.81569	3.38515	2.93062	1.34699	0.337632	0	0.376547	0	0.842317	2.28229	0.347254
689	BnaA01g09460D	chrA01:4636998-4637499	0	0.270275	4.09574	1.3314	0.336219	0.49919	0	0	0.218375	0	0	0	0	0.543589	6.32344	0.180072	0.449338	0.462639	0	0	0	0	0	0
690	BnaA01g09470D	chrA01:4640282-4642141	1.20965	0.704547	0.223777	1.38867	0.963293	0.920786	6.04626	1.69242	3.34511	1.09467	0.143181	0.234566	1.55387	1.36489	0.315344	0.757562	1.2338	0.395786	5.44458	0.539337	3.06276	0.570076	0.196034	0.0415731
691	BnaA01g09480D	chrA01:4643315-4646737	0.294241	0.429598	0.192507	0.101615	0.275397	0.713459	1.90369	0.515779	0.441081	0.308781	0.350811	0.163115	0.388741	0.932071	0.400665	0.165804	0.476811	0.616675	1.50855	0.707995	0.754777	0.378291	0.252441	0.118084
692	BnaA01g09490D	chrA01:4649238-4650237	0.115118	0.124203	1.98295	37.3874	76.1205	51.168	0.10167	0	0.195692	0.110044	0.180149	0.238052	0	0	1.37562	12.9935	46.5847	38.0327	0.184927	0.566043	0	0	0.0951441	0
693	BnaA01g09520D	chrA01:4672711-4674196	1.10926	3.31125	13.3567	25.5449	4.59053	2.5525	1.94812	2.39807	3.44735	3.07	2.66693	1.29664	1.22903	4.41219	11.1795	11.336	6.18426	5.49363	1.22281	4.1719	3.03588	2.83368	2.83804	2.19622
694	BnaA01g09530D	chrA01:4679183-4681995	7.29066	8.15085	13.0517	20.175	13.983	8.07943	25.7183	19.6578	21.9617	15.0869	17.8466	9.22881	7.59159	14.0363	10.0626	15.2687	9.43118	8.44597	27.424	27.9956	20.1927	13.41	10.6941	8.02896
695	BnaA01g09540D	chrA01:4682351-4683511	221.874	167.601	140.06	138.927	73.0054	75.2485	114.322	65.0636	140.308	79.3966	66.463	49.0231	268.221	145.881	120.843	119.639	124.516	110.229	128.129	135.984	93.7321	67.0847	97.5806	78.5701
696	BnaA01g09550D	chrA01:4683570-4684545	4.5245	2.92229	4.79901	8.28292	10.2686	1.65711	12.8641	11.0545	12.9086	14.779	8.13352	1.3713	2.99241	4.39288	4.33433	6.76454	6.3637	2.02059	13.6157	8.7019	13.3603	11.348	7.70463	4.35571
697	BnaA01g09560D	chrA01:4684755-4687365	0.660718	0.800481	1.60918	1.15484	0.258594	1.12296	1.26863	0.958428	1.62932	1.29999	1.17	2.38065	0.455774	0.580147	0.611446	1.29797	0.289125	0.696804	0.455709	0.73967	0.595473	0.46555	0.821119	2.03994
698	BnaA01g09570D	chrA01:4687910-4689203	4.1177	21.6023	55.1472	26.035	7.05033	4.98322	4.32299	3.45366	2.21205	1.58999	1.29384	1.14197	2.85965	32.3288	45.723	28.284	7.10881	2.87425	4.34869	1.99562	1.88373	0.713064	2.17962	2.09021
699	BnaA01g09620D	chrA01:4701180-4702360	27.8158	22.3162	17.5937	12.8334	4.06976	3.21264	27.2736	20.4667	14.7565	17.1951	13.1762	18.4717	36.1769	21.9619	19.1349	13.5031	5.1658	4.29278	25.0639	29.9591	14.7641	15.1535	6.83886	11.4942
700	BnaA01g09630D	chrA01:4706473-4707613	1.01781	1.20569	0.079475	0.0822346	0	0	0	0	0	0	0	0	3.66876	1.89337	0.0610702	0.058754	0	0	0.188767	0	0	0	0	0
701	BnaA01g09640D	chrA01:4731336-4735093	1.18377	2.60838	8.67635	30.5091	31.8538	5.92218	13.5504	18.4197	38.2567	30.5267	37.8137	12.9387	1.03391	3.89994	8.59966	21.0811	33.5083	6.72275	13.4041	29.6177	31.1796	32.4425	39.1734	16.9606
702	BnaA01g09650D	chrA01:4742418-4746865	1.06673	1.08618	3.13022	9.29517	7.83795	3.95343	2.06992	0.453614	0.869293	0.524632	0.52117	0.840464	0.828407	0.933501	2.08751	5.98525	4.13927	3.7516	1.41103	0.815315	0.653135	0.419168	0.467762	0.616008
703	BnaA01g09690D	chrA01:4758847-4761452	0.190603	0.361594	0.554474	0.392045	0.171712	0.0445693	1.0983	5.72803	5.95367	5.32943	8.47909	11.5771	0.287159	0.517638	0.287729	0.269407	0.121878	0.482744	1.94834	9.09108	4.57334	3.57833	4.25897	10.4469
704	BnaA01g09700D	chrA01:4771791-4774732	1.69194	2.06311	5.68046	6.73128	1.88532	0.653707	3.11368	1.59305	0.431736	0.555336	2.16888	1.65376	2.87423	2.53982	3.30174	5.32548	2.15501	0.655801	0.401959	0.712438	0.550189	0.773298	0.55362	0.85425
705	BnaA01g09710D	chrA01:4775657-4778921	10.5165	8.74659	9.4327	9.3841	7.36797	15.1865	5.76436	4.72563	7.17688	5.04975	6.81887	10.1512	13.3536	10.1526	9.05869	9.77679	8.88253	13.1272	6.17169	7.9807	4.0971	5.0698	6.03736	7.77401
706	BnaA01g09720D	chrA01:4783529-4785823	3.82486	3.4167	0.444117	0.474005	2.10235	5.06796	2.8846	5.98673	2.93613	1.88974	2.18265	1.10848	5.52785	3.49936	0.404674	0.221226	0.803194	2.58485	2.95141	7.54595	1.68812	1.22917	1.56415	3.20997
707	BnaA01g09730D	chrA01:4786309-4789503	23.4784	26.849	12.859	17.7145	16.0316	29.1344	12.7368	16.1433	8.33077	10.2273	11.5134	20.2565	25.9467	14.7186	16.9095	17.726	18.4947	32.2425	16.2213	14.0047	12.9852	10.9573	10.0088	20.6007
708	BnaA01g09740D	chrA01:4791577-4794321	23.1453	28.9083	17.044	11.84	9.08851	9.21047	24.3663	91.9555	25.7912	42.6603	48.0702	90.0559	22.647	37.0658	21.058	12.9944	6.76254	8.50174	12.4071	98.3433	33.5267	18.2758	21.9215	50.5135
709	BnaA01g09760D	chrA01:4799394-4803636	0.783627	0.686779	2.08777	2.47602	2.68003	3.17298	9.65567	7.03199	11.713	9.46584	11.2494	11.1836	0.86013	0.858321	3.24564	2.18681	1.20414	3.2327	10.9123	11.1111	7.70062	9.67883	6.18907	7.72744
710	BnaA01g09770D	chrA01:4805977-4807656	6.82435	5.47734	6.5527	6.86885	5.84771	6.9682	11.534	10.7948	11.9044	27.6047	28.8843	12.9402	6.42318	7.53266	6.74601	8.6828	6.32727	7.58283	11.2459	11.3486	15.4986	22.7247	24.0548	17.3501
711	BnaA01g09790D	chrA01:4817435-4819556	0.495026	0.107272	0.576053	0.305534	0.359594	0	0	0.31223	0.336237	3.85575	7.91682	6.26994	0.0991003	0.107451	0.8221	0.142517	0.0845183	0.0844285	0.0799345	0.0972979	1.01242	4.86766	5.08504	3.16107
712	BnaA01g09800D	chrA01:4820323-4821936	10.6616	9.79864	7.02004	8.56123	5.44124	12.5681	8.01236	11.394	7.97847	10.4756	10.9654	15.1926	14.341	9.51942	9.45149	9.48749	6.52614	7.65896	9.08369	7.68319	7.18742	9.29663	6.23922	9.46456
713	BnaA01g09810D	chrA01:4822166-4824727	2.03807	2.61446	2.79626	3.08519	3.00231	11.0968	3.00528	7.39797	3.35556	6.65904	6.65798	8.34663	2.79119	2.97062	2.1249	2.48497	1.66375	2.71233	3.58167	6.69296	3.89835	5.3975	6.58883	12.3676
714	BnaA01g09820D	chrA01:4828327-4834033	2.24146	2.54585	4.41359	6.96031	6.39463	5.40055	3.59559	1.98146	1.33295	0.783054	0.358922	0.66186	1.87674	2.43533	2.9932	6.02246	4.25389	4.18778	3.50366	2.36682	1.36734	0.755387	0.147455	0.17288
715	BnaA01g09830D	chrA01:4834623-4840576	11.4779	14.8757	16.324	9.1691	5.74407	6.48247	6.63677	7.5644	7.85709	14.154	16.726	14.7849	11.1197	17.1814	16.1541	9.89888	5.01986	6.98626	6.21968	9.38996	9.08202	11.3761	7.72631	9.53277
716	BnaA01g09840D	chrA01:4841682-4845723	0.491335	1.07104	0	0.0188983	0.112452	0.537063	2.51535	0.656854	0.180956	0.0170066	0.0413856	0.0903676	0.494343	1.33709	0.0138144	0	0.220784	0.831758	3.41494	1.29237	0.406831	0.141319	0.015135	0.031887
717	BnaA01g09850D	chrA01:4854557-4855699	0.525744	0.692429	0	0	0.363317	0.165599	2.29919	0.29575	0.0486048	0.109366	0	0	1.12701	1.8941	0	0	0.398567	0.713706	3.35258	1.29601	0.581294	0.25306	0.0478321	0.0502621
718	BnaA01g09860D	chrA01:4856845-4861713	14.7527	23.2549	13.2572	12.6527	6.20005	5.35178	39.1594	49.9268	63.5503	40.9043	15.5694	17.9676	10.9149	18.1971	12.2195	8.65971	3.78032	3.96322	31.2001	127.102	43.4403	31.9993	16.3569	11.2938
719	BnaA01g09870D	chrA01:4867539-4869192	15.0452	11.8154	6.04539	7.66288	5.61738	9.49809	14.9759	15.9603	7.79253	6.78891	9.62518	32.4022	18.7987	7.58351	10.2709	10.19	7.58845	8.87906	15.2582	11.0848	8.53904	14.2745	9.33673	24.8131
720	BnaA01g09880D	chrA01:4869264-4870502	21.0156	21.3451	31.1087	30.5804	17.6235	26.4067	13.7834	14.6722	14.1403	14.768	15.889	20.691	19.4978	21.8483	37.1929	30.1005	21.2621	24.4506	11.7265	14.6556	13.0559	15.0709	13.9768	16.5408
721	BnaA01g09890D	chrA01:4875009-4877755	34.2258	25.8514	19.4815	15.8259	9.85628	15.7757	32.5378	23.1477	27.5017	12.6845	5.80462	8.08189	25.1395	24.7398	17.0342	17.0896	12.4381	14.6561	28.6178	35.1714	27.9342	15.6539	8.71816	6.22072
722	BnaA01g09900D	chrA01:4881103-4883125	9.0065	8.00084	2.18355	12.7314	28.4359	39.5566	64.7753	164.314	141.268	151.808	107.419	36.4266	9.87199	11.0472	3.15528	7.28565	17.612	33.46	81.6146	138.433	422.575	497.6	708.312	252.11
723	BnaA01g09910D	chrA01:4887092-4889981	5.06737	5.65644	4.6859	4.00779	2.8012	3.05972	5.52756	4.90816	4.60586	4.16846	2.40938	3.0544	3.82028	3.45398	4.59424	3.65688	2.83744	3.03184	4.70975	4.5935	4.39609	5.05083	2.92257	2.45107
724	BnaA01g09920D	chrA01:4890582-4893208	15.8922	11.7872	12.2192	9.47411	6.63937	6.52974	13.1585	10.3622	6.04641	7.82512	5.60903	10.0178	12.1387	9.62188	9.18229	6.91236	2.88055	5.25332	9.35132	4.0131	6.07241	7.29527	4.13049	8.28843
725	BnaA01g09930D	chrA01:4893374-4896280	2.16024	5.02336	7.00602	6.40313	3.93815	6.89958	2.60479	2.41562	2.98758	2.91415	3.47177	5.36308	1.36014	2.71297	3.47082	3.97479	1.85187	4.09845	1.54078	2.57285	1.82863	1.46853	1.1814	1.88729
726	BnaA01g09940D	chrA01:4897671-4899199	41.6147	47.6589	13.258	10.6624	5.82348	9.35197	46.4766	157.991	55.6927	66.9599	33.9047	246.855	79.3007	43.2767	24.0469	13.9475	9.18851	10.5504	50.2009	155.107	95.0641	60.0867	73.9969	233.175
727	BnaA01g09960D	chrA01:4903122-4904229	1.00228	1.46686	0.331186	0	0	0	0	0	0	0	0	0	0.672456	0.617487	0.429822	0.0818869	0.286197	0.0966515	0	0	0	0	0	0
728	BnaA01g09970D	chrA01:4907099-4910823	16.552	14.8256	13.0344	15.4784	8.49652	13.7715	11.7294	12.5629	12.2375	11.1744	10.4587	11.2361	16.5252	16.6254	13.1738	15.0278	10.7116	14.0807	11.6497	15.5521	10.3164	10.9469	10.6337	11.3354
729	BnaA01g09980D	chrA01:4959721-4960845	18.7129	10.7431	8.00786	5.48627	4.17745	4.21559	12.8889	10.017	6.40084	5.41469	4.54391	5.98432	18.9652	9.16418	7.01139	8.83603	6.71979	3.20332	9.44637	6.28383	8.11565	6.6324	4.89891	12.5055
730	BnaA01g09990D	chrA01:4961630-4964724	5.66279	6.94943	2.52329	11.5279	28.2545	7.65117	48.7324	25.0464	44.4893	5.28677	2.08843	0.959358	8.79537	11.833	7.21145	3.44651	19.2512	8.25185	84.4082	122.366	58.2285	3.9438	3.43557	0.614338
731	BnaA01g10000D	chrA01:4969523-4976700	7.40731	14.3577	14.4819	11.0647	9.2495	2.62447	23.2566	54.2113	81.1053	74.5743	96.0072	23.8568	7.84124	35.6046	20.7694	9.18737	5.41986	2.05351	43.2804	216.148	85.8053	79.7767	29.1734	39.2626
732	BnaA01g10010D	chrA01:4987775-4988384	0.171003	0.567806	0	0	0	0	10.5533	44.311	0.756053	1.03209	0	0	2.80993	0.385913	0	0.127061	0	0	32.5069	2.94798	3.88916	1.25865	0	0
733	BnaA01g10020D	chrA01:4995118-4998968	0.385008	1.31216	5.32215	6.27051	6.04789	2.45707	7.57351	8.10903	19.3732	12.2586	9.84598	2.22034	0.67658	2.31911	1.57688	3.89575	3.03336	1.38382	4.92463	8.4081	15.8022	9.9508	16.1981	2.58715
734	BnaA01g10030D	chrA01:4999401-5000883	0.746833	0.868517	36.944	44.9411	8.08048	7.3378	0.408545	0.23935	0.245213	0.219777	0.315454	0.118723	0.0583052	0.373943	9.14481	33.1153	3.37684	2.69629	0.0456853	0.222692	0.0480205	0.101423	0	0
735	BnaA01g10040D	chrA01:5002567-5008394	0.598817	1.27607	1.85416	2.21531	1.648	1.82144	0.945056	0.987309	0.665685	0.653375	0.562224	0.810348	0.20212	0.293459	0.545491	0.705647	0.136689	0.387735	0.425202	0.451647	0.161666	0.435397	0.322747	0.326921
736	BnaA01g10050D	chrA01:5008730-5016049	7.08608	10.3212	12.1539	9.64779	5.36458	7.12299	6.68381	5.76424	4.97299	5.00914	3.18434	5.63762	5.40346	6.93698	10.0171	9.307	5.73553	6.0034	4.55705	5.04185	4.55476	5.42259	3.07875	2.96233
737	BnaA01g10060D	chrA01:5016301-5018223	4.6802	3.4074	9.50141	16.7761	14.9638	10.7892	4.12053	3.12317	3.66677	3.74438	3.06253	4.08912	0.675908	1.07203	1.30379	2.46584	1.69611	3.37408	1.41494	0.846943	0.732507	0.875801	0.984426	0.71144
738	BnaA01g10070D	chrA01:5019500-5021648	2.33957	1.91969	3.92248	5.98748	5.27858	1.54765	0.79861	0.857396	0.324612	0.060216	0.147244	0.19257	0.817696	1.4372	1.15106	2.77588	1.25132	1.15428	0.859764	0.313385	0.324718	0.73403	0.215256	0.226581
739	BnaA01g10090D	chrA01:5027044-5028385	1.63157	1.50165	4.38449	5.11143	2.61431	2.5024	0.803191	0.337661	0.631009	0.157028	0.646723	0.508134	1.47874	1.05778	2.28299	6.73062	2.33058	0.992604	0.523769	0.0808025	0.138465	0.144637	0	0.0731421
740	BnaA01g10100D	chrA01:5028956-5037142	3.01679	4.42607	5.79224	6.98618	4.72172	7.88903	3.44471	3.34164	2.94378	2.78786	3.50326	5.66378	2.48731	3.80785	4.83918	6.844	3.86618	7.04465	3.52473	3.79344	2.09046	3.29063	2.14135	2.94985
741	BnaA01g10110D	chrA01:5038003-5038914	114.173	92.769	68.1867	65.4486	39.6285	40.957	77.6267	73.9828	79.9719	107.234	87.9832	71.1645	132.408	97.9608	75.5529	67.7419	53.5494	52.307	91.5248	71.8286	94.2618	91.5468	98.9013	80.1951
742	BnaA01g10140D	chrA01:5043428-5044835	4.69834	6.5469	2.2163	4.26357	2.66169	0.78667	2.90374	0.84874	1.24101	1.54455	1.64548	1.32667	9.63008	4.62157	4.20765	2.34587	1.27585	3.14836	2.99763	1.58218	0.275016	1.14785	1.92522	2.48788
743	BnaA01g10160D	chrA01:5050808-5052495	31.642	35.3169	22.9873	29.0737	18.8166	29.837	41.0756	49.5187	28.6373	33.0685	33.878	60.026	34.7315	29.0907	34.0211	33.6783	28.7527	31.8437	50.3888	41.3203	36.8189	39.5968	32.7191	42.9018
744	BnaA01g10170D	chrA01:5054137-5055505	0.730851	0.48114	8.72737	28.0805	25.9717	13.9984	0.531378	0.154554	0.255884	0.429824	0.696876	1.98469	0	0.325784	4.10506	32.6466	25.7393	20.9848	0.361251	0.297792	0	0.269102	0.887151	2.56068
745	BnaA01g10180D	chrA01:5060444-5061113	5.92829	2.99661	0.735014	0	0	0	0	0	0	0	0	0	6.18916	1.91143	0.951001	0	0	0	0	0	0	0	0	0
746	BnaA01g10200D	chrA01:5067698-5069654	1.80939	1.83497	1.13598	1.53861	0.917998	0.739866	1.50023	0.767139	0.658569	0.464371	0.348563	0.412802	1.8744	0.494149	1.03442	1.59649	1.21334	1.26141	1.37168	0.366014	0.561974	0.511997	0.764861	1.35464
747	BnaA01g10220D	chrA01:5074642-5077217	4.38341	7.11325	8.58679	7.44657	6.77729	5.54264	7.6579	7.98762	6.15659	5.04585	9.99032	10.1852	6.28765	5.52808	7.50142	6.34635	4.08235	4.86229	8.12821	11.1424	5.9706	5.07164	6.17971	6.95236
748	BnaA01g10230D	chrA01:5078289-5081411	8.94184	9.02591	9.90827	8.92143	5.79088	7.39932	8.46818	4.74036	3.75799	7.1818	10.2705	10.7266	8.66694	8.63283	8.24639	10.5334	5.23893	7.34766	7.47411	4.66191	6.04151	8.1389	6.77505	9.32121
749	BnaA01g10260D	chrA01:5122311-5123408	0	0.128135	0.115609	0	0	0.219771	0.834655	0.725501	0	0.672601	0.912951	2.26284	0.460419	0.257211	0	0	0.0985679	0	0.187536	0.234773	0.200379	0.312436	0.198104	1.14225
750	BnaA01g10270D	chrA01:5126230-5129054	12.6114	15.2068	8.81092	11.323	10.7067	16.6865	11.4419	9.433	8.05404	13.7159	16.2129	16.5561	12.1157	13.3473	14.2975	14.2547	12.9381	19.2211	10.2723	10.2318	13.316	16.9747	14.4623	13.2975
751	BnaA01g10280D	chrA01:5130401-5139312	3.07365	4.62733	6.27843	5.38747	2.27443	2.93526	1.62583	1.11	1.54969	1.64592	1.41102	2.86042	3.32478	3.8866	3.50125	3.81859	1.47038	2.88072	1.59973	1.97872	1.36042	1.34615	1.78038	2.7469
752	BnaA01g10290D	chrA01:5140146-5141634	0.778092	0.909075	1.35154	1.83083	0.19289	0.952518	0.742131	0.479611	0.347363	0.388233	0.594655	1.13542	0.556028	1.07627	1.15359	0.927129	0.266876	0.360725	0.410442	0.103735	0.403932	0.370927	0.307462	0.874886
753	BnaA01g10300D	chrA01:5141705-5142249	0	0.692832	0.610816	0	0	0.64854	0.847213	1.02445	1.36946	0.930214	0.727236	0.636898	0.330779	1.42963	0.485327	1.32544	0.289846	0.282813	0.518764	0	1.05829	0	0.267638	0.842402
754	BnaA01g10310D	chrA01:5147680-5150918	0.301287	0.621022	0.570595	1.01546	0.920142	1.20902	0.69424	3.61804	1.78088	2.67228	5.6948	17.5618	0.199083	0.43788	0.385138	0.517282	0.412667	1.22243	0.532383	3.95509	3.64141	3.39759	2.36999	4.52367
755	BnaA01g10320D	chrA01:5152359-5154921	0.243327	0.0879337	0	0	0	0.0771726	0	0.339938	0.0692866	1.00753	5.47769	13.8166	0.653214	0	0	0	0	0	0	0.64	0.622217	0.869157	0.833151	2.66367
756	BnaA01g10340D	chrA01:5164130-5165793	6.49484	4.15952	3.41872	5.31396	5.48325	2.39218	12.9872	5.79222	5.22453	3.2945	4.17553	4.83234	6.93488	3.25147	3.77954	8.22668	5.47715	2.87436	13.3639	5.57906	7.86307	5.94513	7.64245	6.4284
757	BnaA01g10350D	chrA01:5174234-5174855	0	0	0.17823	0	0	0	0	0	0	0.526974	1.30134	5.73582	0	0.199328	0.137467	0	0.165329	0	0	0.358287	0.154333	0	0	1.98406
758	BnaA01g10360D	chrA01:5177981-5179997	30.2358	23.5508	15.6607	21.1387	7.17785	21.7465	12.2464	9.0233	12.9853	12.1146	7.49386	11.2495	29.9325	17.3732	17.3638	17.4743	13.3535	23.3987	8.89131	9.06244	8.77293	6.94634	13.2245	20.4919
759	BnaA01g10370D	chrA01:5180214-5181178	34.2454	25.8186	21.5051	20.0183	14.8337	16.671	33.7992	23.4878	33.076	36.0239	33.5026	34.8111	34.5563	20.0627	21.2627	25.0594	17.8317	26.3151	34.1302	16.8224	25.8535	28.2635	33.6591	31.3003
760	BnaA01g10380D	chrA01:5181269-5182905	6.90674	4.41301	1.73969	4.52342	1.52911	1.7969	5.51874	11.2095	3.97676	4.69263	0.439732	0.0577649	7.27768	2.63718	2.51057	7.23789	2.17117	2.12534	7.60328	5.9258	10.0624	11.8907	1.31579	0.0998456
761	BnaA01g10390D	chrA01:5184734-5186938	19.9311	6.17687	43.6973	20.0063	5.00508	2.43611	5.04838	1.66928	1.18479	2.69909	0.242919	0	19.972	11.1532	40.2896	37.0728	6.56107	2.49737	7.41952	1.78226	1.80258	3.96438	0.525987	0.187743
762	BnaA01g10400D	chrA01:5190690-5194895	0.7298	0.618785	0.956794	0.792875	0.401008	0.348365	0.614524	0.584419	0.416827	0.770046	1.07364	1.11416	0.462906	0.74212	0.873894	0.828847	0.320681	0.663894	0.645955	0.384636	0.589958	0.612194	0.405279	0.444078
763	BnaA01g10420D	chrA01:5198864-5202182	0.0660931	0.0712414	0.128684	0.335607	0.0397394	0.400807	0.176273	0.883724	1.86067	2.07088	7.04795	3.62202	0	0.0356259	0.0246923	0	0	0.0285273	0.0519632	4.84201	1.87187	0.846163	1.4761	2.0238
764	BnaA01g10440D	chrA01:5209676-5211381	2.3374	1.73184	1.09589	0.569418	0.259248	0.451544	1.62369	1.00403	1.21932	0.759364	0.454797	0.427573	1.02068	0.418831	0.552785	0.487845	0.875429	0.601832	1.44007	0.322987	0.978821	0.87046	0.924816	0.677849
765	BnaA01g10460D	chrA01:5220336-5222717	11.3147	12.131	7.48696	2.60431	0.361476	0.510756	8.41736	7.81097	10.3079	5.8412	0.49286	0.742763	18.2898	28.3168	15.1235	6.01375	1.16255	1.38357	21.2451	28.052	40.2233	17.9465	11.5595	9.11489
766	BnaA01g10480D	chrA01:5226762-5229977	2.34141	0.246438	0.756079	0.698814	0.054441	0.468187	1.33424	2.25125	1.09465	0.169332	0.378753	0.358885	3.46051	0.887952	0.414101	0.56007	0.153409	1.51345	1.25193	1.8253	1.00463	0.402296	0.115458	0.201924
767	BnaA01g10490D	chrA01:5230836-5232131	5.26995	5.32909	4.66837	5.00072	3.15453	2.95332	4.37169	4.73637	4.7543	6.5053	6.2313	5.79717	18.5534	17.3407	17.988	16.9655	11.2645	12.2353	15.2686	9.99538	12.8549	15.6886	14.4466	18.4931
768	BnaA01g10500D	chrA01:5232999-5236824	10.7777	12.8697	13.872	11.5563	6.73316	8.97659	7.84327	8.50715	6.9032	13.1472	11.963	8.62387	17.104	27.2061	23.6388	17.7412	11.1101	12.3389	10.9547	11.1378	14.9898	17.0899	13.0171	8.26693
769	BnaA01g10510D	chrA01:5237182-5239512	2.76239	3.36669	3.22538	2.90289	2.39855	4.21027	2.49918	1.51075	1.72962	2.13537	2.2914	3.38606	3.14658	3.52553	4.18341	3.76501	3.42347	5.6842	2.40225	1.86513	2.41502	2.92474	3.38194	3.33979
770	BnaA01g10520D	chrA01:5262867-5263653	8.05127	11.9021	28.0674	106.627	220.33	358.294	15.1421	38.2963	22.5914	45.7915	88.8194	78.1497	22.578	72.3216	84.2737	158.292	233.145	879.778	98.8991	55.3757	77.7384	83.7427	237.333	283.43
771	BnaA01g10530D	chrA01:5269983-5274643	26.1024	23.0723	15.6261	16.3949	7.17838	2.57835	39.8945	36.1939	7.96851	3.20805	0.837783	1.00678	32.5168	37.4529	24.7079	10.3955	4.44317	0.87573	22.5274	9.33151	11.6899	6.14642	0.322176	0.601492
772	BnaA01g10550D	chrA01:5279388-5280996	29.4123	26.3236	21.2485	21.2177	9.1768	6.16215	57.9921	44.2238	68.6294	46.9458	38.7122	28.3529	39.5939	40.3808	32.7584	40.3797	25.0102	11.435	96.4202	58.4938	95.6515	81.478	192.989	106.468
773	BnaA01g10570D	chrA01:5284451-5286559	10.846	11.5619	7.42285	3.6265	2.73554	1.67059	5.48059	7.35049	3.60245	4.8998	4.59951	1.59739	25.0341	17.4914	13.0074	10.9289	4.73555	4.47615	11.2252	7.78192	6.22255	7.91149	6.99361	6.86081
774	BnaA01g10580D	chrA01:5288016-5289864	26.4216	29.0678	25.5871	21.9542	23.2451	21.9607	14.5864	24.5769	18.2623	23.0827	27.7415	32.1799	21.5316	28.2526	21.7827	19.8547	19.4647	26.1005	14.36	26.8935	23.9391	24.5501	20.1864	20.4213
775	BnaA01g10590D	chrA01:5290592-5295855	9.96735	9.19459	13.1251	12.9332	7.38591	6.97826	5.55157	4.38704	4.8902	6.03833	5.71244	7.95221	3.03587	3.83266	4.84944	4.60697	2.23118	2.83689	1.87974	2.06308	1.8156	2.20201	2.30172	3.02248
776	BnaA01g10600D	chrA01:5295913-5298594	25.1646	26.4603	26.013	22.1164	17.6803	22.653	20.6719	22.7953	13.783	19.8338	24.8803	29.9431	11.1276	13.0783	13.1547	13.9423	7.79904	10.1293	11.1328	7.93011	9.01898	8.73484	7.61777	8.86336
777	BnaA01g10620D	chrA01:5299628-5303256	0.442573	0.0605316	1.33482	3.29566	0.544727	0	7.62413	0.261848	0.118088	0.026294	0.0644069	0	0.109442	0.181975	0.576833	3.0519	0.456015	0	1.45476	0.356137	0	0.0247154	0	0
778	BnaA01g10630D	chrA01:5304342-5306129	67.0282	60.3898	43.3033	48.3816	20.5719	21.7288	30.1102	15.8992	26.6232	17.1713	7.34651	10.0643	67.7681	50.5091	50.7339	35.0631	30.7269	32.0173	24.5889	18.6032	15.5681	11.1277	17.8779	21.6926
779	BnaA01g10650D	chrA01:5308109-5311008	7.91754	3.33793	4.03075	4.61942	3.64206	4.30211	4.3655	4.56672	20.6936	21.6108	10.2554	5.41378	6.24919	3.24859	3.5477	4.09044	2.55796	3.97897	4.55881	46.7328	30.7711	62.5288	6.69637	5.5206
780	BnaA01g10660D	chrA01:5320301-5323048	0.983004	0.842686	1.7804	0.835266	0.46394	0.437757	0.353485	0.346239	1.15248	0.771311	0.445594	1.31118	1.08691	1.2777	1.1251	0.699199	0.0534764	0.351207	0.336114	0.753159	0.286325	0.351995	1.08236	1.43278
781	BnaA01g10670D	chrA01:5323121-5324556	0.183479	0.501166	0.0907034	0.287835	0.113787	0.0867687	6.83167	6.96441	4.82008	5.67068	3.4021	5.74692	1.1869	1.4041	0.633521	1.48796	0.794197	1.04352	22.6927	16.6981	20.7135	20.9804	12.7634	15.6614
782	BnaA01g10690D	chrA01:5328689-5330971	0	0	0.176388	0	0	0.0424645	0.159814	1.78496	0.0375964	0.547383	0.2759	0.089727	0	0	0.034458	0.0325622	0	0	0.142039	8.76483	0.990872	0.198475	0.308015	2.68527
783	BnaA01g10710D	chrA01:5341914-5343498	3.04261	21.2251	100.256	18.3392	0.424376	0.0468311	0.131166	0.102231	0.250683	0.140272	0.076796	0.150397	4.95115	43.2363	64.1489	52.3122	1.43954	0.0428048	0.0392453	0.145048	0.208916	0	0.124997	0.0881879
784	BnaA01g10720D	chrA01:5344279-5345860	8.95287	20.5113	96.1513	5.27914	0.12243	0.0949098	0.0445526	0.261411	0.0853958	0.0958624	0	0	2.38274	8.92958	59.96	24.6378	2.95531	0	0.039962	0.0492762	0.0424951	0.0891604	0	0.0452036
785	BnaA01g10730D	chrA01:5346779-5348474	0.498157	0.479271	0.188981	0.198851	0.710855	0.599495	0.448574	1.0399	0.913373	0.780728	1.02528	0.577455	0.555645	0.957748	0.482838	0.370202	0.607814	0.668955	0.349838	0.87069	0.802877	0.842795	0.804755	0.226529
786	BnaA01g10740D	chrA01:5351766-5353416	7.98159	11.4938	2.22893	2.25909	1.74926	1.73767	0.532997	2.86002	3.73456	2.03765	0.668734	0.0874121	5.82094	1.51364	0.420387	0.15236	0.332561	0.337258	0.204523	1.6245	2.4969	1.0171	1.04989	0.114952
787	BnaA01g10750D	chrA01:5357538-5359631	5.49879	7.96775	1.94417	1.96513	1.93844	5.18245	21.7067	117.683	112.227	95.8122	52.8114	66.3374	7.50637	16.849	2.759	2.01451	2.00877	3.21573	18.6392	526.053	108.205	42.5787	46.9699	15.9208
788	BnaA01g10760D	chrA01:5361865-5370956	5.2441	10.9137	13.3053	12.9406	10.0526	11.5002	5.82237	4.85022	4.72216	4.43474	5.02022	6.47739	4.05716	9.70872	14.8402	13.4848	7.75857	10.4737	4.73756	6.1237	5.42306	5.92527	6.42643	4.57692
789	BnaA01g10780D	chrA01:5392561-5394801	31.3017	20.314	15.1925	12.5767	7.27036	3.42646	16.9893	13.765	9.47875	9.29333	5.725	9.97722	55.0434	58.5156	51.4409	30.3113	14.3225	9.84774	39.963	36.3165	29.7241	20.6393	24.3161	26.5007
790	BnaA01g10790D	chrA01:5398434-5399637	12.0325	4.6475	4.83109	2.65914	1.91943	2.6945	2.79835	2.08972	0.545027	1.47111	1.34608	3.21143	12.3811	12.3867	12.0764	6.93994	2.69602	3.80798	2.32504	2.97805	1.49627	1.17238	2.18183	4.15362
791	BnaA01g10800D	chrA01:5401909-5403651	15.11	8.50356	8.84506	8.6838	2.95581	5.94851	10.647	3.74395	2.00048	1.55488	1.93031	6.24121	20.8516	14.4719	15.4848	17.6739	7.47264	11.9373	13.3665	5.3495	5.10625	4.31291	2.7724	12.14
792	BnaA01g10810D	chrA01:5403846-5407940	3.62721	3.12385	2.8151	1.65781	1.01442	1.30095	1.21815	0.619634	0.58733	0.60963	0.616618	0.451045	3.00235	3.03973	2.88956	3.74069	2.13493	2.62379	1.52935	1.02676	0.759365	0.551039	0.380127	0.445328
793	BnaA01g10820D	chrA01:5408568-5411274	0.271958	0.678956	1.48224	0.484057	0	0	0	0	0	0	0	0	0.114545	0.338012	0.357586	0.344919	0	0.10121	0	0	0	0	0	0
794	BnaA01g10830D	chrA01:5411917-5415507	1.60965	1.143	2.3035	1.78599	0.593937	0.382656	0.456988	0.279495	0.113841	0.203508	0.374349	0.27136	1.64355	2.25621	2.23935	2.22309	0.742355	0.565437	0.701057	0.610512	0.482114	0.478931	0.343778	0.16883
795	BnaA01g10840D	chrA01:5418434-5422676	6.36913	5.17653	3.50761	4.6002	1.87183	1.29279	5.14474	1.85337	1.27546	0.481392	0.125365	0.515058	4.88959	4.01033	2.94029	4.46011	2.08448	1.28218	4.74514	0.995638	1.87312	0.468303	0.33325	0.540465
796	BnaA01g10880D	chrA01:5434920-5436380	0.128313	0.137498	0.120948	0.709543	13.3824	117.252	0.170448	0	0.0535308	0.120286	0	0.063772	0.13006	0.0688927	0	0.675455	3.9663	81.7375	0	0	0	0	0	0
797	BnaA01g10890D	chrA01:5438512-5439250	0	0.31279	4.41782	4.59672	1.11693	0.699637	0	0	0	0	0	0	0	0	4.96033	7.86716	0.63699	0	0	0	0	0	0	0
798	BnaA01g10910D	chrA01:5445195-5445921	14.0091	51.7239	12.724	5.34697	0.929868	0.56114	0	0.300774	0.123574	0.139971	0.224936	0.150028	14.689	50.3926	14.0557	6.35807	0.635599	0.392441	0.115864	0.143061	0	0	0	0
799	BnaA01g10920D	chrA01:5452837-5453590	0.136329	13.8926	9.9885	6.49322	3.52299	3.55806	0	0	0	0	0	0	0	2.88161	10.1485	6.7203	2.79459	2.09929	0	0	0.117586	0	0	0
800	BnaA01g10930D	chrA01:5456127-5456799	0	0.184301	8.2295	8.87962	6.07803	4.15488	0	0	0	0	0	0	0	0.369782	3.643	9.65997	2.78128	2.22094	0	0.167605	0.143646	0	0	0
801	BnaA01g10940D	chrA01:5462876-5463167	0	0	0	0	0	0	10.7365	11.9234	6.37025	27.1778	7.38463	6.85141	0	0	0	0	0	0	0.831733	0	1.72334	0.908499	6.54788	0
802	BnaA01g10960D	chrA01:5468151-5471504	0.893335	0.588366	1.10094	0.563017	0.284075	0.370454	0.795948	0.429592	0.937722	0.718888	0.414602	0.41487	2.22093	1.76222	1.83261	2.62296	0.931627	0.59956	2.16324	0.907352	1.57114	1.49643	1.32235	0.962858
803	BnaA01g10990D	chrA01:5479107-5481049	10.0126	8.66787	4.88378	5.54466	3.65621	4.63557	6.50959	7.7933	5.25753	6.613	4.69007	7.9836	4.21579	2.70548	2.63253	2.19472	1.87484	0.233472	5.07663	3.24015	2.49644	1.10775	1.3601	1.03214
804	BnaA01g11000D	chrA01:5481843-5482913	101.815	100.43	60.0089	37.138	27.4283	24.3337	76.0453	78.7347	56.8014	80.3581	69.2982	76.7142	127.418	92.9582	75.606	43.3561	26.2205	36.9371	83.3961	58.7837	86.9576	77.6959	82.9557	85.0515
805	BnaA01g11020D	chrA01:5489509-5490756	37.8066	45.3606	33.3783	38.8383	25.651	28.1355	19.4309	18.3748	16.6927	27.8616	25.6459	23.8701	47.1121	46.0135	48.0796	42.9056	29.3246	26.2545	22.3581	20.755	22.7692	23.5206	23.5658	28.5847
806	BnaA01g11030D	chrA01:5491594-5492317	2.30897	1.10572	0.554451	0.741689	0.310311	0.454549	0.812102	0.93655	0.603109	1.23721	0.565903	1.24682	18.236	12.6363	10.9719	9.20819	8.15321	11.1143	6.43911	6.92959	4.29298	5.02804	8.53823	16.5403
807	BnaA01g11040D	chrA01:5495074-5496246	0	0.616756	0.270516	0.298347	0.179246	0	0.2549	0.448523	0.488744	1.23443	0.889328	0.58329	0.14454	0.309434	0.53223	0.303038	0.370865	0.123781	0.5772	0.419408	0.361704	0.251663	0.722083	0.510971
808	BnaA01g11060D	chrA01:5500957-5506087	20.0801	20.7274	17.3253	19.3532	10.3452	14.6403	7.93072	8.02654	10.1363	6.3698	6.86909	6.18672	43.5182	38.1977	35.8794	36.8119	40.8003	33.666	15.8716	24.9387	17.1114	15.126	12.1779	13.008
809	BnaA01g11070D	chrA01:5506240-5521052	4.91389	5.43997	3.8489	2.8664	1.85494	1.14006	8.01666	7.65795	7.57027	6.76845	7.03416	7.22913	2.7428	2.32195	3.87957	1.71041	0.901739	0.540709	7.92521	4.71318	4.97053	5.1131	5.17459	3.81151
810	BnaA01g11090D	chrA01:5523215-5526372	15.4704	28.8401	20.5817	19.3409	12.0059	10.0873	8.65745	6.40912	6.9427	4.68216	4.76575	7.28469	16.9699	15.9241	13.1066	14.6961	13.1808	11.0203	8.15019	6.36615	6.91479	5.15453	3.91759	5.50641
811	BnaA01g11100D	chrA01:5526561-5528162	1.4829	1.33753	1.64938	2.99117	1.7031	4.969	7.1399	4.5015	4.39458	2.30797	3.49898	3.80562	2.11788	0.633629	1.41649	3.64363	2.36042	3.29038	6.18883	3.08126	3.39002	4.47958	5.30769	3.59793
812	BnaA01g11110D	chrA01:5531119-5531400	6.4092	15.2133	25.7288	33.7718	9.94899	67.8675	6.21112	0	6.83741	24.1858	16.9829	24.9505	0	0	0	0	0	0	0	0	0	0	0	0
813	BnaA01g11120D	chrA01:5540287-5544413	0.162861	0	0	0	0	0.0784835	1.02096	0.508721	0.631378	0.157498	0	0.0849082	0	0	0	0	0.143322	0.0732602	0.327847	0.0811761	0.348728	0.366241	0.552782	0.515986
814	BnaA01g11130D	chrA01:5547108-5548783	7.82318	5.56989	3.65271	4.20838	4.39918	4.40664	11.4057	10.2871	24.539	22.5948	28.6344	28.7188	7.35112	4.55674	3.20247	2.74586	3.31579	3.77553	10.0617	10.9335	13.527	21.1153	37.7605	30.3414
815	BnaA01g11140D	chrA01:5549795-5553133	5.2408	0.522024	0.398319	0.569985	0.647199	1.28255	13.7652	3.22815	3.28728	2.79041	3.03307	3.29185	5.62752	0.373285	0.312599	0.737935	2.01801	0.346996	15.7366	2.07048	2.08829	4.78006	2.44235	2.88563
816	BnaA01g11190D	chrA01:5568482-5569606	48.4129	60.2386	25.8994	19.0348	10.8669	4.27711	336.123	314.897	127.479	76.4323	66.1267	70.8942	57.0231	39.8642	35.0865	37.9694	20.5605	4.80858	389.614	108.352	151.518	63.3817	99.4922	103.187
817	BnaA01g11200D	chrA01:5570360-5572898	1.04207	0.428045	0.90861	0.366708	0.737399	0.806912	0.30813	0.268197	0.621374	0.615917	0.53912	0.487054	0.430814	1.38213	1.12859	0.929586	0.70167	0.628141	0.719306	0.429109	0.22131	0.541649	0.951694	0.660327
818	BnaA01g11210D	chrA01:5572975-5573637	3.25519	2.94619	0.266727	0.285774	0	0.51095	9.5163	2.26865	0.234881	0.789746	0	0.281994	4.62434	3.26256	0.205899	0	0.473116	1.19973	12.5778	1.89229	0.232563	0.485002	0.230677	0.245255
819	BnaA01g11220D	chrA01:5588161-5591978	0.12533	2.84119	10.6631	8.16323	6.64548	6.77512	0.0221416	0.0516331	0.0416431	0.0233765	0.229828	0.250511	0.0499629	3.41363	5.49565	9.19722	6.68042	10.853	0	0.29249	0.147605	0	0	0.13332
820	BnaA01g11230D	chrA01:5594951-5597871	0.0634532	0.243599	0	0	0.0795212	0.0598409	0.140478	2.57683	2.06569	3.17239	3.70039	7.65095	0.312959	0.104344	0	0	0	0	0.0496965	15.5359	1.04815	0.584361	0.693328	4.14274
821	BnaA01g11250D	chrA01:5599905-5603198	0.0359522	0	1.49886	0	0	0	0.0317895	0	0	0.0674506	0.0549771	0.108119	0.0354735	0.0785171	0.988526	0.157231	0.0626772	0	0.0281097	0.561019	0	0.0948956	0	0.0636568
822	BnaA01g11270D	chrA01:5605486-5610033	0.87667	1.77194	2.00297	1.4223	0.733654	0.841856	1.06762	1.34664	0.517449	0.270608	0.173837	0.554959	0.744853	1.3845	2.02309	1.9644	1.03172	1.07106	0.892116	1.13811	0.542957	0.619622	0.435906	0.255256
823	BnaA01g11280D	chrA01:5619163-5620422	0	0	0	0.0970581	0	0	0.500997	0.785238	1.42901	0.890682	0.86909	3.90223	0	0	0	0	0	0	0.746076	0.272685	0.629337	0.412156	1.19733	0.0849075
824	BnaA01g11290D	chrA01:5625949-5626998	0	0.141905	0.126459	0.13622	0	0	10.11	13.0494	6.42142	1.62599	3.12437	2.00573	0	0	0	0	0	0	9.72433	2.33404	4.97854	3.24333	8.47223	7.53088
825	BnaA01g11310D	chrA01:5634701-5636798	43.1211	47.0159	33.5559	38.9828	35.5553	43.5127	20.3471	38.8002	22.8413	23.8222	35.202	46.9799	43.6751	42.6943	44.108	36.0335	27.3308	38.925	24.3137	40.6457	23.046	28.4125	23.0663	33.9125
826	BnaA01g11320D	chrA01:5636956-5639090	14.7794	12.2053	14.0906	13.8194	10.8877	8.1556	15.2692	12.0918	17.2588	20.4485	17.0005	15.8808	15.4826	12.8065	13.6131	15.3923	10.8339	9.75423	16.9961	11.1526	21.3631	18.7371	21.6023	15.3704
827	BnaA01g11330D	chrA01:5639250-5642056	18.8406	4.17811	48.2234	28.8186	11.7438	1.22114	1.46159	0.917997	0.234682	0.313806	0.176314	0.0578742	5.06426	3.77534	8.90911	6.7328	3.76721	0.499456	1.0998	0.15929	0.319475	0.337228	0.183956	0.596968
828	BnaA01g11340D	chrA01:5644994-5645669	10.8263	4.27465	0.324088	1.28321	1.33596	2.90205	6.57886	3.73874	0.729161	0.165284	0.130819	0.350873	4.79863	3.7897	0.384448	1.07988	1.68495	1.98716	9.3248	4.9228	1.40827	0.295071	0.421835	0.598021
829	BnaA01g11350D	chrA01:5652195-5653343	3.91123	4.41994	11.5323	12.4484	2.52083	2.24721	3.57512	3.38757	0.775264	1.47858	1.70662	2.04846	9.07113	6.76901	12.8605	26.5339	8.70308	4.65799	3.54369	9.34385	4.40052	4.33774	6.0735	6.37115
830	BnaA01g11360D	chrA01:5653798-5656703	5.2712	4.96806	4.0046	4.41184	1.82477	6.19842	3.23791	2.73261	2.8004	2.77541	2.09251	3.54007	7.18888	5.22234	6.07612	5.18213	3.08986	5.64864	3.14664	2.66749	2.72605	3.23663	3.54196	3.75511
831	BnaA01g11380D	chrA01:5663113-5668479	2.21291	2.77299	1.97738	3.74281	2.95212	4.14869	1.21035	1.33125	0.527681	0.490246	0.402365	0.421481	1.03381	1.38494	1.22776	2.21797	1.56927	2.53037	1.07041	0.578305	0.823337	0.707872	0.381109	0.434357
832	BnaA01g11390D	chrA01:5668628-5670443	6.68848	7.91788	10.6729	6.28662	4.97477	5.29854	7.63986	28.2313	17.2827	23.8515	24.3924	37.4552	4.16845	3.99448	4.88764	2.98901	2.26928	3.07227	2.91078	12.3411	11.4492	7.86777	9.37671	10.2285
833	BnaA01g11400D	chrA01:5670902-5672734	62.2899	62.9328	20.3734	17.1069	8.4149	10.6713	40.9135	65.6328	21.3371	20.0201	12.3984	16.3376	40.9898	16.0186	11.0494	7.9806	5.77577	5.32406	22.0268	49.6923	25.8299	20.759	13.3498	17.7617
834	BnaA01g11410D	chrA01:5676662-5677844	4.33112	3.58164	4.07943	1.79154	1.17798	0.812087	0.321177	0.593354	0.0603982	0.2688	0.491782	0.712961	1.12169	0.623597	0.818114	0.263672	0.0624388	0.252424	0	0	0	0	0.120872	0
835	BnaA01g11420D	chrA01:5678534-5680556	38.9457	33.5182	31.6256	50.1763	23.098	21.9786	32.7435	16.3701	16.1059	15.3815	8.69482	11.2394	12.6136	9.84775	9.14504	17.7468	9.82885	13.6134	8.47488	9.14527	9.00204	6.23271	5.13535	6.93712
836	BnaA01g11430D	chrA01:5681907-5683209	25.2088	25.2629	23.5615	28.0786	25.0541	32.1191	17.9575	16.6953	26.8725	24.2697	31.4456	20.7847	8.04935	9.79017	9.99015	14.8826	20.0058	25.6737	10.4004	9.41864	14.1784	12.9794	8.39201	10.3907
837	BnaA01g11440D	chrA01:5683288-5683798	5.89062	4.71837	5.2262	6.93807	3.97318	8.01905	2.21706	2.81192	4.31107	4.26377	4.7411	4.6642	0	0	0	0	0	0	0	0	0	0	0	0
838	BnaA01g11480D	chrA01:5695651-5698962	338.115	362.71	651.122	435.012	37.434	1.27646	1.07467	4.22156	1.20585	1.37318	0.929697	0.91945	320.489	474.524	773.272	700.52	98.7544	3.29457	3.15044	1.20927	3.87948	1.41745	2.72761	0.754571
839	BnaA01g11490D	chrA01:5700157-5704702	3.13657	4.64451	8.15328	7.17878	4.49364	5.053	1.89471	2.34466	2.73015	2.25948	2.26777	2.40332	2.66212	5.53749	6.46566	5.96585	4.55536	4.99868	1.97019	3.2187	1.4216	2.21788	2.08399	1.45864
840	BnaA01g11500D	chrA01:5710733-5715317	0.664919	0.666405	1.03049	0.471385	0.668233	0.58854	0.0712791	0	0.0224809	0.025034	0.0829497	0.0270154	0.105582	0.0289112	0.121375	0.0389858	0.186834	0.824947	0	0	0.0226193	0	0	0
841	BnaA01g11510D	chrA01:5715789-5718126	2.4698	2.81115	3.24041	15.2409	17.8337	18.5724	0.202924	0.277968	0.16054	1.11375	0.526427	0.114719	0.796474	3.36067	3.2299	6.43632	6.32874	18.1211	0	0.11074	0.19153	0.0667756	0.193633	0.10169
842	BnaA01g11520D	chrA01:5737198-5740091	5.46888	4.78668	3.16166	2.08363	0.998198	1.38451	2.24347	2.10018	1.71721	1.79619	1.31816	1.45759	8.7813	6.77949	6.14686	4.208	1.64806	2.60903	3.98014	3.99131	3.23524	4.06918	4.31687	5.21429
843	BnaA01g11530D	chrA01:5752110-5758598	8.89174	9.96574	13.7573	12.2543	7.7841	8.88059	7.42188	6.14156	8.07771	9.20602	9.41171	9.40455	6.77317	10.4642	10.8007	12.4087	6.34133	10.3251	6.70098	7.35654	7.58046	8.81632	7.42776	8.01752
844	BnaA01g11540D	chrA01:5758831-5760623	4.0136	2.24113	4.33495	3.51794	2.46277	1.78883	1.53628	1.8872	1.47514	1.21554	1.00301	1.91827	3.09491	1.74073	3.28789	5.20127	2.9741	2.42836	2.71716	1.01894	0.486999	1.12405	1.35879	1.13488
845	BnaA01g11550D	chrA01:5761092-5761518	21.6279	31.7542	13.9681	8.74185	7.43672	6.38172	19.0942	34.0895	24.1622	20.5371	14.223	11.6092	46.9494	80.6909	57.4008	22.7409	5.79196	5.85151	37.1549	71.4012	55.5174	31.0645	14.6437	14.5657
846	BnaA01g11580D	chrA01:5786030-5789108	1.28653	1.21092	0.518001	0.917095	0.414168	0.125378	0.797245	0.547833	0.447923	0.24902	0.28307	0.134485	1.87998	1.70907	1.70934	0.834631	0.486127	0.348475	0.730579	0.388499	0.280154	0.527845	0.503936	0.296465
847	BnaA01g11600D	chrA01:5794308-5796730	2.00814	1.29289	4.02666	3.78764	1.72869	2.13496	5.71801	2.14765	5.88008	3.41141	2.59327	2.01857	0.457924	0.697962	0.968409	1.44324	1.25668	0.476236	2.3516	1.33905	1.73264	2.16688	2.35678	1.38412
848	BnaA01g11610D	chrA01:5800604-5800952	0	0	0	0	0	0	1.02511	0	1.02146	0	1.35974	0.619559	0.568454	0	0	0	0	0	3.76096	0	0.48759	2.05368	0	0
849	BnaA01g11620D	chrA01:5811721-5814316	16.3943	12.4533	13.3043	15.3227	12.9949	21.361	10.415	7.91546	9.76994	11.8308	12.2607	11.5637	10.8803	9.95518	11.0439	15.3536	11.3837	23.6453	9.93479	9.48386	10.7648	9.76647	10.8134	13.546
850	BnaA01g11630D	chrA01:5814644-5816836	26.3724	22.8763	19.7722	23.1293	12.4489	14.3387	9.20514	9.25092	13.6157	13.0634	12.7106	13.1509	25.2468	21.0362	19.5004	25.05	16.6224	18.8478	10.4541	16.2801	9.3504	8.44828	8.90127	14.822
851	BnaA01g11640D	chrA01:5817026-5818772	23.8036	52.7326	21.6625	9.66761	10.0597	9.86597	16.1998	31.9929	24.0196	27.3047	34.7963	37.3201	20.7721	18.8782	35.8451	14.875	7.29667	24.6555	14.2709	21.1494	37.8626	22.2913	34.8049	72.4084
852	BnaA01g11650D	chrA01:5820560-5826589	0.635424	2.02379	8.21107	4.90021	1.46318	2.486	0.58089	0.0377067	0.0455193	0.0169978	0	0	0.466854	1.23393	2.53072	4.01258	0.593738	1.78093	0.0711099	0.0355264	0.0153571	0.0160455	0	0
853	BnaA01g11660D	chrA01:5826671-5827735	31.8453	53.9388	32.8565	53.3308	40.0197	45.345	41.9555	54.0814	27.5694	31.1237	19.4036	57.9786	2.15461	2.16698	2.14885	2.44045	1.00163	2.77425	3.90551	2.2662	2.52038	2.14817	2.89951	8.19208
854	BnaA01g11670D	chrA01:5828299-5829310	0.107246	0.237672	0.966031	4.73745	2.26753	0.20148	6.05521	21.7529	8.38531	28.8284	52.423	17.7077	0.105315	4.90003	1.42517	0.795956	0.911336	0.370404	1.47144	35.7961	4.95198	6.42677	8.49871	15.5112
855	BnaA01g11680D	chrA01:5830174-5834708	0.0540855	0.236538	0.724692	1.03841	0.1978	0.458179	0.144577	0.111784	0.270021	0.0755525	0.103089	0.484034	0.185782	0.295379	0.702328	0.694838	0.416403	0.772915	0.656143	0.825501	0.276086	0.312073	0.47857	0.525978
856	BnaA01g11700D	chrA01:5839815-5840637	5.52839	8.44194	2.12826	0.315894	0.388606	0.291335	0.0885958	0	0.0848257	0.191465	0.387788	2.46034	7.24404	8.43187	1.9363	1.71503	0.528075	0.531928	0	0.0972608	0.417184	0.873552	4.66322	12.8274
857	BnaA01g11730D	chrA01:5853458-5854707	2.18259	2.47633	1.06099	0.210547	0.261242	0	0	0.203106	0.16864	0	0.387284	0.203576	3.15245	1.72816	1.04603	1.43227	0.436854	0	0.393639	0.484644	0.580654	0.522204	0.820654	0.524655
858	BnaA01g11740D	chrA01:5856691-5859447	0.273827	0.212583	0.424281	2.48662	7.74121	1.73718	0.794732	0.319553	0.227908	0.25355	0.149043	0.194408	0.655739	0.595432	0.443871	1.60017	5.62504	1.7549	0.764409	0.53546	0.460293	0.171245	0	0.24003
859	BnaA01g11750D	chrA01:5860945-5861299	0	0	0.464251	12.3453	28.5807	12.3644	0	0	0	0.476363	0.755942	0	0	0	1.06446	12.2651	12.988	34.5441	0	2.8499	0.804546	0	0.392524	0.419608
860	BnaA01g11760D	chrA01:5863533-5867151	0.385693	0.119903	0.597501	0.753497	3.34845	25.5432	0.547922	0.348442	0.237765	3.00262	12.4373	17.0496	0.165017	0.120336	0.250979	1.64608	3.69425	24.4212	0	0	0.283522	1.52874	2.41059	1.05927
861	BnaA01g11770D	chrA01:5880053-5880575	6.95109	9.69085	7.08928	1.03183	1.30608	1.3284	10.1739	11.1702	30.5637	35.0437	10.9806	1.70192	2.55778	4.78575	3.29989	0.142578	0.849881	1.29287	3.64315	2.14241	19.3647	8.002	7.54	0.34643
862	BnaA01g11790D	chrA01:5885701-5888399	3.05923	4.33317	5.61552	4.55695	2.62114	2.82907	2.54337	2.27701	7.222	4.41708	5.50052	1.42086	1.65441	4.20672	4.69446	2.50546	1.2514	2.17384	2.23538	5.54459	4.1998	3.27653	2.25707	0.348333
863	BnaA01g11800D	chrA01:5895774-5897782	4197	3483.62	2169.05	1659.27	1282.29	657.931	1973.29	1420.64	1173.17	1407.82	154.45	67.2668	4675.68	5489.14	3055.59	1452.77	1065.77	1025.33	2257.02	1362.86	2763.94	2286.76	862.595	233.783
864	BnaA01g11820D	chrA01:5908427-5908889	0	0.299927	0	0	0	0	4.6394	0.28083	0.234654	0	0	0	0	0	0	0	0	0	1.08959	0.269344	0	0	0	0
865	BnaA01g11830D	chrA01:5911221-5912383	21.7727	20.866	11.2169	10.7849	16.0186	9.79178	6.6302	4.57668	6.91461	8.9212	7.10507	4.80687	23.9348	17.3934	16.0776	14.381	12.2075	16.7146	4.9555	5.22905	10.2752	8.19106	6.38995	6.47987
866	BnaA01g11840D	chrA01:5912555-5914212	12.1978	13.0904	20.0892	21.9172	30.8958	4.9924	9.09651	7.21846	15.6339	17.323	20.8029	12.9074	19.3147	7.27918	8.24094	17.2657	14.5206	6.68077	6.25316	9.84916	10.846	17.262	12.3578	3.26672
867	BnaA01g11860D	chrA01:5926066-5927360	15.9687	17.3363	17.9318	19.3054	9.05267	21.8825	11.8552	9.53771	12.5098	8.38805	7.81684	9.46868	8.54499	6.69976	6.03242	10.519	8.09443	10.7289	7.90942	4.8967	4.39755	4.49943	4.66328	5.69462
868	BnaA01g11870D	chrA01:5932988-5938953	25.8869	23.4412	13.9147	24.1671	4.78707	6.45153	36.0943	12.5703	24.7146	11.8918	2.41494	1.51845	7.11468	6.92914	6.17792	14.3132	9.20733	9.07787	14.0292	37.9075	10.5999	2.75493	2.3597	1.57393
869	BnaA01g11880D	chrA01:5951794-5953603	0	0	0.134839	0	0.162952	0	0	0.287897	0.117325	0.0659851	1.07198	5.68106	0	0	0	0	0	0	0.0551713	0.205274	0.118781	0.0620424	0.059056	0.372763
870	BnaA01g11900D	chrA01:5963892-5964344	1.67993	0	0	0	0	0	0	0	0	0	0	0	1.76561	0	41.928	39.0687	0	0	0	0	0	0	0	0
871	BnaA01g11910D	chrA01:5965200-5967743	1.15329	0.751954	0	0	0	0	0.0688969	0	0	0	0	0	0.0767108	0	0	0	0	0	0	0	0	0	0	0
872	BnaA01g11920D	chrA01:5970385-5973641	14.3314	27.5841	43.9219	31.906	11.0192	4.57915	3.14694	1.76709	0.491364	1.74408	2.32419	4.45106	1.14523	4.05123	13.591	9.93544	1.97173	1.25739	0.688981	0.142079	0.121893	0.0954726	0.640555	1.74496
873	BnaA01g11930D	chrA01:5991222-5995308	3.98846	3.63312	5.48053	10.4248	3.25316	1.83708	9.05041	4.43059	6.78794	3.07149	0.526191	0.0651874	2.77633	3.80706	2.31677	10.0626	4.41836	2.01213	7.27381	5.45113	6.65029	3.45308	0.439937	0.0289917
874	BnaA01g11940D	chrA01:5995410-5997916	16.9282	17.7559	9.09116	9.34823	6.86347	10.0166	11.5532	10.3419	8.71514	9.97304	7.23727	9.98582	23.4199	16.8541	13.0242	13.9688	9.28034	11.6994	12.5564	7.20378	9.01307	8.11461	10.224	10.1422
875	BnaA01g11950D	chrA01:5999377-6000805	14.086	23.0461	11.5987	12.0632	6.87643	11.2571	13.2676	17.3163	15.7424	26.2632	32.2318	48.1065	11.8336	16.1421	12.6336	7.87188	6.52609	6.65642	8.96262	17.049	12.4605	16.0013	13.3295	17.8875
876	BnaA01g11960D	chrA01:6001929-6002661	0.549779	1.04125	0.133383	0.292037	0	0	2.40179	1.68346	1.40592	0.800201	0.107268	0	4.63306	3.3276	0	0.689779	0.477235	0	10.243	4.7199	2.65293	1.80327	1.13089	0.833199
877	BnaA01g12010D	chrA01:6016186-6017354	7.57252	6.76074	3.73597	4.92217	2.73954	5.55716	23.5904	16.8459	17.5159	8.87964	8.79607	5.19482	10.1927	6.36104	3.50695	5.07119	2.46058	7.38969	20.8138	10.0442	20.7024	14.3132	17.324	9.51181
878	BnaA01g12020D	chrA01:6021957-6025815	2.01579	5.19349	0.994187	0.484439	1.41232	0.302577	10.8362	28.9044	42.8956	72.3704	58.654	21.6236	4.69969	4.49923	0.919662	0.0428265	0.250582	0.227804	3.72369	6.77176	19.7454	36.315	45.0314	13.194
879	BnaA01g12040D	chrA01:6038696-6039866	37.9998	31.6012	27.7154	27.1824	20.4837	15.088	30.9028	32.1286	28.6028	28.07	31.9418	30.002	114.856	72.9131	63.1305	72.129	53.2377	56.3327	87.4364	31.3132	59.103	85.6579	105.665	150.562
880	BnaA01g12060D	chrA01:6045518-6046713	20.4488	24.1237	7.88915	17.7947	20.8819	30.224	58.3518	70.4234	39.902	24.8224	10.0934	17.5997	11.632	6.6412	5.09083	7.0297	3.96133	9.9971	21.2109	2.53707	11.0082	15.9246	16.4471	26.3786
881	BnaA01g12080D	chrA01:6048833-6050966	15.8885	13.562	15.0679	17.9834	13.0843	11.8003	21.7399	36.4528	21.9441	42.8655	51.2178	163.783	13.3106	10.2329	12.9116	17.0127	7.00988	11.49	22.6184	7.87088	17.7383	44.6876	28.9797	115.181
882	BnaA01g12090D	chrA01:6052121-6054890	7.22275	9.17108	5.31757	6.70507	6.18644	7.591	9.50802	21.2806	21.4981	55.3325	54.3763	83.5817	4.96043	5.87539	5.53572	4.1668	3.39188	4.8409	6.90739	7.33285	15.9461	29.8501	26.7772	26.6037
883	BnaA01g12100D	chrA01:6055283-6057329	7.97017	6.46372	4.69919	14.935	10.9834	7.73567	8.864	5.13281	8.79228	3.18159	0.289423	0.0946084	6.75477	7.93311	6.09336	10.3757	10.6704	6.87516	8.4125	7.60766	7.45697	2.85062	0.343869	0.327523
884	BnaA01g12110D	chrA01:6064256-6065579	11.4914	7.98795	8.62587	7.16729	8.1528	5.29162	8.1239	10.8788	6.75962	8.20538	9.66111	13.2307	17.5601	10.9014	13.0161	11.7479	7.30294	11.1499	15.2699	8.83966	16.352	21.0674	15.2949	20.1786
885	BnaA01g12120D	chrA01:6069513-6070790	9.80356	6.43972	6.68212	3.36044	2.14467	1.89667	2.42081	5.68504	1.06056	5.69679	4.38369	6.27847	24.1853	24.1748	18.9809	6.54728	6.91547	10.0174	5.83211	7.50265	8.77125	12.8618	11.5652	21.466
886	BnaA01g12140D	chrA01:6080825-6082507	19.8658	13.4998	11.8108	10.3744	6.10048	5.76575	13.4078	16.9694	10.9078	12.4453	13.2008	17.747	22.5782	19.4725	14.8489	12.7032	6.00795	7.9382	19.0951	22.2079	18.2261	18.6883	14.2514	22.1954
887	BnaA01g12150D	chrA01:6082574-6085854	2.14159	5.02237	2.07082	5.40853	3.61569	2.96452	3.80168	7.76431	5.87339	13.0053	19.2764	12.2662	1.40354	3.7401	1.53997	3.11522	1.62052	1.971	3.13901	4.82924	4.25648	10.6437	10.2363	8.35278
888	BnaA01g12160D	chrA01:6086702-6089922	1.78955	3.75294	3.35511	3.30373	2.63665	11.5994	1.94296	2.76435	1.45385	2.7169	3.51578	6.56433	6.10725	5.69278	7.59501	8.13803	4.74715	10.6086	3.54549	3.87014	3.34203	4.56944	4.90868	6.82065
889	BnaA01g12170D	chrA01:6090394-6092442	5.11312	5.41016	3.87222	6.901	5.37873	5.49298	5.68649	4.57955	2.73512	1.70252	0.770505	2.39395	6.30837	5.36524	4.57833	5.51852	3.46786	5.53862	4.41879	3.32572	2.66839	2.73565	1.04842	2.38751
890	BnaA01g12190D	chrA01:6093981-6094912	128.23	117.52	157.243	154.874	87.3958	82.0443	71.9277	52.7459	101.501	95.2082	86.8387	63.9465	140.565	183.973	137.046	117.946	110.204	96.2511	98.5456	114.571	94.046	72.6758	103.608	105.184
891	BnaA01g12200D	chrA01:6095096-6096741	70.9788	71.7112	35.4549	54.5039	43.6766	53.4179	42.8484	40.0754	31.5509	40.0899	31.5228	53.425	82.2235	76.9184	52.6059	51.1538	42.9945	62.9021	50.3138	30.7778	47.6229	44.0743	40.0972	56.9032
892	BnaA01g12270D	chrA01:6118511-6120375	18.5906	12.9439	16.6272	8.93514	4.61252	3.88807	10.6098	8.46547	9	10.1958	10.2814	21.4442	10.9073	13.9986	24.3309	5.69141	2.37797	1.87467	8.05554	15.3416	14.2978	12.9001	4.86228	8.17466
893	BnaA01g12280D	chrA01:6120664-6125404	11.1372	20.7049	32.2653	22.2951	14.4072	6.75086	6.92212	3.34109	3.25825	3.28988	2.27335	3.90576	5.68063	21.0024	21.8517	12.3239	6.56798	3.95472	4.8662	3.23505	3.47784	3.95213	0.985319	1.93756
894	BnaA01g12290D	chrA01:6141220-6141856	12.2201	11.4024	9.53413	5.31386	5.2019	5.65086	7.90679	5.35568	5.53017	3.89263	4.17808	6.03581	6.75608	5.02299	8.86993	2.74856	2.62819	2.60678	4.82203	2.82601	3.94925	3.91158	3.5052	1.87957
895	BnaA01g12310D	chrA01:6147950-6149474	14.3123	13.167	7.11742	7.18006	4.26647	6.40592	15.277	10.8533	11.4679	9.29284	3.93779	2.80835	26.4379	21.1378	12.4572	7.36362	6.04576	8.49022	17.5881	19.6961	20.2857	11.342	6.9636	4.98026
896	BnaA01g12320D	chrA01:6150231-6152082	1.2789	1.0462	2.66672	4.4895	2.07432	0.912495	4.08937	14.6376	4.48136	5.13488	3.31956	4.7448	1.28218	0.839624	1.80443	1.21426	0.943378	0.450793	2.34821	11.286	3.82151	3.6478	1.14206	0.804436
897	BnaA01g12340D	chrA01:6165883-6166560	1.99004	7.95531	2.45402	1.96191	1.508	1.17679	9.27593	158.195	49.441	51.7384	58.284	43.3327	0.937894	3.17032	1.38076	2.55258	0.132404	0.40249	2.92633	59.1012	52.5852	14.1048	29.5847	62.4091
898	BnaA01g12360D	chrA01:6173049-6175466	9.17132	16.4989	7.30377	3.98672	2.98331	5.62764	4.10329	10.148	5.29546	5.24003	10.9868	8.43203	32.9667	24.3016	26.4092	18.5808	14.9407	36.484	18.8667	19.214	20.5786	18.0135	36.9366	42.0621
899	BnaA01g12380D	chrA01:6184470-6187777	1.95305	6.80553	0.570805	0.285827	0.916416	0.530543	12.9714	62.7353	26.728	45.7592	59.5155	96.6097	2.21222	10.7547	1.57732	0.420094	0.996707	1.7559	20.8466	99.7459	23.8593	34.8878	44.8207	149.208
900	BnaA01g12390D	chrA01:6189555-6191907	4.60675	4.61626	3.28343	3.2605	1.09524	2.96265	3.6047	2.55215	3.78537	3.04048	3.48759	4.76618	3.96528	3.68966	4.68992	3.54949	1.96357	2.35221	2.82552	3.10756	1.83188	1.96519	1.60212	3.15958
901	BnaA01g12400D	chrA01:6194674-6197498	0.38529	0.628291	0.408206	0.401428	1.04549	10.7908	2.33481	1.91003	1.9562	1.6793	1.63587	1.20717	0.321499	0.210181	0.439579	0.0230663	0.0826499	2.44501	1.75274	0.967297	0.886254	0.816916	0.680068	0.373605
902	BnaA01g12410D	chrA01:6204146-6204603	39.0401	59.1461	3.07123	0	0	0	0	3.19991	0	0	0	0	31.3887	31.231	4.92724	0	0	0	0	0	0	0	0	0
903	BnaA01g12420D	chrA01:6204719-6205911	30.159	29.4666	0.837926	0.0980953	0	0	0	0.0985844	0	0	0	0	23.6788	17.4062	0.856447	0	0	0	0.150962	0	0	0	0	0.0848661
904	BnaA01g12430D	chrA01:6217082-6218997	4.75839	4.69926	1.40468	6.1843	10.7446	2.6726	5.19882	4.45141	1.70771	6.2941	4.2013	3.63106	8.7343	10.5325	5.46276	7.05531	6.42634	2.98549	9.1263	5.8191	12.4008	10.8109	11.7546	6.4912
905	BnaA01g12450D	chrA01:6229381-6231441	40.6643	31.4982	27.5568	55.4641	57.1053	53.1395	10.066	5.76562	8.03543	5.36062	7.06765	5.96365	19.6698	17.4098	18.6254	28.961	52.2256	47.3162	8.18233	5.70993	8.32187	4.91867	8.95367	7.36819
906	BnaA01g12460D	chrA01:6238093-6239337	0.694045	2.258	2.44748	1.92489	1.97745	0.649461	1.95899	6.49668	7.408	11.6129	13.3328	14.5379	0.929047	1.88375	1.82001	1.98288	2.76514	2.274	2.68045	12.5198	9.15149	12.3847	21.2887	20.0052
907	BnaA01g12470D	chrA01:6240030-6241980	1.87714	1.53701	1.38254	1.3197	1.02672	1.37737	1.22818	1.47551	1.03579	1.33723	1.15415	1.04427	1.11886	0.917109	1.62236	0.829101	0.784841	0.887865	0.945111	1.38555	0.71038	1.07937	0.64641	0.681912
908	BnaA01g12480D	chrA01:6242110-6243570	4.06182	2.6555	1.50835	2.46667	2.8155	0.577714	0.351853	0.102147	0.422064	0.283564	0.471774	0.51625	1.31762	2.02758	2.49475	1.12656	0.78208	0.624936	0.791283	0.288476	0.415569	0.788011	1.49001	1.06887
909	BnaA01g12490D	chrA01:6249461-6254705	0.0376094	0.164293	0.737746	0.388042	0.226283	0.352076	0.941989	0.822564	1.61287	2.6179	1.99213	1.51166	0	0.205947	1.72193	1.33796	0.444141	0.385096	0.478329	2.00036	2.09258	5.9279	3.4471	2.32017
910	BnaA01g12510D	chrA01:6285646-6286896	10.9364	5.14471	7.83445	12.4477	9.46542	8.22909	18.1148	18.5701	15.8359	11.654	10.1947	11.6494	3.93378	3.81519	5.37979	5.66965	2.38935	3.85942	5.8312	3.53589	5.30659	5.84813	6.38737	9.76716
911	BnaA01g12520D	chrA01:6288005-6294204	1.80038	1.42161	2.05888	2.40932	3.00508	4.05101	1.27638	1.40005	1.3876	1.3635	1.67047	1.56598	0.301224	0.302232	0.297134	0.365724	0.424798	0.43062	0.154654	0.0275122	0.189888	0.0743632	0.0476648	0.100678
912	BnaA01g12530D	chrA01:6294324-6295940	30.7421	77.795	179.718	144.905	137.795	59.6064	28.7392	5.39739	42.7799	146.732	72.7081	216.435	12.1746	44.9956	87.2276	144.824	119.431	119.16	8.3811	0.837048	15.6782	32.6999	5.62431	34.7228
913	BnaA01g12540D	chrA01:6297450-6299173	19.8793	10.743	16.0051	42.9243	78.5913	64.9348	222.286	295.873	179.426	171.834	171.703	271.515	15.8531	7.95328	10.7825	47.4592	73.2993	69.0365	227.624	96.2826	134.711	171.852	211.11	374.098
914	BnaA01g12560D	chrA01:6302437-6304762	7.43305	5.45092	7.25356	6.47086	4.30139	2.48116	3.45569	5.19364	5.04076	5.39564	3.24693	5.32218	4.83446	3.72263	3.09125	2.89561	2.2381	1.67613	2.61874	4.07936	2.96657	3.19281	1.32612	2.08059
915	BnaA01g12570D	chrA01:6305132-6307006	6.17712	5.74152	10.5275	14.1364	14.4351	14.7672	10.5142	32.7607	26.968	73.7797	90.35	78.7289	2.65745	4.56704	3.45255	7.31073	10.2214	14.2992	6.56584	12.6335	20.3589	31.6185	43.1525	38.669
916	BnaA01g12590D	chrA01:6311206-6313997	0.0699424	0.114868	0.138713	0.109912	0.0435362	0.100163	0.721131	1.79798	1.74248	0.860021	1.08396	1.05819	0	0.038357	0.134485	0.230536	0.611913	0.39849	0.334341	3.75415	1.64144	0.311115	0.747901	0.88509
917	BnaA01g12650D	chrA01:6324588-6327188	0	0	0.0380632	0.0801306	0	0	1.31266	2.50382	2.37352	2.50616	4.16382	3.64889	0	0	0	0	0	0	1.16415	1.44261	0.789362	0.275239	0.263888	0.4519
918	BnaA01g12660D	chrA01:6332936-6335386	0	0	0.0892159	0	0	0	0.0407089	0.761876	1.22728	0.685088	0.804887	1.09827	0	0	0.0345636	0	0	0	0.0720862	0.0446035	0.154374	0	0	0.122776
919	BnaA01g12670D	chrA01:6335463-6338002	0.0404084	0	0	0	0	0	0.323829	0.463757	0.815216	0.98869	0.716375	1.13636	0.0802889	0	0.52608	0.265073	0.141035	0	0.542151	1.6239	0.889839	0.715929	1.16873	0.218018
920	BnaA01g12680D	chrA01:6338742-6340545	1.0398	0.598723	0.337908	0.288644	0.175335	0.198818	0.494081	0.287995	1.06471	0.463865	0.324679	0.142216	1.39532	0.451044	0.209409	0.450474	0.30352	0.183113	0.659522	0.33917	0.350971	0.0613281	0.294374	0.249573
921	BnaA01g12720D	chrA01:6350389-6351156	5.72363	32.5176	1.95448	0.191135	0	0	0	0.188861	0	0	0	0	1.61089	17.7562	3.5924	0	0	0	0	0	0	0	0	0
922	BnaA01g12730D	chrA01:6352484-6356214	2.2303	3.08623	1.55096	1.31076	0.99803	1.61288	0.0675296	0.117581	0	0.107314	0.320769	1.34134	1.04165	1.27793	0.951305	1.27844	0.561618	0.670528	0.387737	0.0374198	0.0646235	0.202315	0.0965443	0.236736
923	BnaA01g12740D	chrA01:6356865-6367049	0.743683	1.1667	1.13573	0.972508	0.264689	0.604808	0.654993	0.448517	0.226235	0.242413	0.182476	0.451846	0.816309	0.860614	1.00739	1.04387	0.346028	0.819498	0.578427	0.362447	0.460532	0.498674	0.266481	0.415607
924	BnaA01g12800D	chrA01:6399530-6403550	0.122346	0.0669015	1.00219	4.5214	8.28972	4.39198	0.301641	0.674245	8.59083	4.22639	3.39165	1.53569	0.0907149	0.167891	0.493148	3.99017	6.41494	4.31203	0.437922	1.35804	5.16807	2.90982	2.14273	0.825968
925	BnaA01g12810D	chrA01:6406897-6410995	0.200459	0.147374	2.46182	4.58554	8.29061	6.91947	0.480048	1.62168	5.3297	9.15016	31.362	14.4665	0.0657975	0.592	1.35323	2.13247	4.65203	5.10948	0.643159	2.66455	6.43486	5.70618	7.83457	7.34401
926	BnaA01g12860D	chrA01:6436408-6437301	1.8928	1.6861	2.31738	1.56447	0.770877	1.15859	4.07383	2.62767	2.54429	0.714064	1.41388	0.127308	0	0	0	0	0	0	0	0	0	0	0	0
927	BnaA01g12870D	chrA01:6443915-6447139	12.985	34.2028	15.2113	7.53037	1.16665	2.31856	1.93225	6.64378	5.25287	5.36322	2.94522	1.51424	13.4878	44.7397	25.504	9.16234	0.679689	2.39124	1.9286	13.1008	2.81718	0.89313	0.448787	0.306737
928	BnaA01g12900D	chrA01:6457921-6461287	23.0031	23.597	30.6005	27.4971	15.9575	19.4606	27.5562	25.1943	38.8527	42.8456	99.8341	62.3988	20.3128	24.8911	30.5879	35.2122	21.0037	21.4995	30.715	48.3746	54.0076	47.066	52.0571	43.6997
929	BnaA01g12920D	chrA01:6470909-6473566	0.484894	0.284629	0.109553	0.0776564	0.0949359	0	8.19047	8.25642	14.4212	7.57866	8.61974	3.84388	0.631879	0.489142	0.0850459	0.0269134	0.0659302	0.0330179	7.5423	25.887	11.353	4.3229	2.26899	1.26552
930	BnaA01g12930D	chrA01:6474954-6477798	3.84365	11.801	1.0881	4.03033	0.777822	0.736233	35.7232	83.5554	61.3146	33.496	30.3789	23.7213	4.73332	7.86627	1.39177	1.62506	0.51361	0.763911	32.9149	125.038	50.5007	19.1959	15.2181	17.1367
931	BnaA01g12960D	chrA01:6492751-6495413	0	0	0	0	0	0	0	0	0.0322795	0.144496	0.706492	1.19056	0	0	0	0	0	0	0	0.573171	0.033178	0.0689979	0.0659912	0.556061
932	BnaA01g12980D	chrA01:6501672-6504207	0	0	0	0	0.0508248	0	0	0.126699	0.102601	0.839325	1.90193	1.79044	0	0	0	0	0	0	0.0645306	3.51008	0.525402	0.511049	0.590612	1.20533
933	BnaA01g13000D	chrA01:6509683-6510972	8.71571	8.77526	10.1718	7.60813	7.08076	15.3869	10.6763	13.9821	12.0466	16.423	17.903	13.9699	11.2534	7.25341	9.40861	6.49854	4.51117	11.3698	11.157	12.2568	13.5407	19.6259	12.7401	14.026
934	BnaA01g13020D	chrA01:6514605-6516538	0.446513	7.19902	83.2584	72.5175	20.1373	14.9227	0.275215	0	0.456442	0.145059	0.176162	0	0.0734888	2.04198	54.0626	110.914	21.0712	11.5485	0.306371	0.380124	0.459806	0.0687914	0.130267	0
935	BnaA01g13030D	chrA01:6518735-6520647	0.219822	7.07759	20.6778	1.83266	0.609444	0.204879	0.201571	0.077455	0.189114	0.0703029	0.0573762	0	0.144205	0.801645	12.0724	6.09452	1.05538	0.574841	0.355218	0.222446	0.064252	0.134614	0	0
936	BnaA01g13040D	chrA01:6525257-6528861	24.3392	25.9559	34.1916	40.5167	35.1029	21.1472	17.1187	29.5483	46.7165	82.4751	101.939	56.4704	28.4674	28.9802	32.8167	33.8788	32.5278	23.6751	20.6123	24.7863	40.4272	61.1742	70.9888	49.5487
937	BnaA01g13060D	chrA01:6541028-6541819	0.51147	2.22104	2.28211	1.64933	3.23898	7.71843	0.461204	2.44318	1.14165	3.07863	9.27196	15.9079	1.87375	7.19521	1.59172	1.69181	2.20302	5.90693	1.70962	1.55951	1.3465	3.53223	5.46401	8.80708
938	BnaA01g13080D	chrA01:6559357-6561408	1.04213	0.777096	0.70703	0.168946	0.105225	0.238468	0.6504	1.01142	0.765718	0.846236	1.01594	1.2385	1.13385	0.956685	0.727171	0.758265	0.29049	0.513846	0.90955	0.947282	0.819189	0.286625	0.341218	1.16025
939	BnaA01g13090D	chrA01:6564835-6567440	1.26836	1.58976	1.25473	1.74141	2.06822	1.38324	2.50386	0.918604	1.18262	0.362579	0.132807	0.0874647	1.03367	0.68141	1.31882	2.56956	1.02852	1.51781	1.67509	0.775505	0.949544	0.333188	0.106125	0.037954
940	BnaA01g13100D	chrA01:6570875-6572025	0	1.85284	0.333398	0	1.25294	0.96659	7.74369	8.51585	4.22642	7.86816	6.60756	9.22569	1.36942	0.371581	0.523576	0	0.289108	2.07465	8.47137	6.1942	6.18664	6.5104	3.20316	23.0171
941	BnaA01g13110D	chrA01:6572653-6573367	4.44618	2.8657	0	0	0	0.152995	36.3315	42.041	44.3946	36.6686	3.38583	2.40434	6.54227	0	0.507129	0	0	0.140176	31.1348	31.0615	64.2702	55.3157	4.8021	3.91144
942	BnaA01g13130D	chrA01:6592410-6595503	145.818	21.3624	29.6797	52.2292	32.6021	4.01133	6.19759	1.42352	1.39859	0.606515	0.359352	0.1413	74.5606	18.4262	14.3495	43.5896	27.061	2.77433	4.9956	1.38211	0.928384	0.324655	0.540402	0.123513
943	BnaA01g13170D	chrA01:6608704-6610031	78.0325	70.4763	53.0712	48.6551	29.6947	28.4161	37.5848	23.0163	33.3371	32.2787	30.5665	20.2263	87.2682	80.7504	48.1339	42.1967	39.8407	27.5623	33.9878	32.7834	31.9544	27.1154	40.0714	30.092
944	BnaA01g13180D	chrA01:6618159-6622212	1.44795	0.5738	0.348355	0.0457189	0	0	0.117253	0.181894	0.0370491	0.0414466	0	0	1.30436	0.671104	0.268035	0.160645	0	0.0780285	0.03465	0	0.112042	0.0389412	0.0370988	0
945	BnaA01g13190D	chrA01:6628459-6630446	1.19855	0.433672	1.15851	1.0365	0.844279	3.13281	1.34324	1.36487	0.596752	1.15393	1.16069	1.32769	1.30729	0.654009	1.13346	1.21256	1.2732	1.73452	1.68992	0.88378	0.679132	1.60055	0.845786	0.893554
946	BnaA01g13210D	chrA01:6642315-6643485	0.256548	0.274901	0.799646	0.938235	0.255118	0.556685	1.98942	3.51888	4.06667	3.84213	2.91638	5.25042	0.194395	0.753924	0.377132	0.551941	0.229134	0.526278	1.33085	3.38798	5.53205	2.42864	4.67529	3.84609
947	BnaA01g13220D	chrA01:6643653-6649076	0.8424	0.830764	3.0505	2.63976	0.680871	2.20161	0.82577	0.526399	1.90882	1.04488	0.806251	1.69676	0.829904	0.969975	1.29256	1.16874	0.700466	1.82766	0.711817	2.24933	0.410764	0.557543	0.821848	1.23983
948	BnaA01g13280D	chrA01:6719595-6722066	86.299	19.6105	1.85593	0.477998	0.315085	0.245178	3.90542	26.2478	21.9105	25.9007	17.4769	12.4425	148.845	6.65386	4.39394	0.890059	0.441324	0.313647	7.02286	23.7371	52.8581	34.72	18.9393	8.44909
949	BnaA01g13290D	chrA01:6724134-6724854	0.767107	11.1771	6.61858	6.35247	9.55373	8.10223	1.09199	7.85018	14.3593	24.9061	46.9689	53.1137	4.07936	7.10756	9.41113	6.74954	4.37718	6.02186	1.11988	16.1215	9.33897	13.0651	18.8943	33.5404
950	BnaA01g13300D	chrA01:6724983-6726456	9.85273	10.3133	7.39371	8.14676	2.89849	5.14196	3.97418	2.50635	3.5107	2.40847	1.07983	2.85317	8.92454	5.31366	5.91626	4.22489	3.93906	5.619	5.74405	6.27829	3.1866	2.42169	1.44388	3.48155
951	BnaA01g13310D	chrA01:6729648-6731210	259.096	203.36	130.135	168.265	134.1	142.598	139.293	129.253	120.743	175.819	136.888	186.094	253.133	179.042	144.473	126.025	120.807	148.776	117.822	64.5132	135.033	186.811	116.242	177.455
952	BnaA01g13320D	chrA01:6731698-6735477	12.292	10.9603	9.03107	5.97686	3.31993	4.36547	8.07912	5.86385	6.54764	7.33792	5.50261	7.00704	10.7087	10.8963	8.20997	5.90038	3.06339	4.45534	8.50761	6.21251	7.7214	9.03564	6.25614	7.3383
953	BnaA01g13330D	chrA01:6736220-6738862	8.49612	7.90332	5.1769	3.70968	1.91745	1.22561	4.42353	3.42988	5.00195	4.45883	4.00141	4.80504	8.36192	6.56765	5.99783	5.44275	1.81334	1.14727	4.47819	4.3779	4.7327	3.19636	4.09229	3.50485
954	BnaA01g13340D	chrA01:6739293-6741867	2.95905	1.86217	3.22116	2.87777	1.75146	2.29099	3.28494	2.45138	3.20525	3.70361	3.65654	4.16688	2.95331	1.36936	3.27643	3.38327	1.54728	2.56155	2.99071	1.95083	2.66807	3.27285	2.32072	3.17266
955	BnaA01g13350D	chrA01:6746671-6749894	8.02219	3.91181	0.112526	0.472357	3.82454	21.6559	0.205037	0.117794	0	0	0	0	6.53935	0.12188	0	0.582455	12.7057	47.3162	0.179719	0.112741	0.096986	0	0	0
956	BnaA01g13360D	chrA01:6756244-6762144	0.0334263	0	0	0	0	0	0	0	0.0282067	0.0633688	1.25392	1.13069	0	0	0	0	0	0	0	0.0325588	0.112155	0	0.112801	0.903407
957	BnaA01g13370D	chrA01:6773913-6775202	5.7032	3.19947	1.96821	2.78937	1.98774	2.93851	3.41284	3.29719	2.92312	2.55252	2.20357	1.95812	7.0199	5.73901	2.22716	3.05985	3.05308	1.66906	4.4398	2.75195	1.96986	2.89101	1.03089	1.09326
958	BnaA01g13390D	chrA01:6811526-6814178	3.61511	3.12132	2.52698	4.80522	5.32509	3.12	16.5112	16.9078	17.7736	24.4461	28.032	29.7797	5.13003	2.99904	1.83263	3.81061	2.97291	1.78393	20.9324	12.4474	14.4168	16.46	18.9629	20.5495
959	BnaA01g13400D	chrA01:6814261-6818045	10.4955	11.6375	10.4617	12.1342	7.05322	8.64455	11.0948	5.90959	5.4075	4.32955	2.73252	2.76998	9.56532	10.7758	8.60337	9.48413	7.51186	7.16276	9.24014	6.07216	5.90626	5.59846	4.33915	3.07821
960	BnaA01g13420D	chrA01:6830328-6831276	0.0937619	0.201304	0.172551	0.193589	0.597261	4.04729	1.54956	0.192736	0.468139	0.0882016	0.363758	0.8603	0.196184	0.101453	0.136884	0.320877	0.409174	2.76625	0.664761	0.61785	0.151512	0.560793	0.69113	0.658894
961	BnaA01g13430D	chrA01:6837019-6839112	3.21665	9.38994	23.6391	20.6754	0.498473	0	2.9222	0.259869	0.247514	0.159534	0.0647771	0	3.67102	6.71053	13.19	31.807	3.54033	0.113415	1.37906	0.490027	0.244808	0.0365472	0.0693704	0
962	BnaA01g13440D	chrA01:6839256-6840552	0.297117	0.475482	0.209806	0.602855	0.0903164	0.140344	8.83309	40.2624	24.403	24.3021	21.3648	14.8207	0.453383	0.94984	0.217112	0.103307	0.0630974	0	7.92193	57.7211	20.9162	12.4676	8.74206	11.909
963	BnaA01g13450D	chrA01:6844729-6845308	0.833284	0	0	0	0	0.823657	0	0	0	0	0	1.94918	1.69624	0	0	0	0	0	0	0	0.741536	0	0	0
964	BnaA01g13460D	chrA01:6846836-6849897	12.1531	7.47234	4.34684	9.70003	9.31808	27.1863	5.59371	2.1709	1.19393	0.640075	1.17094	1.0106	10.2931	5.86742	2.27315	7.75862	6.8978	25.1873	4.1479	3.69509	1.62451	0.783992	0.970335	1.12366
965	BnaA01g13470D	chrA01:6850541-6855021	25.7687	31.7826	27.1124	27.4304	20.0476	19.1068	17.1032	20.1544	21.8588	23.8681	27.8131	27.5877	27.8739	29.8113	32.1263	27.6015	19.4507	19.2626	17.2595	33.6419	23.5161	22.0191	18.9112	18.4114
966	BnaA01g13480D	chrA01:6855998-6858311	10.0242	8.21292	10.6475	10.8832	8.38344	7.70253	5.5968	3.16734	3.34122	3.87524	3.83458	4.25703	9.81621	8.33691	10.8282	12.3671	7.4421	8.47895	3.50048	2.35273	2.11727	3.71959	3.21042	3.9444
967	BnaA01g13500D	chrA01:6862570-6863294	1.91476	10.2387	1.85065	2.38199	0.886911	0.566276	36.9001	81.2647	69.6176	46.4669	29.9312	26.6796	3.59099	18.8142	4.32368	0.684995	0.30888	0.309596	53.4955	82.39	65.0594	36.4442	48.6016	20.7684
968	BnaA01g13510D	chrA01:6873072-6873801	4.28047	4.2341	9.28198	17.8899	13.755	1.45567	43.6859	39.4914	49.0645	28.6499	36.474	18.4995	3.76287	5.7121	6.16288	16.5035	14.3143	2.09203	41.3156	17.0777	43.6665	35.7399	54.0295	36.1545
969	BnaA01g13520D	chrA01:6876152-6877736	2.22299	1.95915	0	0	0.140368	1.14685	6.65543	2.62799	0.46362	0.206711	0	0	1.96525	1.87768	0	0	0.283849	1.86446	10.4455	3.69441	0.541431	0.474162	0	0.0951591
970	BnaA01g13530D	chrA01:6877890-6880739	6.07884	6.53397	6.3489	6.80215	4.80659	7.66569	4.08763	5.12475	4.04199	5.97453	7.29831	6.29638	6.26642	10.2477	9.22506	7.66107	5.21149	7.62458	4.24119	8.84723	4.36784	2.70334	2.64405	5.17138
971	BnaA01g13540D	chrA01:6884210-6886904	6.21055	6.26805	3.67482	1.57738	1.15577	4.00944	2.04253	4.36211	1.82868	6.11604	61.4554	25.3654	4.33153	11.7614	2.98996	2.44395	1.12056	4.87013	1.76533	14.7075	3.51672	3.56715	10.3816	22.7258
972	BnaA01g13550D	chrA01:6886955-6887649	14.0522	8.45231	5.45394	11.1123	8.08526	9.98652	5.98658	3.41154	4.08944	3.09156	2.98388	2.60152	10.3039	7.92242	4.21661	7.24962	8.12308	6.36618	5.64789	2.53083	6.99221	6.47562	4.15919	2.06845
973	BnaA01g13560D	chrA01:6888463-6893113	3.74038	3.95534	5.95148	6.1275	2.36169	2.61899	5.3893	3.54476	5.55425	4.44669	2.87356	3.41123	3.16421	3.60632	4.44338	5.71448	2.79448	1.84621	4.55215	3.96484	3.98806	4.27891	5.03921	4.719
974	BnaA01g13580D	chrA01:6906139-6909732	0	0.0339583	1.02035	2.00624	0.494682	0.470414	0.361819	0.808744	0.395531	0.353727	0.508058	1.23029	0	0	0.285291	2.2785	0.639368	0.379721	0.221803	0.859964	0.344983	0.305087	0.50491	0.784301
975	BnaA01g13610D	chrA01:6919359-6920206	16.4284	25.9693	1.29221	1.36819	1.50839	8.73346	53.3393	33.0312	28.6192	14.714	3.73891	0.246827	26.4337	7.85751	1.78947	1.04771	1.14	11.5123	63.1684	28.9829	26.6583	17.6613	5.14726	0.748713
976	BnaA01g13620D	chrA01:6926887-6930505	0.10817	0.117543	0	0.0573567	0.607459	37.4075	29.8528	2.09613	0.423046	0.105159	0.171063	0.0562345	0.109111	0.0590229	0.0817578	0.118003	0.0471307	42.0863	18.9212	0.268779	0.0459096	0.0480035	0.276128	0.0980759
977	BnaA01g13630D	chrA01:6945231-6947482	2.21676	1.48726	0.588672	1.76029	2.23382	2.78003	3.46065	5.70279	4.51539	5.53668	5.46295	7.55376	1.67963	1.88377	1.1773	1.52972	1.91353	2.52635	2.70958	3.05421	4.45749	3.34275	4.74804	5.89076
978	BnaA01g13650D	chrA01:6958721-6961946	2.10149	2.2571	2.87823	2.20884	0.499595	1.18991	3.53141	3.05914	2.76701	2.04594	1.28926	2.78743	1.82221	1.15984	1.99307	3.51151	1.40944	0.902923	3.72262	2.2977	1.84335	2.24453	1.93532	4.01512
979	BnaA01g13660D	chrA01:6962667-6963521	0.358305	0.517329	0.562945	0.124245	0.152361	0	0.952069	0.49192	0	0.230348	0.190147	1.24447	0.74574	0.522903	0.267554	0	0	0.104734	1.45709	0.233593	0.200673	0.210074	1.00037	1.50972
980	BnaA01g13670D	chrA01:6963947-6969030	102.991	272.474	82.1633	84.0897	44.3448	40.2654	42.9876	52.4929	53.3871	29.5792	36.5961	37.0533	104.836	56.5516	71.1704	71.0779	46.8735	46.8995	39.5168	47.2428	64.0318	36.4757	32.1799	39.1935
981	BnaA01g13690D	chrA01:6972882-6973718	29.8513	36.9389	27.6553	13.1399	6.24793	19.9281	43.1179	30.9452	23.8956	36.0937	37.5735	45.569	31.3836	43.986	23.4179	23.1944	9.51859	16.0241	38.2831	21.8079	32.1998	34.4795	32.5302	51.4656
982	BnaA01g13700D	chrA01:6974302-6975770	12.9109	15.7991	17.3745	9.24434	6.45047	10.2406	5.37781	7.40981	2.37784	8.75911	9.20225	22.6367	11.9641	18.8812	15.9967	13.1228	6.79617	13.8512	5.85581	2.39403	4.03662	15.2581	9.47019	31.3061
983	BnaA01g13710D	chrA01:6976154-6978183	0.903116	1.65372	1.35815	1.16473	0.638876	1.58795	1.83329	2.56775	1.1269	1.76151	1.98741	2.82668	1.0358	1.99487	1.44552	0.78155	0.670233	1.48117	1.9477	2.41631	0.990051	2.4538	1.45522	1.9175
984	BnaA01g13720D	chrA01:6978774-6980797	0	0.352345	1.43928	1.60157	0.232584	0.855997	1.85601	2.44257	0.164727	0.184777	0.555062	0.858673	0.455878	0.140609	0.63502	0.97467	0.218828	0.333358	1.13897	2.28515	0.547919	0.630774	0.441158	0.996835
985	BnaA01g13740D	chrA01:6988485-6991081	4.3942	4.43894	2.61424	0.455675	0.271261	0	1.88898	0.870064	0.972233	0.335075	0.0685153	0	5.47798	10.0953	4.24545	1.05633	0.418407	0.193785	2.04937	1.1335	1.19886	0.117889	0.037566	0
986	BnaA01g13750D	chrA01:6991353-6991921	1.67234	4.40216	7.90184	3.01771	0.599874	0	1.91303	0.249712	0	0	0	0	1.18995	4.66793	2.87551	4.79326	0.211586	0	1.88557	0.232929	0.599707	0	0.201996	0
987	BnaA01g13760D	chrA01:6992252-7001009	0.926119	2.00668	4.20903	3.85592	2.18559	1.55689	0.890254	0.728797	0.778069	0.70761	0.713778	0.881983	0.871506	1.97855	3.04858	4.05493	2.02614	2.11654	0.689156	0.691537	0.701247	1.05631	1.00823	0.540945
988	BnaA01g13770D	chrA01:7013589-7014158	0.810324	1.76345	1.60346	2.15775	2.48011	1.14229	12.2643	5.2047	2.06888	0.975546	0.629397	0.209316	2.04957	1.10433	1.23394	1.03339	2.91521	2.62582	15.9939	6.74656	2.52705	0.534472	0.170266	0
989	BnaA01g13780D	chrA01:7016234-7022008	4.42139	23.8901	21.1371	23.8635	7.97423	14.9311	5.46242	19.3463	11.0551	9.1108	10.2523	21.9013	4.59794	8.88159	18.4049	16.303	10.7155	53.7637	6.16265	15.9608	11.851	8.91212	28.3344	77.8669
990	BnaA01g13790D	chrA01:7022102-7024342	0	0	0	0	0	1.06334	0	0	0	0	0	0.118667	0	0	0	0	0	0.300335	0	0	0	0	0	0
991	BnaA01g13800D	chrA01:7025827-7029137	7.00453	7.22841	5.48759	6.13992	4.75649	5.25128	7.23226	7.4544	7.6903	8.32294	12.1544	13.7452	8.78922	7.58157	6.33929	5.71905	4.0553	6.58452	5.28426	16.2919	8.62553	7.84751	8.17217	9.76377
992	BnaA01g13830D	chrA01:7033156-7035591	9.98471	8.67203	6.12745	4.85113	3.44966	5.08442	5.03161	4.61788	3.939	5.53466	5.05425	7.03017	9.37186	7.64135	6.30761	5.37024	4.03136	5.09389	4.0106	3.85089	3.82625	4.07578	5.89758	6.05796
993	BnaA01g13840D	chrA01:7037640-7039046	0.218765	0.358592	0.652097	1.03965	0.271385	0.714368	0	0	0	0	0	0	0.218221	0.479138	1.75993	2.76157	1.59729	0.768775	0	0	0	0	0	0
994	BnaA01g13850D	chrA01:7041674-7043963	0.420706	0.26453	0.0610751	0	0	0	0.542843	0.750832	2.20109	2.2312	3.71093	8.03856	0.826802	0	0	0	0.0514709	0	0.478455	0.240841	2.13442	2.43983	2.27983	2.65832
995	BnaA01g13880D	chrA01:7047971-7049194	9.33876	16.9468	11.2864	8.30667	7.29504	9.78129	24.1244	145.781	78.7477	75.1134	83.2738	117.761	10.0195	13.693	15.6638	8.43682	6.60644	11.5946	18.4597	127.132	65.735	51.8333	45.9799	74.3035
996	BnaA01g13890D	chrA01:7049347-7051996	2.4085	1.79144	1.87866	1.84406	1.9095	2.00908	4.12017	2.87917	2.7305	4.33383	3.43729	4.18011	2.14993	1.83247	1.6807	2.76824	1.05065	1.0323	3.89142	2.27647	4.00479	4.06257	4.14516	3.18737
997	BnaA01g13900D	chrA01:7056376-7060371	0.41967	0.723109	0.727701	0.800201	0.441244	0.605334	0.784288	0.909362	0.88707	1.31695	1.3517	1.19984	0.51972	0.877533	0.848788	0.767904	0.214641	0.748149	1.05207	0.863414	0.74762	1.43279	1.03941	0.936262
998	BnaA01g13910D	chrA01:7060755-7065050	7.34791	9.87531	11.6541	9.81957	6.08249	8.40186	9.14771	6.90061	8.99669	10.9718	13.6964	16.5269	7.78084	11.4698	11.3199	9.5928	4.6267	9.27013	8.96933	10.0388	8.95546	12.3866	11.7708	17.2556
999	BnaA01g13920D	chrA01:7065544-7071799	11.6541	9.05099	7.12026	6.68036	4.70371	4.63559	7.06113	5.36408	4.61814	5.98176	5.25296	5.80498	9.87011	10.5244	9.21788	7.16139	4.38279	4.88664	6.55785	4.18613	6.08075	6.63852	3.65451	5.47393
1000	BnaA01g13930D	chrA01:7077792-7081035	16.9298	16.3847	18.9516	17.2983	11.2094	10.8199	14.675	11.0182	15.0127	16.1778	14.596	13.5463	17.1273	21.2049	20.889	18.7542	10.3546	10.4561	14.9646	15.7444	14.0188	16.034	11.7938	9.95813
1001	BnaA01g13940D	chrA01:7081358-7086119	4.80393	5.59345	6.90693	7.05496	7.31374	5.73871	3.55116	3.61071	3.67825	4.04154	4.65313	4.43872	3.18683	5.14034	5.63702	6.76006	4.53541	5.27298	3.19483	3.68122	3.45973	4.29292	3.77395	3.14426
1002	BnaA01g13950D	chrA01:7087664-7088722	3.35824	20.3043	2.81437	1.33788	2.02434	2.39343	13.5871	126.145	37.9659	55.1011	29.5979	96.9686	3.572	20.9095	2.82841	2.6918	0.549538	0.802895	11.5782	161.798	51.0548	27.2274	42.9005	110.721
1003	BnaA01g13960D	chrA01:7088964-7095321	0.684052	1.88319	3.30175	2.57033	1.34999	0.523764	0.393755	0.297168	0.370452	0.331263	0.187436	0.0667146	0.506062	1.69239	3.02707	2.21655	0.701921	0.267752	0.468258	0.237464	0.298455	0.411491	0.242511	0.117791
1004	BnaA01g13970D	chrA01:7099908-7101281	17.013	11.3546	14.8303	15.2225	13.5281	11.3088	11.5315	11.9529	10.3319	15.3931	15.2085	14.5765	21.2888	16.6862	15.3863	16.3578	8.42821	12.7539	12.4085	9.90892	12.2708	15.7633	11.0843	10.5775
1005	BnaA01g13980D	chrA01:7101570-7103706	2.03261	2.869	4.54333	3.31074	2.15342	0.727632	1.18598	0.299737	0.344512	0.109378	0.0908108	0.295801	0.584891	2.88274	4.20644	3.04208	1.28407	0.870724	0.415463	0.112849	0.389979	0.562813	0.243348	0.207023
1006	BnaA01g13990D	chrA01:7104332-7107682	5.17386	5.06958	11.459	20.8884	11.0896	10.6785	2.83052	2.5048	1.50828	0.64319	0.589452	0.61514	5.22672	3.23155	7.95138	20.1654	14.8946	9.40899	2.44741	1.07942	1.40949	0.671462	0.800571	1.62196
1007	BnaA01g14000D	chrA01:7111408-7113903	4.44292	5.19832	5.73065	5.18522	1.75787	3.72316	3.55054	2.33966	2.21742	3.46422	2.14544	2.73275	4.39262	4.10341	5.36234	3.9652	3.12771	2.4961	3.00541	1.58883	2.4671	2.2484	2.63699	2.4096
1008	BnaA01g14010D	chrA01:7116843-7118074	0	0	0	0	0.136406	0.106561	1.6686	0.228388	0	0	0	0	0.223832	0	0	0	0	0.28906	0.437557	0	0	0.0974307	0	0
1009	BnaA01g14020D	chrA01:7120637-7121493	0	0	1.55421	21.5841	25.5053	19.2533	0.0931199	0	0.181805	0.100957	0.170265	0	0.106281	0.109696	0.82911	9.97252	18.1836	20.0013	0	0	0.26291	0	0.0870698	0
1010	BnaA01g14030D	chrA01:7126385-7130041	1.67951	0.890277	0.0957692	1.2414	0.230294	0.0447681	1.0415	0.704696	0.122413	0.0908667	0	0	2.08464	0.0524577	0	0.458497	0.61319	0.0828546	1.03912	0.191288	0.0414722	0.129567	0	0
1011	BnaA01g14040D	chrA01:7131521-7137294	2.85152	5.87431	6.02604	5.32619	3.96707	4.34615	3.01479	2.33091	2.51003	2.72801	2.59735	3.80217	2.10692	4.26891	5.29622	5.28225	2.32565	4.54166	2.09144	1.87796	2.5301	3.36565	2.87985	2.92519
1012	BnaA01g14050D	chrA01:7141870-7145192	41.6166	37.6017	61.2294	49.4105	41.3689	30.4569	22.522	22.6889	26.7274	26.7739	38.9142	36.6273	41.7741	62.9296	59.2564	40.3945	29.252	34.7996	23.807	29.7902	30.054	40.0805	53.7382	41.8797
1013	BnaA01g14060D	chrA01:7145356-7145856	1.19847	0	0	1.30172	0	0.231771	9.30806	5.09005	13.1532	6.95969	10.2632	3.29047	0.713503	0.777613	0.181012	1.60246	0.217633	0	5.64888	2.14402	9.63606	5.93878	19.9602	7.64715
1014	BnaA01g14070D	chrA01:7155144-7158374	1.99416	1.7432	2.85361	2.09403	0	0.109884	0.717539	0.119317	0.339478	0.0541529	0.0443509	0	1.85827	1.43493	2.27813	3.19501	0.450433	0.200949	0.453102	0.16979	0.195053	0	0	0.0515746
1015	BnaA01g14090D	chrA01:7162093-7163751	5.83134	6.23644	7.73677	7.29702	3.57221	4.52481	3.70172	3.58722	3.33739	5.19108	2.21677	5.05285	6.4987	7.1566	7.15264	6.05097	3.10081	3.69586	4.09328	2.70208	5.95715	6.31728	4.4813	6.31637
1016	BnaA01g14100D	chrA01:7163814-7169774	15.0073	13.6282	13.6344	15.3734	9.11119	11.9894	16.5172	13.7139	14.4406	14.2031	11.837	17.577	15.1809	10.2176	14.2291	19.8666	12.9676	11.59	18.2525	13.3983	9.97032	15.1284	10.1342	12.7692
1017	BnaA01g14110D	chrA01:7171496-7173611	2.93105	2.6286	4.31206	6.5952	2.44724	1.99227	1.4239	0.647942	0.94248	0.658116	0.599037	0.572421	2.32563	3.30167	2.80274	5.42939	3.74599	1.45218	1.37834	0.94689	0.872847	0.610343	0.582757	0.186594
1018	BnaA01g14120D	chrA01:7177606-7179753	18.2128	12.4028	17.6868	21.1681	9.52873	12.2978	58.6461	36.848	54.7373	27.7268	18.2266	27.1047	13.7899	12.0436	12.3564	26.8153	11.8483	13.9712	53.9748	35.005	30.2128	22.7385	46.4122	56.9555
1019	BnaA01g14130D	chrA01:7182265-7184135	1.01149	0.345071	0.469996	3.32746	1.78676	0.317093	56.9977	12.1911	20.0611	5.21419	0.296144	0.110713	5.24923	2.64381	0.480908	1.9403	1.61821	0.589383	53.8613	6.36589	38.0221	5.29829	1.97823	0.0963329
1020	BnaA01g14140D	chrA01:7188555-7191433	0.0667942	0.146361	5.52705	5.08518	1.85075	1.5894	0	0.0347187	0.0280667	0	0.0258831	0.0336207	0.0330986	0.0732997	4.42086	9.2916	2.45766	1.88528	0	0.0656522	0.0282936	0	0	0
1021	BnaA01g14150D	chrA01:7192164-7194007	6.10009	7.56705	7.44649	6.5882	3.67749	1.85989	5.98684	3.85416	3.74317	3.47612	2.84705	2.41531	3.54312	7.72028	8.27051	10.6976	4.73097	4.1269	4.31766	3.5347	2.76081	3.03578	4.01727	3.40876
1022	BnaA01g14160D	chrA01:7194150-7195027	10.7547	10.214	9.03182	7.65848	5.92113	4.6145	8.17975	5.10285	5.00336	4.29654	4.55272	2.86949	12.8019	15.6799	13.129	13.9106	14.0287	7.84353	10.0942	6.34261	7.19226	5.51268	7.75868	5.7844
1023	BnaA01g14170D	chrA01:7195114-7195966	0.531694	1.92498	3.74274	6.3207	5.06629	5.70198	14.3592	12.7586	4.78654	5.90328	3.74552	5.78596	1.98472	3.76752	5.7139	8.11693	4.38074	4.85122	16.6114	15.2352	13.5125	11.7478	7.62034	12.7094
1024	BnaA01g14180D	chrA01:7196568-7198973	35.982	41.1374	43.2001	30.4993	15.9438	17.0014	20.3306	14.8723	24.5855	22.5579	24.9789	19.2743	53.3402	55.1556	51.7303	52.6494	31.0825	28.3225	32.6435	29.8121	30.5632	34.9788	26.7433	23.0596
1025	BnaA01g14190D	chrA01:7199237-7201941	18.0071	13.5787	10.4834	11.5703	7.03871	8.57235	9.8011	5.60239	6.38159	5.35956	4.65183	4.59441	28.4733	16.373	14.9411	17.4041	12.0096	11.3105	17.091	8.23876	8.23848	7.90417	7.4668	9.73335
1026	BnaA01g14200D	chrA01:7202214-7206553	7.3056	6.30017	6.44192	7.14578	3.92704	4.77468	4.07327	3.7417	4.60692	3.61411	2.75657	2.74467	10.8159	11.2285	11.9241	11.3159	6.73327	7.43895	7.22285	6.3859	6.52933	7.0662	3.86957	4.70973
1027	BnaA01g14240D	chrA01:7213300-7216393	4.05662	3.48297	1.22478	2.6448	2.23072	4.0858	2.92472	2.8992	1.11502	1.78371	2.25905	10.657	13.314	8.91842	4.48981	7.07245	3.74381	11.412	9.9137	4.0838	3.74403	9.30991	4.27145	19.1828
1028	BnaA01g14250D	chrA01:7218203-7220209	2.31468	2.89796	2.83056	5.35418	4.0037	7.2555	2.47172	1.80091	1.65326	1.85798	2.40359	4.12267	2.07481	2.20794	4.53146	5.05898	4.97231	5.65252	3.10863	1.18907	1.41814	1.02472	0.83091	1.33648
1029	BnaA01g14260D	chrA01:7220461-7221391	0	0.117089	0	0.114713	0	0	0.292421	2.61102	1.12258	4.61316	0.0852095	0	0	0.354682	0.165088	0	0	0.192936	0.614483	1.17619	5.96912	13.154	1.66401	0.685355
1030	BnaA01g14270D	chrA01:7222057-7223180	74.969	69.838	47.6331	57.0389	51.5484	30.9755	30.0155	26.1018	27.7521	28.245	23.8443	29.648	70.7186	31.6253	41.0256	47.7268	63.657	33.7893	33.891	35.1106	35.6625	25.7961	17.8466	28.4697
1031	BnaA01g14290D	chrA01:7227945-7229148	3.1647	1.91773	2.45657	3.56345	2.35455	1.30627	15.4352	8.1875	20.352	11.5978	4.91102	1.92277	5.0427	2.74884	1.41104	5.02817	4.31147	1.56713	16.7635	9.05013	11.9857	11.8757	16.179	7.33395
1032	BnaA01g14300D	chrA01:7230370-7232890	20.7896	15.7523	13.4735	14.8412	12.3514	10.1824	10.2303	8.11286	8.71067	9.05286	10.9294	10.1656	25.6129	12.5296	12.9433	15.7141	9.63722	10.5223	10.2129	8.0322	7.18926	8.87408	8.10864	9.80184
1033	BnaA01g14310D	chrA01:7233049-7235731	6.55119	5.70431	5.83341	5.84092	2.11845	3.11554	4.41471	2.68118	4.13683	2.3571	2.084	1.1571	30.1782	14.9759	17.0508	23.3643	19.8482	16.0621	13.8431	9.4436	7.2151	5.57613	7.11587	7.47543
1034	BnaA01g14320D	chrA01:7236171-7237381	5.57942	2.61694	2.47318	3.41876	2.048	2.09673	12.7301	2.65311	0.580871	0.667758	0.211738	0.430424	1.21952	0.439458	0.203792	0.781298	0.354775	0.120524	4.78166	0.264221	0.227482	0.59718	0.113312	0.481149
1035	BnaA01g14330D	chrA01:7240989-7245366	1.80372	2.01939	2.9961	5.1347	1.48211	1.83465	2.85345	1.57413	1.42368	1.01415	0.785073	1.05473	1.4973	1.76795	2.53759	5.7805	2.23992	1.46106	2.8989	1.66784	1.66638	1.45912	0.99047	1.43073
1036	BnaA01g14340D	chrA01:7247138-7248975	9.93486	13.9391	13.7967	8.11671	3.66579	3.3942	13.8946	13.0877	6.00911	8.15151	3.94678	2.68908	4.384	16.0229	15.7258	14.1456	3.73688	6.28776	18.6779	2.52799	14.6511	24.6976	29.0825	33.9232
1037	BnaA01g14350D	chrA01:7249806-7253081	9.50977	7.31563	7.94376	6.06725	7.8852	6.75678	14.4399	14.9925	14.104	16.8102	18.1994	17.5158	7.74904	5.92183	6.09653	6.29119	3.74507	6.872	11.046	8.46855	9.63568	13.8701	8.4336	10.6887
1038	BnaA01g14370D	chrA01:7259740-7260371	5.26736	3.80224	5.40242	3.22786	1.32936	5.78466	3.14685	2.32919	2.86138	1.48486	3.63555	7.77015	7.14868	1.64907	2.48509	2.41333	1.10832	2.99236	3.48271	5.51954	0.863613	1.81671	2.54734	4.97631
1039	BnaA01g14380D	chrA01:7260728-7262888	5.50004	3.97737	0.943947	0.940063	1.43559	1.36352	4.83791	21.3367	10.6302	30.7425	32.1927	20.3318	10.378	7.36734	1.35381	1.19858	0.80574	0.497957	7.35431	54.7898	19.329	10.357	8.7453	36.0236
1040	BnaA01g14400D	chrA01:7285229-7286538	12.3108	7.68394	11.1939	19.9173	9.55219	4.00395	119.468	56.8586	128.272	61.4871	61.1449	18.2097	12.8776	6.78789	3.79798	17.8505	20.0651	3.17686	144.24	155.121	63.5228	37.2565	100.185	42.2619
1041	BnaA01g14420D	chrA01:7291077-7292339	13.8436	9.47292	15.4302	24.607	16.2752	3.73849	76.7253	44.4749	58.4304	22.1881	24.1274	15.2143	24.6788	17.9534	16.3448	29.8122	31.7491	6.8585	97.0984	49.8614	55.5323	45.8667	65.8597	48.6326
1042	BnaA01g14430D	chrA01:7292394-7294380	13.4785	10.6216	11.494	10.9099	6.43968	7.99089	9.38022	10.229	13.7747	19.5124	16.3441	14.5307	16.5692	15.6864	18.6478	13.2199	9.84837	8.50927	12.0378	11.8514	21.7272	20.5196	21.8277	20.6119
1043	BnaA01g14450D	chrA01:7296381-7299947	15.369	16.8524	41.8045	115.5	37.8759	2.41837	37.8723	121.167	96.8737	39.5632	4.62215	2.11703	17.5979	116.364	18.0998	214.147	99.1996	6.66748	127	362.08	356.123	441.51	198.769	9.99309
1044	BnaA01g14460D	chrA01:7300368-7303160	0.0523655	0.0560806	0	0	0	0.0517804	0.74297	0.759075	1.11229	0.79196	1.55712	0.538659	0.0533672	0	0	0.074388	0	0	0.790576	6.98144	1.21764	0.137303	0.48227	0.654491
1045	BnaA01g14470D	chrA01:7303389-7304751	75.8652	73.5008	43.5454	51.4785	33.899	66.8034	125.924	133.658	147.602	179.522	131.092	192.569	86.5995	74.8632	83.7816	70.4038	47.8767	110.781	152.563	89.2743	260.919	254.699	307.207	521.129
1046	BnaA01g14480D	chrA01:7305081-7306307	4.41836	8.11106	111.293	692.948	2521.52	3449.41	3.61239	4.21331	3.91193	5.84457	4.06423	2.49754	0.102598	0.440506	2.21417	19.3	80.9674	117.026	0.162662	0	0.171422	0	0.345326	0.457424
1047	BnaA01g14490D	chrA01:7306476-7308003	1.98536	2.09755	0.43724	1.84002	0.423543	0.315424	3.79828	2.23969	1.19267	0.182357	0.0499773	0.0656142	0.784424	0.352952	0.732113	1.77089	0.863875	0.233613	4.24473	0.565097	0.917004	0.677816	0	0
1048	BnaA01g14510D	chrA01:7334037-7336236	0.723425	0.261186	0.696001	0.63444	1.21462	1.01981	1.38354	0.928225	0.715615	2.00037	1.79924	1.91923	1.04405	1.44864	0.587985	0.477604	0.980657	1.32935	1.87812	0.707034	0.910814	2.33554	2.05507	1.11916
1049	BnaA01g14520D	chrA01:7339293-7340889	22.543	23.9817	14.6118	13.9054	4.05457	1.62897	20.1997	14.1841	7.03168	4.04096	8.08752	18.3916	36.1973	63.4124	46.0916	30.5917	11.5317	4.26526	26.3173	22.3053	11.7903	7.21427	5.82834	18.0629
1050	BnaA01g14530D	chrA01:7343009-7345306	4.55782	4.81109	2.66175	4.23794	1.65074	3.13115	3.4952	2.17259	2.1084	2.95054	3.22299	3.37458	11.2431	5.42434	9.04804	8.31114	6.03542	6.2337	5.95235	5.13558	5.27134	6.74573	3.73753	6.49528
1051	BnaA01g14560D	chrA01:7348570-7349551	2.91154	46.3004	0.367008	0.887682	1.49226	82.7533	0.757555	20.4499	1.04678	5.77476	7.02869	107.371	4.25583	15.993	4.64128	2.08868	2.76385	269.297	1.35555	18.2983	6.04752	3.91546	22.9529	630.699
1052	BnaA01g14570D	chrA01:7351254-7352603	7.19657	7.031	17.4964	18.7881	13.244	11.9351	17.9433	7.58939	12.1904	11.3496	14.5996	11.5948	11.0335	23.7996	18.9706	19.6644	14.8834	16.1536	22.1415	16.2464	18.8035	19.2667	18.0531	19.7963
1053	BnaA01g14590D	chrA01:7361318-7365415	1.6669	0.127413	0.308614	0.284222	0.837973	0.0753965	1.10721	0.080825	0.0329477	0	0.0907339	0.0784042	2.53181	2.08908	4.65837	4.45816	3.97422	6.98446	3.12038	2.73784	2.22341	2.93999	1.42712	2.90844
1054	BnaA01g14600D	chrA01:7368218-7371140	29.6684	24.008	15.0082	8.49259	2.7634	4.59613	3.6023	2.18092	1.19728	0.758768	0.295344	1.27776	43.7751	46.794	42.4689	31.8535	9.08393	10.8313	4.43383	1.7457	2.56337	2.78661	1.71151	4.67091
1055	BnaA01g14640D	chrA01:7382776-7383644	0.349573	0	2.17292	0.458477	0	0.336191	1.68479	0.445167	0.370746	0.16648	0.134602	0.715347	0.0878998	0.284148	0.779929	0.872873	0.229956	0.156678	1.31854	0.679104	0.146017	0.379665	0.217794	1.06874
1056	BnaA01g14650D	chrA01:7384276-7385860	1.06975	0.386056	0.550645	0.265357	0.0652342	0.394066	0.271408	0.158416	0.2144	0.431321	0.1583	1.1972	0.254137	0.110947	0.771109	1.2192	0.862122	0.585526	0.561258	0.299144	0.472697	0.768686	0.557265	1.41387
1057	BnaA01g14660D	chrA01:7385941-7387678	2.30519	1.49099	1.88252	2.19193	1.90566	1.61555	1.77947	1.07655	1.20721	2.12366	2.21886	5.26075	4.33212	2.81648	4.89973	8.83391	3.90736	3.69781	3.15087	3.13342	2.16448	5.30244	3.16808	3.92596
1058	BnaA01g14690D	chrA01:7393829-7395712	0.198221	0.758637	1.56562	15.5389	40.8298	46.9931	1.06061	0.818393	0.850034	0.666263	3.45543	2.95895	0	0.216878	0.376738	2.54974	7.71368	20.4668	1.03242	0.196807	0.41843	0.785256	1.1649	0.880842
1059	BnaA01g14700D	chrA01:7395970-7397098	1.1094	1.72333	0.441966	0.480919	2.06078	1.28866	3.02091	1.60889	1.75834	0.661427	0.891479	2.8433	0.897658	0.2481	0.686358	0.495234	0.970505	0.615708	1.81522	0.451031	0.193797	1.00907	0	2.0065
1060	BnaA01g14710D	chrA01:7405263-7407331	5.11233	2.21642	3.87425	2.12885	1.23467	3.10108	5.17055	2.5373	2.40429	3.8833	3.7905	4.61534	12.0042	6.92529	9.65132	8.81561	5.6543	6.06384	9.91786	9.9985	5.11237	6.80751	6.28606	6.7558
1061	BnaA01g14720D	chrA01:7417401-7420350	4.57471	3.98062	7.19789	8.76651	2.081	5.80694	2.99193	1.4804	4.12376	2.00102	2.73334	3.54829	6.82559	7.9655	10.8589	10.9043	6.49464	9.88978	3.16265	9.71786	2.69867	2.06753	3.19432	3.99337
1062	BnaA01g14730D	chrA01:7421600-7424690	3.69632	3.23865	2.59411	2.46161	1.58052	4.61776	4.97542	6.42859	2.99196	4.1129	2.05476	3.62658	2.90797	2.39398	3.71289	3.30351	2.76127	5.00064	4.07641	16.6315	6.113	3.14656	2.18196	3.73029
1063	BnaA01g14740D	chrA01:7447177-7451117	1.90164	2.0502	2.2004	1.60791	1.60657	1.55218	1.98199	1.32112	1.3443	1.61876	2.07029	2.59236	2.67469	2.01738	2.41932	2.54972	1.49115	1.68817	2.21052	1.61738	1.86147	2.90332	1.97503	2.7722
1064	BnaA01g14750D	chrA01:7452345-7455318	29.2746	19.7805	30.8669	35.0244	22.4197	17.0764	22.5226	13.3784	12.7188	11.1252	11.6155	16.911	34.9449	59.1487	52.9419	44.8039	37.9712	18.8892	28.4773	35.8436	18.0577	24.2826	19.0444	21.3775
1065	BnaA01g14790D	chrA01:7478735-7481488	14.2527	9.36541	9.93893	8.3036	2.99445	4.35778	11.1881	8.9333	5.79477	6.51101	7.0048	7.93633	18.835	13.7511	12.2599	9.80594	5.56078	4.18738	12.2072	9.20409	7.60624	7.73468	6.95787	11.5144
1066	BnaA01g14840D	chrA01:7492259-7495743	1.96896	3.38065	4.72924	3.43055	1.69932	2.53599	1.37793	1.30107	0.837211	1.33975	1.04575	1.79704	2.06861	2.5784	3.06012	3.91402	2.83001	2.03607	1.04145	1.03826	0.542426	0.483766	0.327295	0.316486
1067	BnaA01g14850D	chrA01:7495810-7497675	5.98813	6.79882	7.60232	4.47414	2.51777	1.54156	6.59887	11.9969	14.2318	18.6606	17.1945	15.0021	12.7292	22.5652	32.4435	7.63758	4.53551	4.60388	13.7956	17.6593	26.2288	18.4235	21.7922	17.4129
1068	BnaA01g14860D	chrA01:7502403-7504799	120.627	73.923	82.3705	85.0885	37.8773	53.9072	52.2859	28.3898	79.408	53.3539	56.6471	48.2984	141.322	107.332	80.5554	84.8936	58.8236	82.1615	61.0977	95.3098	42.5816	39.836	63.3298	77.4834
1069	BnaA01g14870D	chrA01:7505306-7509090	1.27276	1.22914	2.98379	10.894	34.5223	21.0957	21.0634	12.6873	29.7834	18.1847	11.659	25.8314	0.636964	1.82169	1.61193	2.09413	2.14236	3.03905	9.79999	5.87276	7.88742	8.77082	4.53639	3.82074
1070	BnaA01g14880D	chrA01:7509897-7512257	7.59937	9.52173	17.0827	21.4855	19.6656	11.1049	18.6711	20.7825	34.2313	44.9654	48.8552	31.1938	6.36949	12.9761	21.924	23.5005	20.1939	21.6423	22.9749	27.2613	56.9894	61.7772	72.1218	63.1764
1071	BnaA01g14890D	chrA01:7512754-7514145	1.22277	1.32376	4.0161	2.76843	1.6667	0.675506	0.735441	0.106281	0.175884	0.294029	0	0	0.406656	0.881063	5.88479	1.87507	1.42385	1.08298	0.824548	0.507846	0.175113	0.183005	0.174848	0
1072	BnaA01g14900D	chrA01:7514311-7515110	47.6852	41.6952	39.0007	45.757	24.3685	18.521	39.9232	56.85	40.7533	82.6324	89.182	98.4735	56.8561	45.1583	52.1543	50.3423	24.8977	21.7015	40.6833	74.3054	62.965	53.1041	91.0919	103.583
1073	BnaA01g14910D	chrA01:7516638-7518051	1.60815	4.11707	4.25228	6.20943	2.86699	5.25059	5.50301	4.89342	4.83021	7.20866	6.50623	8.89611	1.10577	2.16203	4.75692	6.83943	4.72897	4.77547	4.98914	6.07736	4.55067	4.40535	5.76442	5.76868
1074	BnaA01g14920D	chrA01:7518233-7518947	23.9139	21.3053	20.3098	16.5337	10.8916	11.1271	24.3495	18.5827	16.9075	25.851	31.7253	39.748	28.4095	22.5574	24.2746	17.178	12.2679	10.961	31.5216	30.3896	26.4384	28.1357	29.191	35.0444
1075	BnaA01g14930D	chrA01:7519033-7519774	69.842	63.9336	55.8662	58.1718	16.5802	17.3024	39.1952	69.4537	72.5226	89.3624	107.292	147.066	38.9051	40.6462	39.9011	21.879	20.0008	10.8449	34.7127	50.478	36.2317	31.9911	40.1933	39.4111
1076	BnaA01g14940D	chrA01:7524469-7526640	5.08813	5.01312	8.16014	11.1136	5.28345	2.5	9.71377	11.3186	23.2682	28.2446	24.573	8.38356	11.563	12.5028	15.1348	14.4935	7.71479	2.34215	22.2785	40.3079	72.6581	57.4033	94.5116	32.2222
1077	BnaA01g14950D	chrA01:7528738-7531140	5.21481	2.52529	5.69725	3.5213	2.44331	4.32666	6.38312	8.03831	6.29586	6.96787	5.4983	7.05873	8.0855	5.62164	9.81886	7.82263	5.78265	6.02523	10.0921	40.1058	9.01403	7.65025	4.96008	8.8572
1078	BnaA01g14960D	chrA01:7533925-7535651	75.5641	53.397	47.1781	61.9309	31.3408	30.049	69.5779	22.5188	38.5082	17.2419	15.259	10.5802	137.588	68.342	61.9292	94.4875	111.019	62.0873	94.3825	68.7597	48.8935	26.6902	37.2504	33.5017
1079	BnaA01g14970D	chrA01:7537755-7539477	2.27492	0.778215	3.15586	10.7785	11.387	17.7541	0	0.0688854	0	0	0.0504704	0	1.98297	0.715723	1.98193	4.6432	6.43748	9.65939	0	0	0.108038	0	0	0
1080	BnaA01g14990D	chrA01:7615996-7618867	2.33842	2.2303	3.31369	2.24807	1.36064	0.864276	1.58088	0.561571	1.58411	0.963558	1.98486	0.931077	3.58678	5.56377	3.79954	4.65121	2.56917	2.42343	2.81393	5.97355	3.20718	3.5618	4.51369	4.10478
1081	BnaA01g15000D	chrA01:7620768-7622405	0	1.19491	0.166382	0.798703	1.73583	5.06414	0.226803	2.71327	0.578833	0.56928	1.32098	1.1381	0.0854909	1.01028	0.575453	0.0612838	0	1.05613	0.134804	4.8822	0.999561	0.373486	0.711823	4.54278
1082	BnaA01g15010D	chrA01:7632848-7634131	13.4685	24.2367	32.7873	0.922638	1.59098	3.32837	48.2515	22.4681	27.9778	9.85888	2.18692	0.800756	21.4392	49.1753	81.4061	0.325076	2.3772	6.08376	84.7109	44.4952	66.778	31.658	9.26179	5.99274
1083	BnaA01g15020D	chrA01:7638139-7639669	0.487268	1.51496	0.137397	0	0	0.0473749	1.62111	0.801251	0.0815361	0	0	0.149271	0.149535	0.0525467	0.0357384	0.101623	0.0424273	0	0.0764665	0	0	0	0	0.042702
1084	BnaA01g15030D	chrA01:7648041-7654144	8.9515	8.43143	0.568781	0	0	0.0854291	8.36903	2.55725	0.417872	0.297773	0	0.0461585	16.5398	5.78248	0.711938	0.0323893	0	0	13.6525	0.921882	0.907971	0.039737	0.151476	0.0405458
1085	BnaA01g15040D	chrA01:7654324-7658644	5.15259	3.83043	0.317914	0.615555	1.06942	3.32749	6.57041	2.18428	7.09339	3.13645	1.32845	0.80575	6.28489	7.04395	1.28463	0.986941	0.911168	2.92811	7.23382	2.95116	6.81491	5.84914	1.65778	0.235139
1086	BnaA01g15050D	chrA01:7658905-7660316	0.292256	0.321629	0.293783	0.15556	0.745191	0.27698	1.20729	0	0	0	0	0	0.739171	0	0.675921	0.656448	0.254161	0	1.33336	0.149113	0.128347	0	0	0
1087	BnaA01g15060D	chrA01:7663755-7667738	3.07398	5.21034	3.93969	3.31065	1.71593	2.52963	2.7114	3.04443	2.72994	2.94232	3.33176	5.05301	3.54475	3.60015	3.91156	4.44495	1.21358	2.95158	2.30357	2.14038	2.05117	3.40901	3.53911	4.26536
1088	BnaA01g15070D	chrA01:7667812-7675899	4.06201	5.12282	7.47752	8.22394	5.5906	5.59476	4.6133	2.8868	2.93623	3.65688	4.14273	4.29832	3.00149	5.26858	6.2204	6.45007	5.04418	5.49791	3.69299	3.73932	3.0848	4.08338	2.48205	3.02552
1089	BnaA01g15080D	chrA01:7689667-7691811	6.11063	8.36556	9.129	6.3257	5.91423	5.83385	25.1173	72.1918	28.2331	21.2614	41.0812	73.8914	9.20549	11.9872	8.70861	7.8627	6.37267	6.23481	32.9957	370.743	35.7392	18.6977	19.5672	50.8921
1090	BnaA01g15090D	chrA01:7692787-7696164	1.35652	1.11196	0	0	0	0.0636119	0.427966	0.0708368	0	0	0.0521581	1.30679	1.146	0.446048	0.103811	0	0.0581747	0	0.16284	0	0	0.0609122	0.174192	0.0611489
1091	BnaA01g15100D	chrA01:7698230-7699512	12.2227	11.791	8.4713	9.56187	5.9255	2.03619	27.0493	23.2141	33.6926	30.0146	25.8052	17.0332	12.5612	8.99419	11.741	9.42918	8.53244	2.66062	27.8199	17.5545	32.9762	26.1716	36.0876	25.8891
1092	BnaA01g15110D	chrA01:7699569-7702740	0	0.0416489	0	0	0.0444978	0	0.207112	0.160982	0.484554	0.832505	2.56997	4.15043	0	0	0	0	0	0	0.363946	2.10983	0.358298	0.341314	0.263059	1.86716
1093	BnaA01g15120D	chrA01:7703401-7704077	0.621109	0.905612	0	0	0	0	0.183523	1.26214	0.351017	0.20028	0	0	0.209469	0.225886	0	0	0	0	0.493845	0	0	0.915469	0	0
1094	BnaA01g15130D	chrA01:7705582-7711689	9.68985	12.556	2.49505	2.18736	2.31487	1.36362	32.3606	24.0215	33.733	4.3831	0.805753	0.641646	10.3691	14.5811	2.71816	1.62365	1.20651	0.847117	33.5734	25.7193	34.6302	5.9329	1.58773	0.630647
1095	BnaA01g15140D	chrA01:7712597-7717762	26.9791	24.5068	11.2178	6.01294	7.06912	11.2829	17.9553	12.629	6.19219	3.49022	2.72253	10.4811	26.3355	17.5495	11.2456	8.54644	4.92105	12.2527	18.6956	6.69921	6.59039	13.2001	3.07767	9.95064
1096	BnaA01g15150D	chrA01:7717854-7720015	0.0735322	0.398617	11.0384	40.7321	64.0831	73.8789	0.0656693	0.076497	0.189263	0.141706	0.0584221	0.153684	0.150344	0.482166	4.54741	35.4486	50.4224	80.3261	0	0.145077	0.18753	0.0654941	0	0.132732
1097	BnaA01g15200D	chrA01:7762878-7763293	0	0	0	0.891569	1.05689	0	0	0	0	0	0	0	0	0	0	0	0	0	0	0	0	0	0	0
1098	BnaA01g15220D	chrA01:7766392-7768570	0.162573	0.088978	0.63936	1.02016	0.611973	0.0783753	0.440043	0.426323	0.415244	0.15454	0.0637216	0.0835731	0.0806106	0.178541	0.186275	0.71198	0.717786	0.217296	0.390496	0	0	0.218748	0	0.0738514
1099	BnaA01g15240D	chrA01:7793118-7798729	0.0623521	0.203714	0.0606316	0.0654701	0.241359	1.04277	0	0.0653129	0	8.11715	0.680938	4.85255	0.0632074	0	0	0.356467	0.166849	0.830474	0.0497094	0	0.0522407	6.28297	4.53036	2.86831
1100	BnaA01g15250D	chrA01:7799074-7801334	24.296	18.2426	31.184	13.1582	9.5186	19.3313	42.3653	34.4194	57.2287	84.5054	63.6005	65.8446	12.8495	12.2088	14.9574	12.3936	6.23223	17.5588	47.3674	25.4935	51.0193	59.7073	55.39	45.6086
1101	BnaA01g15280D	chrA01:7811631-7812544	2.31961	0.465945	5.01167	2.71818	3.45	3.52156	3.67689	2.45932	2.77462	2.68759	3.50431	3.09594	2.71062	3.95483	8.206	7.65251	5.88272	9.56232	5.77563	7.09143	4.09097	5.06023	3.47649	3.46124
1102	BnaA01g15290D	chrA01:7812715-7815642	0.224271	0.604244	1.33526	1.32307	0.865893	0.940126	2.10616	2.53357	3.09699	3.42662	3.54208	3.53051	0.264405	1.09304	0.947552	0.878102	0.918046	0.433673	2.2374	5.67529	2.95744	1.69898	2.67561	2.81716
1103	BnaA01g15300D	chrA01:7825468-7828118	31.8721	23.555	17.2783	13.5382	7.34765	12.3835	10.2695	3.58593	14.9614	8.46344	13.3746	9.40603	41.3707	31.7009	16.6337	21.4686	12.5314	11.4173	9.10846	11.4347	6.41656	6.8452	11.5994	10.5998
1104	BnaA01g15310D	chrA01:7829899-7832460	0.380432	0.485351	1.42909	2.19651	3.57281	8.69638	1.59217	1.99512	2.05845	2.78414	3.8708	4.83107	0.350309	0.412417	0.797506	1.17465	1.53369	5.51172	1.33151	2.83274	1.38732	1.93942	1.99167	2.35668
1105	BnaA01g15320D	chrA01:7833679-7834785	17.2767	6.11884	9.40701	2.46734	1.85782	1.70418	10.4999	5.38176	2.4042	3.31808	1.19071	7.04763	20.7062	9.61873	7.56711	6.04412	5.11269	1.5812	13.4937	3.99236	2.23636	15.1006	5.52294	27.0711
1106	BnaA01g15330D	chrA01:7838363-7845883	0.287523	0.104261	1.24003	3.59498	1.37416	3.94159	0.42776	0.331715	0.243122	0.272087	0.373598	0.64835	0.0950418	0.312854	0.805301	6.79885	3.90321	7.94177	0.478333	0.379906	0.190573	0.228507	0.355648	0.317892
1107	BnaA01g15350D	chrA01:7849559-7851516	0.0670862	0.0724336	0.130207	1.80816	2.08541	3.25154	3.42888	0.846011	4.99488	3.4429	1.85278	2.09632	0	0	0	1.29801	1.02725	1.47017	3.27636	0.130727	0.847515	1.29804	0.741334	2.16037
1108	BnaA01g15360D	chrA01:7857094-7858283	2.78745	1.22036	1.6165	1.8884	1.49598	2.38691	1.49366	0.733286	1.65841	2.26663	2.47225	0.421509	1.41685	1.3871	1.27899	3.08084	1.30551	2.2564	1.11888	1.09044	1.29027	0.859146	0.47568	0.876863
1109	BnaA01g15370D	chrA01:7858458-7860063	1.16104	1.2817	0.33113	0	0	0	0	0	0	0	0	0	3.10399	3.30906	1.67651	0.980109	0.288653	0.216494	0	0	0	0	0	0
1110	BnaA01g15390D	chrA01:7893877-7894781	156.335	124.473	71.8749	55.8496	33.7241	45.8035	78.6549	61.8977	97.9637	54.1822	50.7229	41.2052	201.529	92.6638	76.6493	66.1043	58.0452	58.49	104.197	71.416	79.929	59.909	88.6151	83.0119
1111	BnaA01g15410D	chrA01:7898157-7901519	65.8362	26.8729	11.1473	7.89391	2.49335	2.54461	8.2968	6.68833	3.01618	4.16086	3.24831	3.14292	181.325	36.8695	23.2331	14.0194	10.1201	9.74868	21.6879	15.7236	16.1466	10.5189	9.11663	9.7349
1112	BnaA01g15420D	chrA01:7905615-7908863	0	0.125135	0.455093	1.7832	0.620577	0.291444	0.241532	0.32017	0.195468	0.25369	0.297553	0.309929	0	0.0833809	0.377524	0.306496	0.133314	0.134921	0.0305355	0.378622	0.0327659	0	0	0.0688373
1113	BnaA01g15430D	chrA01:7910385-7911375	47.8741	33.0086	2.97343	0	0.261231	0	51.9798	82.0937	65.7799	3.35397	0.958146	0	79.3837	32.6926	1.02838	0.0750381	0.640604	0.271694	38.4409	83.6837	70.0618	4.11453	1.40336	0.0925143
1114	BnaA01g15440D	chrA01:7921089-7921834	0	0	0	0	0	0	1.25763	0.288106	0.239085	0	0	0	0	0	0	0	0	0	0	0	0.234969	0.740688	1.16156	0.249336
1115	BnaA01g15450D	chrA01:7921889-7926464	12.0038	10.5196	12.2436	10.0071	5.40822	7.10341	8.82638	4.80301	7.76124	7.54442	7.35402	5.55079	17.9712	20.9929	20.581	20.3289	11.4349	14.0098	13.1362	12.0069	10.1405	12.1093	14.1631	15.9999
1116	BnaA01g15460D	chrA01:7927275-7927455	0	0	0	0	0	0	0	14.177	0	0	12.0239	0	0	0	0	0	0	0	0	0	0	0	0	0
1117	BnaA01g15480D	chrA01:7943228-7945065	1.37336	0.375708	0.733795	0.482824	0.289576	0	0.715218	0.0600576	0.0491316	0.10977	0	0.0585287	2.97525	2.64788	1.66499	1.61648	0.559642	0.405531	0.821376	0.225304	0.632613	0.608762	0.390833	0.620171
1118	BnaA01g15490D	chrA01:7946313-7948679	5.64116	2.18462	2.23038	1.9108	0.7494	2.34187	21.6529	10.1035	8.31902	6.3226	8.24849	16.3742	6.55334	4.37378	3.86737	5.69154	3.72707	4.48858	27.4542	11.6581	9.69003	20.9487	28.8085	44.8157
1119	BnaA01g15500D	chrA01:7949008-7950840	4.13377	2.79491	2.06519	2.41811	1.09881	2.07531	1.8991	1.71505	1.41928	1.90341	2.43571	1.57308	9.53803	9.2359	6.41869	5.95247	3.00248	6.55221	5.43804	3.78664	5.25752	5.94892	5.48897	5.33182
1120	BnaA01g15510D	chrA01:7950998-7953019	20.0661	13.7324	9.83634	9.14949	7.62071	11.4358	12.5102	10.1606	7.89348	10.5517	8.4132	13.2881	51.1084	30.4433	29.7228	31.9588	25.1551	39.8313	27.9584	22.1063	28.1537	30.5107	30.0266	45.5448
1121	BnaA01g15540D	chrA01:7956997-7958701	1.94744	4.51845	45.6604	18.7281	10.4639	9.74994	0	0	0.105708	0.177472	0.145077	0.0639167	1.5162	8.91414	61.4287	11.163	3.53492	4.53221	0.14878	0.0610223	0.104523	0	0	0.110085
1122	BnaA01g15550D	chrA01:7962319-7963311	0.307198	0	0	0	0	0	0.273866	1.26231	0.533353	0.150072	0.489461	1.30932	0	0.166597	0	0	0	0	0.249586	1.06199	0.130255	0.135817	0.127705	0.271848
1123	BnaA01g15560D	chrA01:7965691-7967900	34.783	33.1277	23.5215	22.1611	9.34636	16.1766	11.6076	11.2888	9.61063	13.5586	11.0139	15.64	24.5013	12.5915	20.4166	13.4036	7.41451	8.09991	9.3482	4.97382	5.16219	5.8855	3.50305	6.21055
1124	BnaA01g15590D	chrA01:7983790-7986626	2.37074	2.20457	2.31309	2.36471	1.90506	1.65238	4.18924	1.06554	2.20731	1.64199	1.88406	2.38061	2.00765	1.64294	1.58547	2.98399	1.79448	3.06657	3.87679	1.98681	2.06449	3.83104	3.6706	3.43812
1125	BnaA01g15600D	chrA01:7987014-7989156	2.99803	4.21507	4.38267	3.11534	2.67053	4.50769	2.78864	2.36701	2.91277	3.59667	3.381	4.31777	2.42487	2.68907	3.54659	3.11923	1.75053	2.16776	3.12656	3.8429	2.76513	3.25054	2.68328	2.50678
1126	BnaA01g15610D	chrA01:8009400-8010413	1.97438	1.8471	1.72185	1.36932	1.6	2.85835	2.10215	1.08152	0.481496	2.79418	2.56446	2.32004	2.18794	1.3397	2.21137	1.82009	1.52027	1.76931	1.88367	2.91974	1.51119	1.75128	1.84847	2.21396
1127	BnaA01g15620D	chrA01:8011396-8012658	15.9929	21.0308	12.9068	12.3169	6.00629	11.2951	17.8974	13.0846	10.3213	17.3596	13.6552	18.1346	22.7486	18.7207	20.7689	18.2737	9.44372	17.9375	23.7564	17.0074	28.9401	30.0401	39.47	58.3783
1128	BnaA01g15630D	chrA01:8013050-8017254	5.45327	3.94362	4.58312	4.45688	3.02522	2.00853	8.27241	3.05146	2.97105	2.55867	1.16166	2.31346	11.4405	11.0261	11.6672	12.0484	9.93753	6.81064	14.9837	6.81142	7.5874	11.2754	4.70761	7.07572
1129	BnaA01g15640D	chrA01:8017314-8019306	1.93	1.56547	1.32304	0.549288	0.510145	1.02305	151.257	134.128	42.7402	16.3932	3.81261	9.73241	3.137	1.61801	1.74567	1.03811	0.704539	1.40888	279.964	13.2124	37.2439	49.3422	72.1925	181.792
1130	BnaA01g15650D	chrA01:8021033-8024079	2.24901	0.732377	0.739399	0.671182	0.366743	0.232045	13.2209	2.19986	2.30785	0.565917	0.347791	0.834321	3.60471	1.83293	1.63918	1.00487	0.623019	0.506279	16.2237	5.02079	4.4498	1.99517	1.32945	2.10763
1131	BnaA01g15660D	chrA01:8024144-8024589	2.59615	0.480571	0.840801	0.96034	0.562628	0.872268	9.71856	3.20313	3.49319	0.445181	0.343182	0.464774	1.35607	0.491606	2.35111	2.1975	0.383679	0	6.51563	2.58516	2.57307	2.31356	0.724485	1.91574
1132	BnaA01g15670D	chrA01:8035831-8037745	17.4004	22.4439	15.5002	14.6009	9.10483	12.2014	9.20743	10.9565	8.16372	8.85306	12.6858	13.3153	14.9455	15.9913	15.9437	14.4667	8.00743	10.5276	8.94731	7.64008	9.01087	11.732	9.13482	11.6971
1133	BnaA01g15690D	chrA01:8046886-8049252	8.85719	13.8329	34.0864	30.5179	13.6031	15.6549	38.924	28.3118	28.0141	31.6546	25.2079	19.6741	8.57675	18.662	28.7688	36.1829	20.9848	16.6964	41.6758	22.756	24.5096	37.7721	24.5665	15.8585
1134	BnaA01g15700D	chrA01:8049798-8051595	0.593851	0.460167	1.57657	0.71312	0.107313	0	0.985213	12.7309	10.9233	19.6175	2.24056	0.258964	1.10909	1.10935	1.15613	0.183602	0.149994	0.0753888	1.3657	33.9749	22.9294	53.2289	3.96246	1.44794
1135	BnaA01g15710D	chrA01:8053190-8056051	28.8561	56.7007	76.467	27.733	5.51236	1.84994	0.0652788	0.687461	0.820409	20.8864	10.8748	4.10818	13.3365	29.777	12.5706	0.42629	0.032041	0.0325829	0.146517	0.615836	3.71544	6.08578	3.21216	1.6965
1136	BnaA01g15720D	chrA01:8061111-8064923	1.16072	2.34924	3.06864	2.67567	1.11728	4.40262	0.687114	0.594605	1.10003	0.632892	0.71296	2.1186	1.40586	2.06069	3.09959	1.78697	0.77628	3.51251	0.880995	1.07516	0.489624	0.623955	0.404684	2.01391
1137	BnaA01g15730D	chrA01:8067649-8069266	1.42489	0.960304	1.78275	2.3003	2.34622	1.56212	1.2165	0.606998	0.539497	0.556949	0.652909	0.95306	1.6626	1.59765	1.89386	2.63038	1.3704	1.27188	1.23636	0.335264	0.782876	1.1646	0.870447	1.09465
1138	BnaA01g15740D	chrA01:8069412-8071788	5.41688	6.46404	4.32008	4.53658	6.01403	5.79358	4.2123	3.7195	3.09235	5.60131	5.00646	5.25197	7.01975	6.37901	5.28921	5.40185	3.91386	6.15212	5.59385	2.10259	4.16338	4.74259	5.68812	5.81052
1139	BnaA01g15750D	chrA01:8071914-8075907	3.65182	9.03479	15.9759	15.9791	12.9055	7.5719	4.19546	2.23112	3.40225	2.25721	3.38282	4.5655	2.95547	11.0127	12.2663	21.877	9.33825	11.8044	4.03328	4.42677	2.93359	4.11395	3.50326	3.83464
1140	BnaA01g15760D	chrA01:8080136-8083170	3.99482	4.09688	5.32295	3.77516	2.47003	2.14794	3.74993	3.79261	3.76204	4.23053	4.65728	3.24597	1.72116	3.29417	3.16194	2.62436	1.76073	1.16474	2.86646	2.20984	2.46998	2.14152	2.02102	1.74032
1141	BnaA01g15780D	chrA01:8100316-8101716	19.1316	11.4424	7.60377	7.17458	2.44598	7.83213	17.888	8.47232	3.3701	2.54862	0.996572	8.5955	19.5824	6.65662	7.22677	9.64951	6.02439	6.29742	20.2514	1.68274	1.73073	5.59791	2.94292	13.7387
1142	BnaA01g15800D	chrA01:8102750-8109411	0.6594	1.00408	0.759275	0.890659	0.72804	1.10346	0.581241	0.537939	0.453207	0.474717	0.680238	1.2638	0.812077	0.802556	0.532345	0.912787	0.471588	1.26932	0.62176	0.492739	0.381351	0.560996	0.831167	0.642895
1143	BnaA01g15810D	chrA01:8109777-8113110	6.14959	11.8648	5.77643	3.90483	1.32448	1.0873	9.51004	16.531	9.24639	19.5517	9.47412	8.60904	5.92191	11.1961	6.70284	3.14719	1.87874	1.14171	8.01529	24.9403	9.54324	6.37053	11.0937	15.9146
1144	BnaA01g15820D	chrA01:8122713-8126675	0.139296	0.36394	2.13456	6.05779	10.0931	16.0602	0.81493	1.06943	1.16754	2.96138	2.19553	3.59128	0.139235	0.394845	1.35287	3.06978	8.50371	15.3012	0.547098	0.461076	1.10134	1.83566	2.72233	1.78004
1145	BnaA01g15840D	chrA01:8145295-8147386	9.13575	5.50736	12.9977	10.4763	4.18649	5.10146	6.37339	4.80982	7.85884	7.37509	5.94118	4.59973	8.89051	8.23728	13.6411	11.7134	6.04935	5.38181	7.44767	5.76439	5.0616	5.70154	5.28726	4.49597
1146	BnaA01g15860D	chrA01:8148184-8149876	0.826382	0.450095	5.15737	84.7564	347.868	370.585	0.448977	0.171396	0.356561	0.791456	0.589185	0.17126	0.246007	0.631469	3.90512	30.1787	234.324	431.736	0.397082	0.333114	0.357804	0.375386	0.63415	0.376247
1147	BnaA01g15870D	chrA01:8150161-8152894	18.3837	21.2564	20.0096	16.694	13.9604	18.4726	9.55195	10.9036	6.69162	12.7358	13.5925	18.7229	19.1086	23.4623	23.942	15.7805	8.9816	20.4808	8.75416	10.977	10.9391	10.5561	14.9735	14.4249
1148	BnaA01g15900D	chrA01:8159090-8160764	11.8509	14.9475	11.2363	9.67582	4.63418	14.5477	7.59447	8.41006	7.29665	7.94412	6.82167	16.8186	15.7699	10.6887	9.10263	8.4596	5.96285	15.5344	8.05943	7.52765	4.57454	6.35798	9.88062	20.1917
1149	BnaA01g15910D	chrA01:8166107-8168072	3.76804	4.26274	9.05715	18.5165	5.85683	10.7536	23.3901	18.0189	0.532432	0.149384	0.0406502	0.158396	6.36956	2.19159	6.47293	36.4295	9.45787	12.9723	25.3745	1.09139	1.16532	0.186469	0.13488	0.0948495
1150	BnaA01g15930D	chrA01:8171578-8172430	6.01313	3.73561	2.50057	1.43252	0.645691	1.13877	3.21383	1.61171	1.88437	1.45825	1.57522	4.12026	5.68885	2.82223	1.43732	1.86145	1.50685	0.890948	3.69293	0.840498	0.724829	1.05381	1.30868	4.14078
1151	BnaA01g15940D	chrA01:8172721-8174243	171.955	125.711	112.779	117.73	63.749	56.6498	128.788	82.7625	73.2465	74.0744	80.5563	91.9245	176.739	105.766	85.6778	117.572	101.159	77.7614	139.685	70.6062	60.0085	76.876	93.8672	142.641
1152	BnaA01g15950D	chrA01:8179412-8182473	78.8842	55.6372	86.8043	92.3103	88.1719	31.473	183.034	182.686	611.608	391.834	282.008	180.992	63.6405	92.3538	68.1573	74.7363	81.8346	38.8421	126.441	142.018	263.159	207.899	429.299	274.99
1153	BnaA01g15960D	chrA01:8187107-8188725	11.6806	9.47057	5.54912	6.88046	4.83824	7.87332	19.0515	24.4877	21.0651	22.7537	16.2165	23.7355	3.96695	4.4114	3.30014	4.26562	2.54906	3.17433	7.87469	8.78981	12.9028	13.854	10.7918	11.1909
1154	BnaA01g15980D	chrA01:8193797-8199719	0.272521	0.826429	1.89921	0.337877	0.0709825	0.107654	0.806714	1.27841	0.723345	0.408603	0.0842691	0.275839	0.166327	0.177279	0.0403798	0.07656	0	0	0.0855824	1.40214	0.358997	0.0936149	0	0
1155	BnaA01g16000D	chrA01:8201560-8202561	5.30272	5.83907	3.40013	6.68575	1.6863	4.20193	4.00563	0.931211	1.9646	0.891039	0.696742	1.86668	2.27808	5.9539	5.43302	2.89184	5.04486	3.14776	2.99186	3.98571	3.06068	2.40001	1.13695	1.2034
1156	BnaA01g16040D	chrA01:8218648-8221074	2.68105	2.18067	2.95502	2.7357	1.89201	1.72104	2.46805	2.47378	2.49429	2.08897	3.28655	3.01446	0.463898	0.69169	0.275025	0.39802	0.232469	0.0791392	0.145358	0	0.389132	0.244241	0.310038	0.082069
1157	BnaA01g16050D	chrA01:8221167-8224019	1.55327	2.25329	4.75103	2.60943	1.15378	1.37493	3.05547	2.69614	2.1262	2.69044	2.36792	2.24175	0.385523	0.243865	0.512122	0.485749	0.191627	0.2402	0.488055	0.219625	0.237556	0.493925	0.0953566	0.201022
1158	BnaA01g16060D	chrA01:8224391-8227372	9.7217	9.40382	5.01047	5.40442	2.7594	4.78826	7.11416	6.88884	4.34817	6.68778	5.29563	8.4266	10.5535	5.70155	5.15318	5.40694	1.73151	4.78669	6.44654	2.99651	4.8968	6.81992	4.48546	10.721
1159	BnaA01g16070D	chrA01:8227777-8237311	0.728911	1.22989	1.62155	1.25037	0.391966	1.27443	0.396999	0.345842	0.986211	0.56929	0.531446	1.09767	0.557125	0.636349	0.775856	0.892526	0.359126	1.1479	0.35843	1.02909	0.259097	0.277788	0.614831	0.877283
1160	BnaA01g16080D	chrA01:8237478-8240100	6.60791	7.01612	5.66136	7.26525	7.66701	11.0949	3.43025	4.76529	6.63334	12.9914	17.3746	21.301	4.96902	6.4426	7.26374	5.22	5.97069	10.5658	3.46271	4.96599	11.5479	16.9816	18.7801	17.0711
1161	BnaA01g16090D	chrA01:8240468-8241365	1.38678	1.16256	0.637542	0.899315	0.816536	0.721821	11.5191	12.6618	49.2978	41.955	32.6208	7.96663	0.214764	0	0.163902	0	0.0945934	0	1.95435	1.47251	10.0111	6.34843	15.285	3.87352
1162	BnaA01g16100D	chrA01:8241434-8243778	5.67217	5.32605	5.0657	6.4374	5.49668	3.894	4.14043	3.50344	3.34756	3.59872	3.41599	2.97265	3.98829	3.76388	5.58714	6.34972	5.83495	2.90293	3.8628	3.11616	3.71998	3.95399	2.2443	1.58596
1163	BnaA01g16110D	chrA01:8244890-8249938	4.70952	5.05611	4.63671	4.63889	3.71323	2.29631	3.40234	2.42741	2.18046	1.936	0.972316	0.738238	2.14357	3.01157	2.80053	3.31768	1.62953	1.80384	1.57978	1.21499	1.41416	1.70697	1.19128	0.707913
1164	BnaA01g16130D	chrA01:8251031-8252277	195.234	172.126	170.007	211.838	123.274	83.4254	213.555	123.562	245.975	136.297	130.645	82.0523	304.646	153.781	128.431	186.216	193.442	112.322	240.172	253.426	158.65	103.194	123.137	92.5308
1165	BnaA01g16140D	chrA01:8253479-8256606	2.10383	1.87225	1.38074	1.30619	2.41724	3.25785	2.05726	2.67855	0.902461	1.09458	1.57644	1.89548	2.14033	1.82557	1.39789	0.991502	1.56133	2.81619	1.97836	1.54815	1.19767	1.01942	1.01261	0.913384
1166	BnaA01g16160D	chrA01:8266936-8269343	0.946336	0.389377	1.19173	1.27759	1.63171	1.1001	0.571045	0.218878	0.241293	0.407682	0.441834	0.0730227	0.659852	1.01073	1.1784	1.08671	1.66612	1.91633	0.335753	0.139671	0.239284	0.565015	0.473058	0.248659
1167	BnaA01g16170D	chrA01:8269495-8271152	61.5823	69.6516	55.5347	94.5048	64.3256	67.8354	50.6825	41.6357	40.3683	55.0581	49.6778	56.4717	79.5647	62.5586	73.1433	81.587	90.1579	77.9952	52.9777	45.5062	44.7547	43.0138	44.4035	50.9976
1168	BnaA01g16180D	chrA01:8271737-8272474	47.1769	42.4244	277.878	9077.59	34094.9	10547.6	24.7931	40.4644	26.7809	52.0812	34.3389	32.8766	12.9589	11.0089	15.0075	678.028	6711.13	4371.16	8.72455	9.37943	9.25328	7.52391	11.6024	10.3363
1169	BnaA01g16200D	chrA01:8279274-8279940	41.8642	43.157	47.0643	7796.98	33083.2	10262.5	34.0401	40.7232	23.5117	51.2323	35.9783	34.1978	38.8219	27.985	31.4014	2273.99	28051.6	17080.1	25.3629	47.7089	30.2228	29.1719	43.5397	30.0973
1170	BnaA01g16220D	chrA01:8294236-8294961	15.0594	15.8144	16.9094	2279.66	9207.04	5660.54	10.2449	13.9564	13.8324	17.6104	10.6832	9.52219	13.6599	10.7346	11.2034	646.243	8819.31	7812.14	8.3674	28.5799	10.7823	9.09972	18.1016	10.6165
1171	BnaA01g16230D	chrA01:8303679-8304402	28.9077	34.8112	31.8752	7215.68	28363	8890.46	24.8488	30.5037	29.3371	39.6142	24.8447	24.7177	26.4598	22.729	28.165	1862.54	27518.3	11494.3	21.3883	75.4333	22.4165	20.1309	37.3988	24.5258
1172	BnaA01g16240D	chrA01:8307646-8311652	8.84082	12.914	30.8854	26.6123	12.3426	9.63471	5.47779	3.78849	3.69013	1.90077	0.827022	0.658121	8.91093	15.8253	25.1364	38.9648	13.1076	11.9153	5.73672	2.31694	3.41918	3.91842	1.60058	1.02623
1173	BnaA01g16250D	chrA01:8318380-8320953	2.01611	1.49873	2.57938	2.40007	2.02492	3.15122	2.01281	2.38709	2.60257	2.44276	1.99645	3.30646	1.56963	0.547582	1.04636	1.10091	1.01113	1.28251	1.44551	1.05903	0.37821	0.675486	0.794306	0.833281
1174	BnaA01g16260D	chrA01:8342624-8345558	0.0986353	0.107947	0.0981789	0.102942	0.0617129	0.0235053	1.40423	0.458836	1.05788	0.951316	0.132635	0.0246772	0.268873	0.161918	0.189008	0.252289	0.0215375	0.217084	1.22003	0.557799	0.544058	1.0462	0.396835	0.0219541
1175	BnaA01g16270D	chrA01:8345693-8346668	249.921	115.949	95.1438	116.207	60.752	51.7128	93.2112	55.5488	70.8579	88.2413	87.8123	53.2239	244.684	120.891	114.08	115.838	57.8994	59.9029	88.2092	38.6444	73.8181	74.5699	98.5282	78.9931
1176	BnaA01g16280D	chrA01:8349227-8350889	10.4888	4.8155	2.2853	2.97996	0.301552	0.186711	5.66276	0.773303	1.86416	0.445539	0.0369298	0.0485517	7.4549	3.42581	1.84651	2.63571	0.665859	0.126254	4.70957	0.633685	0.857544	0.371062	0.235628	0.124969
1177	BnaA01g16310D	chrA01:8409464-8411476	3.96767	14.0945	2.51182	2.08611	1.21463	6.29894	11.3659	54.1779	50.1245	53.6811	33.3221	49.0771	3.94722	11.3327	3.04994	2.87108	1.39657	2.95722	10.6521	47.165	41.7717	26.1996	57.7409	70.6504
1178	BnaA01g16330D	chrA01:8418470-8420747	0	0.0990592	0	0	0	0	0.40466	1.16605	0.379807	0.382456	1.34969	1.21881	0	0	0	0	0	0.0399364	1.43065	3.8196	0.389107	0.202341	0.422817	1.28603
1179	BnaA01g16360D	chrA01:8438785-8441720	2.3885	2.73384	3.07941	3.52637	1.74817	3.45038	5.4365	4.8554	5.36671	3.46066	3.0501	7.08696	2.67262	1.58223	1.84598	2.93977	1.89486	3.57822	5.22103	3.25414	2.48711	3.77646	4.12003	8.14703
1180	BnaA01g16370D	chrA01:8442364-8444225	0.065256	0.0703027	0.49483	0.475465	0.349131	0.0645163	1.0258	2.67145	1.03693	1.5334	3.46042	2.04778	0.200132	0.212216	0.192461	0.549389	0.531465	0.353243	1.33646	1.43793	2.04198	0.953941	2.03474	1.92347
1181	BnaA01g16380D	chrA01:8446903-8447626	0	0	0	0	0	0	0.686628	1.57775	2.21747	1.73346	0.606481	0	0	0	0	0	0	0	0.414806	0.253697	0.218885	0.455885	0.648566	0
1182	BnaA01g16390D	chrA01:8460013-8460864	14.0662	11.7638	11.2586	10.7529	5.91121	9.731	9.71257	11.5308	18.152	18.2586	18.9135	19.0182	19.736	9.61611	10.8308	10.6658	9.26449	8.81846	9.12234	11.7942	8.98767	12.0784	13.1375	18.8213
1183	BnaA01g16400D	chrA01:8461267-8462899	4.6442	5.30705	8.98715	4.57077	4.16713	8.51376	4.60963	25.2689	5.71121	11.4211	13.2242	18.0121	6.36181	20.6981	12.3139	7.07331	3.84907	10.5922	3.02615	15.6649	8.53988	4.70368	3.30723	12.3512
1184	BnaA01g16410D	chrA01:8465981-8468612	0.078121	0.298401	0.967692	1.79375	2.81476	2.62254	0	0	0.0329898	0	0	0	0	0.680977	2.05606	3.86205	3.17618	4.64854	0	0	0.132572	0.0345482	0	0.0351474
1185	BnaA01g16420D	chrA01:8487417-8491957	1.48424	2.82429	6.52977	5.95815	3.96632	2.39368	7.45306	5.5893	10.3497	12.49	4.98487	2.46408	2.39063	5.5526	3.93223	5.75826	3.42997	3.57256	8.1456	20.8034	13.7719	27.0022	6.29852	3.56527
1186	BnaA01g16430D	chrA01:8493927-8495378	193.948	314.992	547.76	223.582	96.9125	35.9523	11.564	120.595	173.455	254.466	39.8092	22.7582	139.052	394.195	577.489	129.05	54.8984	20.8895	19.1228	222.621	208.799	496.628	106.949	70.5503
1187	BnaA01g16440D	chrA01:8495824-8497801	19.5682	9.29419	17.2122	15.9026	6.00286	1.62971	33.8902	9.10657	4.17208	0.987654	1.4242	5.59155	21.2439	11.6854	17.4269	42.2126	27.7588	3.64802	24.7674	4.97645	1.58687	2.14045	2.8389	15.5951
1188	BnaA01g16450D	chrA01:8498063-8499556	1.92868	7.68666	14.9731	27.534	33.9587	40.5162	2.65518	1.46321	0.298039	1.35032	9.21889	2.05038	24.366	201.838	198.923	157.623	130.707	223.842	11.3115	284.625	11.0663	18.255	17.6594	30.4377
1189	BnaA01g16460D	chrA01:8517903-8519231	1.31204	6.4535	2.01426	1.63936	1.33889	8.4602	0.507973	0.773095	0	0.158494	0.130155	0.511313	2.24465	6.65402	7.97427	1.93473	3.29437	18.6779	0.465407	0.236333	0.613322	0.574049	0.814295	2.04999
1190	BnaA01g16470D	chrA01:8519771-8520986	3.20307	3.07786	1.98044	2.01209	1.75261	3.48741	0.965144	1.31315	0.563742	0.472995	0.320918	0.669378	3.82588	6.92338	6.604	3.2206	1.16813	4.823	2.52122	0.978985	1.27168	1.18229	1.56504	1.27871
1191	BnaA01g16480D	chrA01:8521419-8521908	0	0.575492	0	0	0.341718	1.25596	1.9132	3.49709	6.35138	1.32548	1.05575	5.60222	0	0	0	0	0	0	0	0	0	0	0	0
1192	BnaA01g16490D	chrA01:8536505-8538431	11.0205	9.08279	10.5134	12.4326	3.07651	7.84724	4.42517	3.14168	6.04797	2.57417	3.88929	7.86976	8.9992	6.56018	7.86606	5.14148	3.011	5.67813	2.88933	3.82996	2.21981	1.64887	3.48636	13.0067
1193	BnaA01g16510D	chrA01:8545228-8546852	0.877797	2.51223	1.16038	1.17279	0.948551	0.580924	0.36396	0.316405	0.0429282	0.0965778	0.314498	0.103346	1.34929	1.17464	0.777848	0.895269	0.656147	0.582626	0.321794	0	0.0862758	0.180194	0.171423	0.226151
1194	BnaA01g16520D	chrA01:8553258-8556034	0.808723	0.673857	0.869747	0.949455	0.12262	0.216736	1.14964	0.133117	0.0818784	0	0.050126	0.0653647	0.897059	0.745036	1.48673	1.38145	0.791581	1.89282	0.433595	0.288019	0.660613	0.401754	0.245578	0.317008
1195	BnaA01g16530D	chrA01:8561351-8562486	2.88672	1.60916	1.72857	5.91354	7.4003	17.587	94.4108	38.4957	11.0633	7.25624	1.78273	12.2414	3.8685	3.36514	1.27113	4.57423	16.2795	46.8492	76.2421	71.8259	61.8355	27.6137	19.1068	24.7272
1196	BnaA01g16540D	chrA01:8568293-8571116	0.871806	0.525896	0.913487	1.16425	0.236671	0.601508	1.04393	0.210249	0.441871	0.34248	0.373094	0.728515	2.96342	1.716	3.37483	3.26469	2.79564	2.56815	1.66808	1.82944	1.86293	1.80085	2.56117	1.684
1197	BnaA01g16560D	chrA01:8573286-8576061	6.83462	4.27578	8.03893	6.5668	3.76637	4.51018	4.80145	2.28589	4.71206	4.68497	3.64128	2.88771	16.3622	17.2276	23.7454	26.2862	19.2656	19.8724	10.6452	11.9936	10.1632	10.7996	10.7866	14.5924
1198	BnaA01g16580D	chrA01:8578978-8579632	0	0	0	0	0	0	0	0.197583	0.325398	1.27177	0	0	0	0	0	0	0	0	0	0.373487	0.324412	0.169014	0	0
1199	BnaA01g16590D	chrA01:8585594-8586291	0	0	0	0	0	0	4.13254	9.71704	3.56292	2.30687	0.232881	0	0.854996	0	0	0	0	0	5.63243	3.24361	4.73811	5.7756	0.731279	0.520035
1200	BnaA01g16600D	chrA01:8591893-8594531	1.54482	0.978234	0.955479	0.665443	0.140479	0.434019	10.6387	1.92644	2.18666	2.3622	2.69911	2.80167	2.63343	3.2651	3.32062	4.10977	2.17375	2.46475	20.8165	7.30277	10.4592	16.8709	18.7072	32.0891
1201	BnaA01g16610D	chrA01:8594796-8597020	0.509553	0.416468	0.369015	0.923833	0.620661	2.31143	2.60171	3.32846	1.76891	1.9917	2.91085	3.56878	1.28727	1.18606	1.87884	2.43633	2.07972	2.56613	2.77707	1.78552	3.09825	2.9487	4.12731	5.41873
1202	BnaA01g16620D	chrA01:8681830-8682510	1.31708	0.899013	0	0.368749	0.208196	0.779035	2.6673	4.61465	10.5417	7.15283	13.118	7.96685	6.42299	8.13827	16.3714	2.64974	4.01573	0.76877	3.18918	4.6165	2.2631	1.47082	0.696182	0
1203	BnaA01g16630D	chrA01:8682849-8684449	5.468	5.92907	8.47966	9.46032	9.38209	14.3967	12.3077	10.0485	8.52334	9.64092	19.4108	17.8567	8.78254	9.24101	13.3365	10.5378	9.53478	10.4863	8.82591	7.81869	6.21245	8.60895	12.5524	7.68729
1204	BnaA01g16640D	chrA01:8684699-8686330	25.0692	17.186	13.8257	10.9978	8.56391	12.337	13.9211	13.7176	10.0556	12.7088	7.3109	9.77586	10.9462	10.9124	10.7031	5.90503	4.62362	6.1067	8.77698	7.45408	8.579	10.6148	6.16458	6.73903
1205	BnaA01g16650D	chrA01:8687185-8690145	9.53786	9.91408	9.53565	14.2903	10.1322	9.56684	12.2103	6.8698	5.00729	4.29137	2.85211	6.14451	9.22695	8.00527	11.9607	18.4257	13.5627	9.05451	9.7543	5.07881	6.33278	4.9912	4.70113	4.54465
1206	BnaA01g16660D	chrA01:8690567-8692867	11.5046	11.9927	9.86939	14.6444	38.1346	66.7758	7.0949	6.47202	7.41998	13.0777	17.9423	10.1162	6.6741	5.23078	6.81615	7.37038	11.4177	17.5163	3.41342	1.94818	3.3129	4.16254	6.23412	3.78911
1207	BnaA01g16670D	chrA01:8692976-8694694	0	0.118539	0.0532761	0	0.203833	2.35436	0.384825	0.0561341	0.0908983	0.102388	0	0	0.0551567	0.059682	0.0412535	0.117098	0.0943304	0.810563	0	0.0527916	0	0.0955667	0	0.144044
1208	BnaA01g16680D	chrA01:8698242-8699128	0.771711	0.276415	1.8257	0.135786	0.16662	0	0.579218	0.402123	0	0	0	0	0.659761	0.97233	1.52957	0.744634	0	0	0.317765	1.02048	0	0	0.107496	0
1209	BnaA01g16700D	chrA01:8712116-8714496	1.56729	0	0	0	0	0	0.0368628	0.0431768	0	0	0	0	2.63837	0.135481	0	0	0	0.0357304	0.0651328	0.120784	0.278354	0.290712	0.280852	0.257945
1210	BnaA01g16710D	chrA01:8718373-8722400	6.83826	8.51002	5.57258	7.53519	5.65432	9.44836	2.78101	4.51769	5.26613	5.43221	7.50243	4.39598	0.739256	0.761507	1.3962	1.12345	1.52329	2.37909	0.495689	0.95773	0.996073	0.933869	0.977193	0.78669
1211	BnaA01g16720D	chrA01:8722689-8724367	12.104	10.0818	11.1028	9.98706	6.64376	6.84397	7.32381	14.4562	13.7889	18.0314	14.4133	11.2248	10.6161	9.72932	9.52079	8.18951	4.59465	5.17262	8.57181	13.4856	10.224	9.61911	8.84624	10.1814
1212	BnaA01g16730D	chrA01:8725118-8726108	9.11474	14.0903	0.998557	0	0	0.14194	0	0	0.125474	0	0	0.308349	2.21733	2.67926	1.42421	0.211147	0.131734	0.668179	0	0	0	0	0.121104	0.907199
1213	BnaA01g16740D	chrA01:8730924-8731696	0.186177	0.20331	0	0.396186	0	0	0.166847	0	0	0.727827	1.74847	4.10295	0.375273	0.611006	0	0.54269	0.320481	0	1.04318	0	0.315252	0.165296	0.946718	3.17697
1214	BnaA01g16750D	chrA01:8736824-8740683	2.55031	3.1153	2.45037	2.02828	1.38139	0.99023	2.60428	2.23408	3.25051	3.41824	2.40527	3.05319	0.596784	0.596207	0.797037	0.829313	0.379352	0.458877	0.742199	0.124752	1.07512	1.05364	1.17789	0.799443
1215	BnaA01g16760D	chrA01:8740866-8742305	2.42795	8.57282	0	0	0	0	6.17208	0	0	0	0	0	0	0.480868	0	0	0	0	0.182364	0	0.189754	0	0	0.591288
1216	BnaA01g16780D	chrA01:8780940-8786012	64.4012	70.2243	42.8162	42.0159	29.841	20.9955	34.3748	53.3749	57.6985	66.5403	62.1503	45.6	48.8645	52.2993	30.0713	32.2274	19.3287	17.5441	29.997	70.7059	48.8745	43.5717	41.7291	38.2699
1217	BnaA01g16800D	chrA01:8795143-8795434	0	1.04656	0	0	0	0	0.868745	1.00373	0	0	0	0	4.81557	0	1.48958	0.695951	2.37801	3.38905	1.64826	0	0	0	0	0
1218	BnaA01g16810D	chrA01:8795637-8795987	5.98904	4.55918	5.90784	0	0	0	9.26764	6.16421	0	2.28546	1.69817	0	4.15039	0	6.35229	3.13941	7.21373	0	8.73926	0	1.76319	0	0	1.77786
1219	BnaA01g16830D	chrA01:8804781-8808822	0.279247	0.305533	0.631634	0.372075	0.0927936	0.07427	5.91428	4.45848	6.31957	2.31123	1.82331	6.62098	0.039454	0.0871441	0.0916751	0.233381	0.199577	0.101049	4.91486	0.515565	0.962057	1.32453	2.98741	8.55225
1220	BnaA01g16840D	chrA01:8810305-8811728	0.565795	9.0648	12.5406	0.990023	0.236942	0.448869	0.586164	0.393201	1.34904	4.87814	2.72075	5.06479	0.0941026	0.729239	5.77816	5.44794	2.5248	1.98156	0	0.0917756	0.0792176	2.80188	3.26541	1.93629
1221	BnaA01g16850D	chrA01:8812004-8813208	56.3248	44.4103	23.3048	15.6837	5.48384	6.30593	26.6082	14.4252	15.457	21.1972	8.76209	11.6661	50.6905	37.6696	29.7031	13.2714	10.5348	5.31525	21.4787	7.71359	17.802	24.8921	10.7368	21.3561
1222	BnaA01g16860D	chrA01:8813340-8814495	88.7244	52.5311	41.5839	30.3278	20.9738	14.7637	48.6132	33.823	39.4472	68.4492	70.3069	60.7125	168.046	112.018	115.127	64.2606	42.1597	38.6619	95.1073	76.1051	108.813	107.391	136.673	136.325
1223	BnaA01g16870D	chrA01:8814683-8817373	2.81349	1.89049	2.69584	3.14168	1.80999	2.41983	1.9656	1.32053	1.07703	0.935299	0.948087	1.81104	3.57092	3.18343	5.32302	4.79173	3.83522	4.80636	2.83398	2.35483	2.18525	3.11623	2.98055	3.7837
1224	BnaA01g16910D	chrA01:8838585-8839467	0.105328	0.228918	0	0.221132	0	0	0	0.884623	0.0896098	1.2065	0.491011	2.03549	0	0	0	0.154926	0	0	0	0	0.269392	0.094236	1.72406	0.574073
1225	BnaA01g16950D	chrA01:8849044-8849886	0	0	0	0.617792	0	0	0	0	0	0	0.455028	1.239	0.569607	0.616853	2.55059	0.417541	0	0	0	0.57224	0	0	0	0
1226	BnaA01g16960D	chrA01:8850164-8851004	4.47731	4.96189	2.51112	7.01965	1.7746	2.17531	1.72249	3.27643	2.93808	2.11448	1.07108	1.66273	4.45368	2.09867	1.42884	1.95034	0.64678	0.541905	1.7557	1.28036	0.700149	0.739554	0.705599	1.20472
1227	BnaA01g16970D	chrA01:8853619-8855243	5.77762	2.40343	31.6404	7.19849	0.873846	0.372658	1.41161	0.651764	0.738948	0.37783	0	0.0808477	13.3274	5.16212	13.9239	11.7531	1.33831	0.825703	2.87629	1.94471	0.668986	0.209695	0.266438	0
1228	BnaA01g16990D	chrA01:8856959-8858168	9.59342	7.07498	3.94187	3.49101	1.80799	3.90555	9.02978	5.99305	3.41187	2.77662	0.82703	2.79329	4.04811	2.02302	2.0572	2.92214	1.08271	1.42063	4.73805	1.2985	1.7215	1.40053	0.666014	1.65643
1229	BnaA01g17000D	chrA01:8860438-8861617	4.88288	10.2879	12.1772	5.88932	0.21862	0.599141	2.18184	0.395246	0.320202	0.308283	0.335966	0.275655	2.95792	3.9009	6.75321	11.1652	1.03247	0.196287	1.17181	0.10474	0.362239	0.0941266	0.134799	0.142344
1230	BnaA01g17010D	chrA01:8862259-8864104	0.968103	12.3286	5.89828	20.1905	17.5141	30.6372	5.24092	7.95275	9.77276	16.7279	29.3625	7.29633	1.59671	49.5427	22.3017	10.06	9.77205	19.0753	12.5052	20.8948	14.8456	19.6375	23.914	12.9216
1231	BnaA01g17020D	chrA01:8904190-8906187	1.40916	5.88864	17.6447	9.06152	8.6992	17.7774	2.91225	8.61472	5.54593	6.04898	13.6422	8.18165	0.96678	8.85747	11.8619	6.47375	7.64762	14.3398	4.54241	9.37233	4.91335	4.52938	9.92042	10.5576
1232	BnaA01g17030D	chrA01:8909988-8910941	0	0	0.298508	0	0	0	0.13862	0.325774	0.261666	0.733167	3.10002	0.311986	0	0.169148	0	0.110376	0	0.264731	0	1.64798	0.129848	0.407888	1.04689	0.552537
1233	BnaA01g17040D	chrA01:8916399-8917105	2.20288	8.09124	16.5307	11.9612	3.16659	2.39731	6.94906	64.8891	53.027	83.2942	144.951	30.2768	2.51607	15.6121	13.7819	8.40938	2.66761	2.92736	6.91696	77.412	62.8194	29.4952	111.836	51.0849
1234	BnaA01g17050D	chrA01:8918954-8920967	11.3843	17.7795	14.0766	13.1155	10.6094	15.6757	5.79074	21.493	17.8984	31.6805	30.5208	19.1774	6.59056	14.9382	13.5733	7.06649	4.26831	8.22666	2.28908	12.7285	13.6397	9.01798	20.9685	16.7293
1235	BnaA01g17060D	chrA01:8929409-8931368	3.5938	2.69187	4.97421	3.81236	2.05814	5.31092	4.48473	2.42146	4.91721	5.89084	2.04877	1.27321	2.348	1.10905	1.93476	4.87237	3.19211	3.64638	3.06076	3.46284	4.4023	6.19638	1.66906	1.24589
1236	BnaA01g17070D	chrA01:8937378-8938188	0.433438	0.470797	0.839365	3.36189	6.59876	3.50816	1.24187	1.44308	2.3477	4.37582	5.73437	1.09197	0.43447	0.825421	1.14115	0.698429	3.84748	3.96698	1.10177	1.6852	1.90239	3.79765	4.78867	1.71924
1237	BnaA01g17090D	chrA01:8966136-8969344	3.8422	1.12593	0.714898	1.09063	0.813199	2.01629	0	0	0.069165	0	0	0	0.723545	0.960749	2.74498	2.6103	2.14033	1.28704	0	0	0	0	0.0687389	0.146755
1238	BnaA01g17100D	chrA01:8972351-8973253	8.3911	4.62856	3.5425	3.07729	0.128414	1.18591	2.58116	1.15303	2.21328	4.23764	1.57439	1.03945	8.09443	6.27471	1.58475	1.35735	0.356625	0.620624	2.07611	1.75291	2.42583	4.04705	3.97966	0.9901
1239	BnaA01g17120D	chrA01:8982603-8983680	0.397904	0.512993	0.29868	0.0825283	2.48015	15.6654	0.422899	0.247149	0.0678775	0.152059	1.39936	1.43379	0.326432	0.774224	0	0.112172	0.213025	13.2934	0.703252	0.153459	0.0664457	0	0.333617	1.14553
1240	BnaA01g17130D	chrA01:9003460-9006570	2.7963	2.86713	7.22114	11.8227	10.0577	5.35158	4.03912	1.67039	1.59652	1.17686	1.1515	0.921688	2.68253	2.9828	5.77371	7.66687	8.82449	5.95686	2.05117	1.81289	1.30906	1.45908	0.876329	0.866925
1241	BnaA01g17140D	chrA01:9007656-9011549	0.636991	2.56476	2.25272	3.14995	1.87349	1.00071	0.495434	0.273907	0.556926	0.448351	0.326789	0.639128	0.420282	0.863355	2.07313	2.26906	1.04398	0.873699	0.374592	0.470367	0.495402	0.141029	0.246395	0.259306
1242	BnaA01g17150D	chrA01:9021515-9024606	1.85148	1.53929	1.82214	2.51512	1.87674	1.72457	9.85005	15.337	14.127	69.3632	100.001	63.1406	1.38691	1.16117	2.44275	2.41256	1.66612	2.48238	11.1236	22.226	24.4176	27.7135	54.4841	48.9695
1243	BnaA01g17170D	chrA01:9032923-9034667	4.90644	28.6226	26.8378	17.7595	6.71556	4.92138	0.32142	1.73993	0.883326	2.52253	1.35386	14.7557	4.67169	63.4442	54.8624	9.22335	5.37572	9.0658	0.0832521	3.5315	0.5156	0.316132	0.73559	7.39149
1244	BnaA01g17200D	chrA01:9041839-9042582	45.1575	56.7184	138.756	13808.2	48098.4	14817.6	35.7754	49.6401	51.1433	57.1562	47.5201	35.4617	41.6419	29.3333	98.7278	4899.45	39691.3	21029.7	30.4633	112.726	37.5218	28.437	51.9203	36.8326
1245	BnaA01g17210D	chrA01:9044897-9045068	133.352	262.868	161.042	29.528	0	66.2097	152.228	46.9829	122.128	432.672	101.473	329.342	46.1774	280.013	165.877	150.617	0	74.5125	83.9999	172.932	273.853	133.802	339.979	349.85
1246	BnaA01g17260D	chrA01:9053687-9055196	27.2366	14.3422	104.839	7.51192	3.36872	2.59039	0	1.48279	1.2889	0.730221	0.565127	0	24.3835	22.9276	49.8956	18.4405	2.33608	0	1.2175	0.717234	0	1.29082	0	0
1247	BnaA01g17280D	chrA01:9058906-9060240	49.9834	24.7236	21.0648	1.5961	1.36942	0.309693	0.349405	0.0679447	0.0544793	0.122611	0.100021	0.129702	42.8411	25.7397	11.5735	3.45522	0.283989	0.0574514	0.413909	0.261634	0.113999	0.117806	0.0563565	0.0591031
1248	BnaA01g17290D	chrA01:9076319-9077322	109.33	49.8542	73.8103	24.3567	9.04098	18.9801	0	0	0	0.797323	0	0	118.033	47.5234	97.0456	81.847	12.651	22.5951	2.62722	2.3287	0.666796	0	1.27747	0
1249	BnaA01g17300D	chrA01:9078870-9079209	0	0.701393	1.24039	1.41104	0	0.610033	0.581852	1.34415	0	0.661333	0	2.10735	0	0	1.95968	0.939884	0	0	0	3.23268	0.555445	0	0	0
1250	BnaA01g17330D	chrA01:9128580-9130096	0.493602	0.107763	0.592743	0.310697	0.385257	0.76148	0.352167	0.355848	0.419934	0.187274	0.193779	1.06561	0.486684	0.431572	0.188288	0.401421	0.175611	0.45056	0.272941	0.490538	0.0422184	0.308886	0.2512	0.705517
1251	BnaA01g17350D	chrA01:9157278-9158103	19.6425	13.3603	9.75508	9.02168	4.1188	5.70828	6.08925	6.71083	7.13144	6.76815	5.4889	7.32177	18.3977	12.8865	11.7754	10.1671	7.75011	3.90799	8.10636	6.29534	6.47977	7.58129	7.73484	9.48563
1252	BnaA01g17360D	chrA01:9159272-9159947	12.6237	2.45524	0.18415	0.984722	0.687194	0.539455	1.54188	0.198939	0	0	0	0	7.3722	0.412592	0.287767	2.1744	2.89187	0.490991	0.305065	0	0	0	0	0
1253	BnaA01g17390D	chrA01:9178647-9180360	0.136963	4.77875	1.02706	3.04416	0.481013	0	0	0	0	0	0	0	0	1.49049	2.79239	4.4824	1.08341	0	0.0543078	0	0	0	0	0
1254	BnaA01g17400D	chrA01:9184300-9185475	11.2124	8.63639	0.417298	0.674163	0.14147	0	2.24036	1.07999	0.718463	1.50222	2.78355	3.78388	9.36334	4.73269	0.481265	0.463929	0.96047	0.29107	2.08519	0.310429	1.06645	1.39301	5.05605	2.34781
1255	BnaA01g17410D	chrA01:9186563-9189149	5.90568	7.26335	7.95418	10.8285	6.3458	10.4106	3.26656	4.8386	5.64562	5.25693	7.47657	13.896	5.39251	5.84707	7.32196	7.68787	5.92812	9.47041	3.80901	5.92758	4.01559	4.68828	4.72857	7.30464
1256	BnaA01g17420D	chrA01:9189206-9190877	23.7011	26.3475	13.4409	14.5955	9.60047	14.146	18.1984	22.8543	17.4662	18.0897	18.1532	17.9837	24.9695	23.4809	19.712	14.8669	8.97972	15.0297	16.544	27.1723	22.5104	16.4434	18.7698	22.8683
1257	BnaA01g17440D	chrA01:9199523-9201694	1.50735	1.10047	0	0.179953	0.640679	0.784079	1.35472	1.22173	1.87753	2.26282	1.58058	1.22513	1.16067	0.739953	0.129909	0.376011	0.584917	0.593302	1.75328	0.672488	0.868595	1.20599	3.56201	1.35702
1258	BnaA01g17450D	chrA01:9201954-9204251	5.95513	6.32223	8.25675	5.49975	2.20861	2.0687	6.22396	4.26162	8.81546	7.63625	6.31999	6.8824	4.62883	7.07328	4.40801	4.84907	3.00128	3.24266	5.39058	6.74773	5.66695	7.19484	15.0298	10.8604
1259	BnaA01g17460D	chrA01:9204795-9206409	9.94964	35.2703	21.581	14.5542	14.0471	12.8801	17.0967	22.1161	23.2501	47.0015	60.5234	15.3921	9.76273	41.7249	25.9486	10.7629	12.2573	26.2594	18.0812	21.6808	27.4259	31.2325	58.6551	26.3613
1260	BnaA01g17480D	chrA01:9219995-9222053	5.40948	1.33157	3.80347	2.49491	2.09266	1.20631	0.514429	0.480042	0.290854	0.490724	0.842649	0.754717	5.19266	2.79705	3.30459	3.65049	3.55449	2.43085	0.409507	0.340503	0.196706	0.460949	0.491304	0.361463
1261	BnaA01g17490D	chrA01:9222743-9234433	6.35195	6.51663	7.06215	9.5561	5.52267	4.34818	6.48674	3.78971	2.61918	2.43441	1.2582	1.50894	3.42635	4.2895	4.53478	6.6431	4.04462	4.35659	3.59622	4.1797	3.71426	4.7997	2.51923	1.40714
1262	BnaA01g17500D	chrA01:9235040-9236459	5.83502	3.40926	2.29594	1.73425	1.01337	1.22945	3.50554	0.986696	1.41505	2.17936	2.65178	3.85246	1.98964	2.31237	2.54791	1.86045	1.11808	1.55097	1.38725	1.92278	1.45375	2.00187	2.51419	3.45705
1263	BnaA01g17510D	chrA01:9237087-9244136	2.5227	1.73507	2.01398	1.35131	0.494272	2.11422	1.76802	0.840973	0.809272	0.685588	0.746036	1.71072	1.22555	1.04573	1.41836	1.46486	0.635132	1.63176	0.930081	0.518134	0.565453	0.642419	0.59378	0.983633
1264	BnaA01g17520D	chrA01:9257263-9258738	0	0	0	0	0	0	1.44643	0.308307	0	0.141816	0	0	0.0753243	0	0	0	0	0	1.1184	0.362583	0	0	0.0630136	0
1265	BnaA01g17530D	chrA01:9259308-9265004	14.5053	15.1018	7.27529	11.3292	8.69769	4.41027	6.12991	3.22174	2.48685	2.22188	1.30555	2.18768	22.6854	9.99012	10.8201	11.5702	8.28231	3.35118	3.33244	1.83716	2.9833	1.83634	0.349185	1.68637
1266	BnaA01g17540D	chrA01:9266223-9268433	0.184403	0.198803	5.11192	7.16024	17.192	18.871	0.163933	0.483622	0.079452	1.50621	3.81482	18.7835	0.282964	0.200012	0.137788	0	5.18152	9.93683	0.0741661	0.089132	0.306294	3.79438	27.2791	34.735
1267	BnaA01g17550D	chrA01:9273960-9277142	2.90024	2.89833	3.51193	5.84753	5.38686	2.62498	8.9278	7.71565	8.56169	9.80028	13.5498	9.83397	2.38228	2.28976	3.593	4.18982	4.14918	1.74565	8.22612	4.54389	8.73148	11.7902	11.9675	7.82645
1268	BnaA01g17560D	chrA01:9282574-9284696	28.1022	50.2913	25.4938	16.3645	13.127	20.2261	18.5336	19.8445	8.61579	9.14454	13.1988	41.248	31.5898	16.8288	21.6325	19.1157	11.4377	21.76	20.9677	6.15787	9.36134	18.9494	13.2685	48.6046
1269	BnaA01g17570D	chrA01:9294769-9296950	98.1049	54.2683	80.6522	47.2634	29.4115	18.5687	156.105	36.59	40.4797	81.9076	83.6341	89.0947	50.3289	76.2997	72.5244	43.9532	21.0942	27.6126	47.4549	12.675	41.9903	91.2058	108.392	85.8556
1270	BnaA01g17580D	chrA01:9297163-9302276	7.88513	6.8412	7.03901	5.04862	2.77748	5.42993	6.36547	4.49897	3.47372	3.73625	4.35311	9.75685	8.78809	6.15897	7.18218	7.37935	3.79633	5.63401	6.57795	2.2285	2.59839	6.14039	3.99925	7.81683
1271	BnaA01g17610D	chrA01:9305915-9306741	1.03036	0.736718	0.968791	0.82751	3.66607	8.0194	4.47422	2.73525	0.589604	0.331424	0	0	1.04963	0	1.78193	1.13012	1.9465	5.68071	4.06513	1.34151	0	0.202722	0	0.308398
1272	BnaA01g17620D	chrA01:9308287-9309752	0.329687	0.354826	0.853697	23.7112	149.69	256.625	0.391314	0.336066	0.66352	1.37551	0.606697	0.807421	0.110095	0.470595	0.733086	9.25372	91.2493	244.853	0.17523	0.218701	0.0923922	0.780722	0.91786	0.292634
1273	BnaA01g17630D	chrA01:9310053-9313391	31.6587	31.9864	66.0325	151.859	74.9325	63.0635	49.4777	35.5102	33.8753	21.8489	10.1079	17.1402	32.3196	20.2958	46.9043	134.134	118.164	57.4509	48.9397	30.8607	30.8135	23.921	13.7034	24.1411
1274	BnaA01g17650D	chrA01:9328338-9332703	1.62422	0	0.0346869	0.036021	0	0.0328601	0	0.0360443	0.0290328	0.0324783	0.053204	0.0693461	0	0	0	0	0	0	0	0	0	0	0	0
1275	BnaA01g17660D	chrA01:9341228-9343267	17.1364	8.63733	6.64676	3.8905	7.91476	27.651	4.41694	1.43989	0.262821	0.444135	1.07676	0.633426	15.5393	16.6469	7.5512	4.37424	7.64381	30.1008	3.31295	0.302243	0.13051	0.136558	0.259981	0
1276	BnaA01g17690D	chrA01:9375851-9379161	33.7162	31.3248	33.3911	31.5775	18.713	24.6819	27.0568	15.7505	23.4213	29.166	30.5081	28.2438	27.9426	34.2664	31.1947	35.964	18.0821	26.8465	25.0923	22.5078	22.2998	23.0695	27.2185	40.0636
1277	BnaA01g17700D	chrA01:9380083-9381321	9.02875	4.23172	4.75979	5.48556	0.900351	1.72577	15.4169	4.15409	6.00756	3.48081	2.26482	1.99635	8.2348	1.47756	1.42616	6.69855	3.02494	1.25555	7.34137	6.36796	1.50081	1.01704	1.11752	0.939853
1278	BnaA01g17710D	chrA01:9388224-9388847	2.64377	1.81689	0.688399	15.1387	48.3935	91.8025	50.7234	15.0769	7.04464	1.15094	0.185507	0	3.4599	0.527774	1.62268	8.73114	36.7378	119.884	33.8688	23.6723	4.59774	0	0	0.648335
1279	BnaA01g17720D	chrA01:9389872-9396687	19.8752	31.9517	82.7689	36.1724	16.0864	8.33265	8.03139	8.54352	6.38055	13.3537	20.2913	17.9216	13.3301	48.897	57.8597	29.6481	9.7662	7.32558	7.17781	7.547	7.63445	17.7462	17.7926	20.1011
1280	BnaA01g17740D	chrA01:9406575-9409443	5.90372	8.85676	8.2369	5.85379	2.29738	2.84838	9.77786	10.6058	5.21155	6.15924	3.49751	14.5872	4.78844	7.66684	7.80829	5.88214	2.28978	2.48572	6.20936	16.8734	6.43312	4.01814	3.73296	6.82328
1281	BnaA01g17750D	chrA01:9409547-9411653	5.85323	6.86512	3.85253	4.02704	2.55991	3.74139	5.87147	5.99765	5.31138	8.68287	11.8695	11.9079	6.1699	7.46876	6.09271	5.41188	4.0366	3.99388	6.3486	6.67767	7.58722	9.29559	9.04296	13.4192
1282	BnaA01g17760D	chrA01:9414064-9417092	2.09364	2.04328	2.79759	2.75969	1.77889	2.10768	5.00664	3.69964	3.10889	2.87222	2.04011	3.17356	3.88051	2.46883	3.97972	5.92107	2.83678	3.29565	6.98375	3.97857	5.9759	5.52172	7.64107	11.9835
1283	BnaA01g17800D	chrA01:9434003-9435634	0.0871256	0	0.0838626	0.0907372	0	0.08624	0.698329	2.382	1.0445	0.746023	1.1583	0.537889	0.0887915	0.18876	0.195179	0	0.0783936	0	0.209696	11.8762	1.01877	0	0.0733904	0.314609
1284	BnaA01g17810D	chrA01:9438529-9439795	1.36314	1.0839	0.594245	0.700236	0.443535	0.383439	1.57203	0.661474	1.44113	0.807846	1.12017	1.34566	2.92163	2.91236	3.12932	2.08507	1.2369	2.32103	2.32547	3.05614	2.89772	2.60992	2.58302	3.42786
1285	BnaA01g17820D	chrA01:9441817-9442722	0	0	1.13711	1.42595	0.481888	1.46525	0	0	2.11303	1.64907	0.146677	0.382447	0	0	0.300851	1.54906	0.515134	0.336513	0	0	0	0	0	0
1286	BnaA01g17830D	chrA01:9442773-9444438	11.4693	9.37782	28.4921	54.1741	41.0562	35.1991	18.6852	22.2838	29.313	34.0082	26.0544	20.1176	8.07966	10.1403	13.2365	27.2049	61.9682	24.763	4.91481	26.6783	11.3021	5.97783	6.00232	16.7152
1287	BnaA01g17840D	chrA01:9445453-9447322	1.2859	1.52923	3.0705	3.82883	0.265806	0	0.876736	0	0.0593963	0	0	0	0.794931	0.843767	2.21716	5.29294	0.612453	0	0.556997	0	0	0.0613781	0	0
1288	BnaA01g17860D	chrA01:9455509-9458175	7.1964	9.22946	3.69009	4.54544	5.14756	7.82536	9.21084	22.1293	11.2952	16.7372	15.1049	19.8196	5.93906	8.78521	2.43136	4.27998	4.037	8.84178	7.90759	29.1006	11.7572	9.87834	10.9871	23.5719
1289	BnaA01g17870D	chrA01:9459586-9461984	0	0.0467388	0.0420817	0	0	0	0.151319	0.351231	0.249194	2.60916	1.78861	0.340814	0	0.046773	0.0325307	0.030993	0	0.0367552	0.199544	0.583664	0.286559	3.89525	5.28396	0.782291
1290	BnaA01g17890D	chrA01:9466120-9467969	30.1605	27.5401	23.3757	25.8356	20.7446	24.6741	14.8268	14.4281	13.1998	13.8269	14.5707	18.1379	28.7135	29.3463	26.5278	27.5307	17.9687	23.8089	13.7276	11.9743	10.7383	12.3956	12.3842	17.5163
1291	BnaA01g17910D	chrA01:9470037-9471691	14.0535	14.8699	3.51769	3.34139	2.94681	9.52893	4.44299	2.56995	1.21294	0.819948	0.15859	0.624906	12.6017	10.3618	4.61923	3.88376	1.85061	9.84879	3.41025	0.892418	1.44981	0.761225	0.51218	0.724202
1292	BnaA01g17930D	chrA01:9478774-9480408	34.6657	43.8162	39.3123	35.9541	23.5964	32.6414	49.091	50.9519	52.2298	79.874	84.1009	81.3197	30.4993	38.0956	41.9221	43.0441	27.0737	35.7759	53.2379	54.0387	62.1253	74.8329	58.4567	76.5298
1293	BnaA01g17940D	chrA01:9483861-9487010	0.212036	0.282966	0.163505	0.147349	0.145863	0.269015	12.8609	9.65763	21.5621	8.25319	4.22268	2.2939	0.162875	0.128443	0.107791	0.103397	0.142725	0.310552	15.8056	6.09085	18.9553	12.0292	11.768	6.89714
1294	BnaA01g17950D	chrA01:9499084-9501875	17.0939	17.1091	10.989	19.014	13.1255	10.3896	7.01191	8.86562	7.72605	9.56002	11.6257	18.5094	16.9223	12.8034	13.5834	12.338	10.7	7.87528	4.53051	11.8177	9.71709	6.54603	8.08501	16.858
1295	BnaA01g17960D	chrA01:9502206-9503448	10.429	9.69351	8.54431	11.1536	4.94265	11.6212	7.39031	7.22041	6.31748	8.31289	8.16457	13.1357	10.543	10.4316	8.25193	7.17858	6.08353	10.4173	5.36311	11.6103	6.94454	6.43905	7.48176	12.5403
1296	BnaA01g17980D	chrA01:9507791-9510300	55.8102	45.0031	16.929	12.6491	6.69364	13.7468	19.39	24.2047	21.0947	21.6393	24.8089	26.3583	61.0763	56.4156	19.418	16.1044	8.56296	16.1579	22.1124	16.2208	22.5187	24.7597	31.0959	33.6056
1297	BnaA01g17990D	chrA01:9510527-9513799	10.2802	11.4348	15.08	19.7482	11.8063	11.7424	24.2689	27.4365	36.085	42.4676	38.8398	42.8013	9.929	14.3264	13.3727	18.3549	11.8374	12.0966	26.1287	22.8626	34.3494	41.4891	44.7021	56.2161
1298	BnaA01g18000D	chrA01:9519819-9521313	14.6136	38.8872	3.44291	0.720103	0.570248	0.217067	0.957426	6.96786	3.05006	3.27366	3.42632	0.363906	11.8489	15.4101	2.02092	0.170311	0.497203	0	0.854111	2.92811	2.43651	2.86611	2.11218	0.213378
1299	BnaA01g18010D	chrA01:9522725-9525865	10.9799	9.40778	11.9974	11.2917	8.0683	10.7775	6.40041	6.92317	6.62774	6.13627	5.84869	6.44488	14.0247	13.8274	14.7969	14.2828	8.27935	10.1325	8.17296	6.64159	4.9406	6.76264	5.3153	5.03868
1300	BnaA01g18020D	chrA01:9527361-9529993	1.51972	8.99534	15.8186	0.267794	0.182617	0.0354623	0	0.0387982	0	0	0	0	1.04867	25.6438	9.82857	2.86772	0.0959255	0.0323187	0	0	0.0312502	0	0	0.033643
1301	BnaA01g18030D	chrA01:9530289-9532164	8.64623	9.73565	9.62806	8.82361	5.39251	8.99519	7.39075	7.72942	9.47684	9.58643	8.36843	11.7298	13.4867	9.74821	13.6159	12.4108	8.36555	9.83893	11.3799	8.24209	10.3914	12.4023	7.86558	11.9297
1302	BnaA01g18040D	chrA01:9538923-9541742	0.671262	1.58208	3.80986	3.92664	0.360246	0.186753	0.746224	0.103757	0	0	0	0	0.841498	1.61933	3.07912	10.5604	1.21027	0.198562	0.471737	0.19627	0	0	0	0
1303	BnaA01g18050D	chrA01:9544373-9545090	3.39801	2.83483	1.6329	3.98863	0.246767	0.566071	68.2556	32.5779	23.0046	2.41082	2.57242	1.80254	6.79502	12.6755	1.68473	0.269057	0.854031	0	75.5957	14.046	12.4264	3.70875	8.1965	2.07225
1304	BnaA01g18060D	chrA01:9548593-9552958	1.01491	0.579272	1.62861	1.427	0.188939	0.124261	0.40689	0.027863	0.135576	0.0251872	0	0.0268956	0.76994	0.290042	0.689712	1.41191	0.200863	0.090604	0.211388	0.0787743	0.0454434	0.0237456	0.0454968	0.0479355
1305	BnaA01g18070D	chrA01:9553799-9556294	4.74574	3.62599	3.46164	3.41879	2.3657	1.77542	2.94006	3.53219	2.55514	3.75704	2.69656	3.15142	4.72304	4.15492	2.75067	2.15083	1.14496	2.05735	4.21821	7.75576	6.28627	6.42077	4.05749	5.15337
1306	BnaA01g18110D	chrA01:9596840-9599776	1.48709	1.04785	0.360072	0.125247	0	0.168776	0	0.0626111	0	0	0	0	0.881515	1.0494	0.0923574	0	0.204584	0	0	0	0	0	0	0
1307	BnaA01g18130D	chrA01:9613993-9615430	17.075	24.4185	6.94828	5.44564	3.76662	2.98639	3.58545	7.14969	11.0119	19.8898	13.5549	12.0298	14.7708	17.8063	11.2845	5.54011	2.48466	2.43708	5.51443	4.53981	14.6498	16.4731	25.5354	22.2884
1308	BnaA01g18160D	chrA01:9655603-9659559	37.1409	41.0494	38.9531	27.7768	21.0539	21.7353	25.5716	55.228	34.7383	70.975	99.4098	133.017	31.6254	38.4373	45.5558	28.0642	13.2511	22.1014	25.1001	92.7525	48.4796	41.6398	45.4733	74.5135
1309	BnaA01g18170D	chrA01:9668537-9669321	0.232761	0.375754	0	0.122535	0	0.117481	7.04875	3.59143	8.41627	8.58655	2.31119	0.977041	0.119919	0.252226	0.172964	0	0.105164	0.211723	3.78236	2.46416	9.2144	4.28188	1.93615	0.725785
1310	BnaA01g18180D	chrA01:9699629-9701519	9.38485	10.3682	0.26257	0.110819	0	0.202791	17.1925	10.1757	15.7856	10.9022	1.2155	0.109486	8.67317	9.72502	0.724189	0	0	0.094258	6.41873	8.32249	11.7636	8.86417	2.32096	0.720302
1311	BnaA01g18270D	chrA01:9793621-9795791	2.31133	1.60584	0.826541	1.05457	7.22976	265.55	2.08544	1.26709	0.681898	8.01422	10.0202	36.9319	3.41974	5.2206	1.16218	1.26792	5.69242	284.221	2.93861	0.352197	1.03213	3.51985	9.78117	34.4917
1312	BnaA01g18280D	chrA01:9803798-9806813	4.62585	4.8644	6.46711	8.65117	4.2637	6.10812	4.62975	4.65416	4.66982	6.25711	7.27555	12.0805	4.61692	3.55698	4.92408	5.81566	4.85549	4.60864	5.28664	4.70815	3.37713	4.48082	5.49679	8.64334
1313	BnaA01g18320D	chrA01:9818892-9822307	6.07404	7.19776	9.47336	22.4227	46.9497	32.7462	18.6456	14.728	15.062	9.25832	5.27301	2.40689	6.01335	8.67218	10.7059	17.3621	38.0387	28.5692	17.7635	12.0613	12.94	10.214	4.55226	1.5456
1314	BnaA01g18330D	chrA01:9822385-9823240	6.10954	4.9299	6.11653	6.64448	5.68377	11.006	5.71258	3.55671	4.25634	1.62678	1.44895	0.356426	7.12367	7.06535	4.03504	3.94911	5.26637	7.77319	5.97182	3.69376	3.66277	2.37516	1.03979	0.91878
1315	BnaA01g18340D	chrA01:9824254-9833124	3.88502	3.70789	3.08035	2.6339	1.69834	2.40013	4.36752	4.10155	4.18177	3.3138	2.698	3.32408	4.57677	3.21272	3.00406	3.28915	2.50289	2.43	5.15252	2.79833	4.7722	4.7697	4.92133	3.97107
1316	BnaA01g18350D	chrA01:9833639-9835444	8.71238	8.89246	14.8901	17.021	6.17187	4.54502	8.05934	7.12764	9.27639	9.78318	12.006	6.92026	14.4286	7.6666	11.1684	21.0548	7.68509	3.53695	6.97699	7.7428	7.02454	13.9367	8.53308	6.87695
1317	BnaA01g18360D	chrA01:9836116-9841180	12.5364	13.7457	13.121	12.5731	6.94345	5.66865	5.38379	3.10754	5.97302	3.87917	4.61378	3.85208	9.6919	13.6087	10.9419	9.40912	5.62612	7.17426	5.18236	4.22882	5.16468	4.93175	5.03788	3.99722
1318	BnaA01g18380D	chrA01:9860660-9862844	12.0781	7.99229	15.9249	29.8273	16.0012	18.8834	21.8685	17.9378	9.99059	11.5317	9.31503	9.14527	13.1782	7.03484	15.6667	33.1421	20.082	15.4595	21.4728	9.44732	12.4589	12.9023	8.3	11.4196
1319	BnaA01g18390D	chrA01:9863537-9864285	27.0834	24.2264	23.0334	19.3228	8.43795	15.6204	24.5042	13.6576	37.7643	24.7233	16.1734	21.6409	33.5486	18.2654	19.7126	18.1581	16.3244	15.7584	25.6812	28.2261	13.5365	13.0153	19.8243	31.0116
1320	BnaA01g18400D	chrA01:9952214-9953700	1.01244	0.647215	1.14041	0.247896	0.225801	0.345193	1.15762	2.0335	3.91377	7.05976	10.5318	10.504	0.485316	1.23234	0.669761	0.29571	0.30947	0.575574	1.04738	1.90864	2.83852	2.71518	13.318	8.88656
1321	BnaA01g18410D	chrA01:9954086-9956174	8.31404	4.6977	3.46129	2.99552	2.34548	1.83012	38.8335	21.5478	22.6044	23.4481	26.8118	18.114	8.99993	6.39801	5.7189	2.97438	2.74177	1.31411	37.2092	14.2817	19.6057	21.6141	19.3488	10.5785
1322	BnaA01g18430D	chrA01:9984882-9986954	20.6088	17.7904	14.7103	13.544	9.71273	10.3856	11.8425	13.7844	13.5169	17.8657	16.647	20.4648	18.4415	23.0879	16.3348	14.7777	8.4933	9.9087	16.2121	12.5807	15.8857	16.8912	17.5521	17.3913
1323	BnaA01g18440D	chrA01:9988668-9990406	0	0	1.1881	2.15452	0.982462	2.61416	3.6958	17.3574	32.9705	55.676	70.8199	20.5612	0	0.88433	0	2.39075	2.05064	2.49507	3.74486	9.89711	38.3492	40.3035	44.0472	20.7423
1324	BnaA01g18450D	chrA01:9990479-9995016	0.156066	0.0961553	0.367307	1.71706	2.42365	3.23902	3.09668	12.6635	24.02	39.2387	45.9928	18.3867	0.111532	0.359431	0.199332	0.383133	1.49743	2.397	2.68843	8.22504	22.9764	24.8395	29.0265	14.0709
1325	BnaA01g18460D	chrA01:9995094-9996742	8.08267	3.32589	2.10251	2.64157	1.39224	1.57301	3.20271	2.13655	2.28507	2.4103	2.36121	2.40095	5.27932	3.71771	2.30281	2.91528	0.795981	1.12789	3.1364	1.66888	2.50354	1.73838	2.1851	5.02157
1326	BnaA01g18470D	chrA01:9997135-9998659	4.08935	1.96263	3.79052	1.95094	0.645484	0.362327	22.7057	16.5003	28.8103	12.5099	8.67199	6.74369	4.25779	2.04885	2.49928	4.17308	2.54388	0.390837	28.1588	13.5277	16.489	12.0177	23.1502	16.5856
1327	BnaA01g18480D	chrA01:9998794-10003622	4.37957	3.98755	5.34758	4.6291	2.19985	4.59345	2.58348	1.39935	3.57291	1.94864	1.71384	3.41611	3.39112	3.96699	3.61335	3.63145	2.08208	4.0796	1.70001	3.055	1.16463	1.65382	1.8646	3.9417
1328	BnaA01g18500D	chrA01:10010257-10010814	0	0.360624	0	0	0	0	1.4603	0.679471	0.286255	0.979789	0.51276	0	0	0	0.252451	0	0	0	0.267006	0	1.66018	0.870697	0	0
1329	BnaA01g18510D	chrA01:10010956-10011814	0	0	0.382207	0.54992	0.172688	1.89208	1.62191	1.46075	1.55678	1.49633	1.32756	0.268611	0.1322	0	0.19676	0.190012	0.347184	1.29576	1.76411	2.32218	3.42831	1.49862	0.431276	0.806556
1330	BnaA01g18530D	chrA01:10031750-10035166	0.0952036	0.0515288	0.324302	1.89911	1.77855	4.58875	0.545553	2.74601	4.52851	11.0683	20.124	17.4168	0	0.0519241	0.645983	1.37186	2.88891	5.55481	0.755044	0.881367	3.9882	7.33199	12.0459	14.8912
1331	BnaA01g18540D	chrA01:10050926-10053771	0.552663	2.31582	26.0414	14.4472	1.89279	0.260816	0.074196	0.0576739	0.0929056	0.155627	0.0857402	0.166798	0.216662	1.70748	24.4816	29.349	1.96083	0.16535	0.0658525	0.0546823	0.284293	0	0.141852	0.0249562
1332	BnaA01g18550D	chrA01:10059641-10061651	5.4074	1.93067	6.19828	8.57441	3.3495	1.44499	21.8991	5.90593	6.80657	3.35538	2.39746	2.39955	3.41206	1.45178	5.54684	13.7773	5.99771	1.65609	22.7153	4.26166	4.72454	5.27711	1.67795	2.03798
1333	BnaA01g18570D	chrA01:10071556-10073038	0.802389	0.654769	1.05067	0.521609	0.19009	1.14913	0.546087	0.157283	0.55329	0.285954	0.58066	0.659838	0.247962	0.327131	0.649974	0.221648	0.131357	0.401798	0.160553	0.551702	0.261118	0.271766	0.300893	0.406383
1334	BnaA01g18580D	chrA01:10073175-10076844	0.289762	0.175901	2.2696	0.0332901	0.152825	0	0.521681	0.304204	2.1321	2.80603	2.80437	0.420075	0.0956427	1.16197	1.55719	0.421458	0.0817043	0	0.281735	0.762881	1.18163	1.06066	2.15791	0.174794
1335	BnaA01g18620D	chrA01:10108404-10109951	9.56045	9.04632	2.1193	4.19165	6.30666	0.671099	0.107287	0.124117	0	0	0	0	4.35275	5.76182	4.59899	3.08446	2.70732	0.104314	0	0.119292	0	0	0	0
1336	BnaA01g18630D	chrA01:10112687-10114932	5.27615	5.64229	4.56716	4.50666	3.09143	3.0475	4.1414	3.74317	3.68681	3.61988	3.10716	3.74709	5.3866	4.90518	4.30806	5.5859	2.77329	3.3579	4.92555	4.02189	4.41382	4.53659	4.48705	4.05912
1337	BnaA01g18640D	chrA01:10122425-10126908	0	0	0	0.368098	2.19812	14.198	0.0400133	0.0463646	0.225063	0.0418228	0	0	0.0885326	0	0.0336306	0.421194	1.70363	14.6018	0	0.0440256	0	0	0.0376794	0
1338	BnaA01g18650D	chrA01:10169509-10170979	17.3102	32.4594	9.42567	10.1738	2.47497	0.527309	0.31401	0.797781	0.150612	0.224607	0	0.060939	21.4799	105.571	26.0936	30.646	9.93843	1.59435	0.326734	0.572109	0.541851	0.363154	0.297719	0.159318
1339	BnaA01g18670D	chrA01:10175869-10177559	1.65445	3.23133	2.78869	3.15697	2.77051	2.08952	6.36016	17.8892	13.9744	23.853	31.2905	41.8002	0.887412	4.25764	2.64261	1.5661	1.39508	3.45608	5.49513	26.749	17.2406	9.32179	18.9736	42.2534
1340	BnaA01g18680D	chrA01:10181441-10181735	0	1.56204	9.19699	7.4291	3.28187	0	1.29146	2.14235	7.26038	8.30957	7.81259	3.3598	0	1.55956	21.0319	13.1274	6.00972	1.4529	0.59572	4.41522	10.5487	4.58111	11.2158	0.636429
1341	BnaA01g18690D	chrA01:10187276-10189804	0.261583	0.61161	3.73948	4.13422	3.46673	4.70212	2.25132	2.41404	2.16217	3.04914	2.84451	3.71334	0.482173	0.424905	2.02898	3.39601	2.44524	3.47913	2.4327	3.79167	2.49861	2.46865	3.20575	3.53506
1342	BnaA01g18730D	chrA01:10213816-10224101	1.97044	2.7761	4.16713	3.82437	3.01884	3.00372	1.5895	1.6095	1.51732	1.36872	1.55415	2.57572	1.39089	2.32399	3.2687	3.65219	1.88401	2.97475	1.29199	1.48354	0.995503	1.55663	1.38699	1.66549
1343	BnaA01g18740D	chrA01:10229859-10230735	0.44639	0.321496	2.7223	1.10888	0	0	0.134079	0	0.133591	0	0	0.163999	0.78824	0.486117	0.670446	0.735745	0.252293	0	0.36729	0	0	0	0	0
1344	BnaA01g18750D	chrA01:10251697-10253404	0.964414	0.900014	1.07917	1.28338	0.506074	0.263153	1.46268	1.83904	2.40833	1.74623	1.79219	2.07307	0.481185	0.374223	1.51223	1.29384	0.76069	0.29909	1.34833	1.14641	1.04183	1.81792	3.1758	1.57676
1345	BnaA01g18760D	chrA01:10257821-10258364	0	0	0	0	1.48159	1.82676	0.628187	0	0.201019	0	0.184413	0.484595	0	0	0.357346	0.498952	0	2.456	0	0.456942	0.196775	0	0.199988	0
1346	BnaA01g18770D	chrA01:10266965-10271798	9.22572	5.52703	4.70459	4.56251	2.71062	3.26628	3.83281	2.43138	1.75743	1.98235	2.34803	2.38452	6.44618	5.02015	4.17612	3.97887	1.70108	3.30699	3.68066	1.7613	1.54928	3.32585	1.70448	3.14724
1347	BnaA01g18800D	chrA01:10299562-10301122	1.22062	1.61299	4.29114	9.94998	8.77909	8.11727	2.26896	1.54015	1.37758	1.08176	1.31384	0.97813	1.84652	2.60677	7.8707	8.17634	8.23484	6.26956	1.50217	2.35284	1.05491	1.3892	0.913013	0.881645
1348	BnaA01g18810D	chrA01:10302057-10303586	0.17525	3.9998	5.5945	0.272724	0	0	0	0.184183	0	0.0840297	0	0	0.0873433	7.22171	3.81997	2.00722	0	0	0	0	0	0	0	0
1349	BnaA01g18820D	chrA01:10303711-10307013	0.239747	12.2462	15.5142	2.03791	0	0	0	0	0	0	0	0	0.604298	20.8187	9.92016	5.66553	0.311463	0	0	0.122385	0.105856	0.110298	0	0
1350	BnaA01g18850D	chrA01:10333965-10334973	0	0	0.289857	23.2788	30.5493	10.076	0	0	0.0831838	0	0	0	0.0965757	0	0	9.63455	19.3514	7.58026	0	0.190931	0	0	0.166348	0
1351	BnaA01g18860D	chrA01:10350254-10352219	7.48324	5.5634	6.31681	6.68565	5.05892	4.69904	6.65374	3.70992	4.6001	5.40545	3.57707	4.04809	7.74923	8.12793	7.2348	6.11878	4.56788	4.27383	4.82474	6.09691	4.95309	4.92442	4.4348	4.84715
1352	BnaA01g18870D	chrA01:10353230-10353665	13.6758	11.2293	7.53142	5.97964	1.33284	0.653023	55.1777	40.9497	43.9975	49.223	40.5	47.0302	13.8197	8.92946	6.84201	7.4432	3.53572	2.72416	63.0918	24.3559	54.3265	42.7597	76.5425	94.9478
1353	BnaA01g18880D	chrA01:10353907-10356549	49.0712	35.3457	19.2111	14.2755	12.1385	13.3653	47.4079	56.3357	66.0465	71.8177	82.3978	81.8795	58.2988	39.6473	25.7236	14.7267	11.1832	17.3839	66.9992	51.362	76.8291	73.2026	104.179	83.6479
1354	BnaA01g18890D	chrA01:10356664-10357186	20.9961	17.0776	11.3904	10.3545	6.21482	10.2007	40.4429	30.6832	27.9377	37.7632	30.6892	41.4555	18.3305	14.356	8.84879	10.042	9.49444	4.3158	37.8657	19.4432	37.2627	39.2792	41.4679	63.3744
1355	BnaA01g18920D	chrA01:10385686-10387292	71.252	62.0508	49.6318	58.388	39.6577	28.5427	30.8529	25.943	22.3607	22.7577	24.2963	24.2262	78.927	69.0256	54.6915	45.988	37.8002	32.2776	31.0928	23.3459	20.3725	23.7073	25.9527	24.8221
1356	BnaA01g18930D	chrA01:10387517-10391497	1.98818	2.64062	3.36204	3.05197	1.24081	3.24172	3.26205	1.26171	2.11884	2.89742	2.48424	2.5909	1.73642	1.90042	2.14183	2.66832	1.66888	2.11721	2.76545	2.25646	1.47599	2.40385	1.61378	1.7975
1357	BnaA01g18940D	chrA01:10393333-10394666	7.35219	6.33662	6.42158	5.0595	3.19587	4.43883	2.1173	1.38348	2.80218	2.50288	2.18522	2.79033	6.62609	7.49256	5.37427	3.67086	3.20314	4.92294	1.79184	1.95616	1.83306	1.9044	3.08709	2.61517
1358	BnaA01g18960D	chrA01:10416161-10419574	0.766136	2.0476	4.16829	11.1745	7.43949	0.567551	0.622715	0.0363376	0.0293951	0.0328839	0.0269519	0	0.451839	1.48418	3.62405	6.34985	4.41	0.76128	0.302599	0.136871	0.0591764	0	0.0594767	0
1359	BnaA01g18970D	chrA01:10419899-10424889	0.958019	2.07964	2.9412	0.972343	0.548897	0.568674	0.739669	0.837792	1.38739	0.883379	0.342554	0.234634	0.642277	2.05324	2.33071	1.3639	0.354648	0.465744	0.64684	1.66205	0.927754	1.70475	0.373101	0.0772497
1360	BnaA01g18980D	chrA01:10439233-10446368	0	0.0716016	0	0.0690159	1.32351	2.83465	0	0	0	0	0	0	0	0.0716732	0	0	0.114477	0.348474	0	0	0	0	0	0
1361	BnaA01g18990D	chrA01:10462067-10464070	0.237728	0.363591	0.424576	1.09259	1.98386	3.97414	0.0857164	0.247936	0.804353	1.16413	7.22801	2.47759	0.141279	0.416676	0.364373	0.9436	3.18895	6.72027	0.0759231	1.50527	2.12456	1.40344	2.14816	2.64384
1362	BnaA01g19010D	chrA01:10484861-10486669	4.45633	7.44981	4.03922	3.16681	0.791621	0.896367	18.1329	41.1651	19.033	11.9344	7.5482	13.0944	5.52983	5.59543	4.5404	4.02935	1.92542	2.29446	18.9505	48.9917	24.3017	12.4883	6.06938	5.99281
1363	BnaA01g19020D	chrA01:10503868-10507507	7.43476	7.92535	5.32226	9.17056	7.56741	6.13591	5.83162	2.66887	1.12053	1.25141	1.81088	1.77679	7.17588	4.58987	7.00689	8.00582	5.34382	5.92924	3.824	0.43922	1.21177	1.94369	2.00729	1.9354
1364	BnaA01g19040D	chrA01:10512286-10513794	157.067	124.204	101.395	40.052	42.8453	10.6522	84.3025	109.368	84.906	53.2391	30.526	22.6797	212.416	229.34	120.647	58.7088	45.2231	24.8356	96.4104	134.375	132.406	66.2693	15.7126	7.762
1365	BnaA01g19080D	chrA01:10579015-10580015	0.125808	0	0.241765	2.39182	2.55729	0.617015	0.224472	0	0	0	0	0	0.128504	0	0.670781	0.92015	1.56692	1.22602	0.102048	0	0	0	0	0
1366	BnaA01g19090D	chrA01:10606438-10609239	3.43821	2.77981	2.53387	5.5351	2.77919	4.65352	2.49609	2.72426	2.1769	2.78864	2.3396	3.11311	3.08592	2.36178	2.57617	4.81412	3.61848	3.3686	2.17062	1.91788	2.02504	2.07187	1.28277	2.05111
1367	BnaA01g19100D	chrA01:10610042-10613157	116.658	135.823	70.8135	60.2282	44.4459	76.0237	41.5439	76.6268	62.806	111.218	142.642	179.305	137.574	96.2553	108.81	67.783	40.662	103.273	55.9717	58.9312	79.3949	129.538	182.289	222.58
1368	BnaA01g19110D	chrA01:10617210-10618297	97.9244	51.5085	7.81915	6.34438	6.73673	11.3259	96.028	193.495	1399.2	1997.35	1037.96	226.563	112.416	28.4055	4.47816	2.18861	4.32853	7.4975	173.171	259.888	775.397	670.183	1804.6	238.292
1369	BnaA01g19120D	chrA01:10622393-10623977	7.78601	11.3115	6.39416	6.54724	3.61138	2.32144	12.938	56.0062	23.1713	28.2001	16.1533	42.5874	6.99673	10.9837	9.46859	6.39596	4.62376	1.85176	6.82321	95.7401	31.7894	13.5992	10.7924	35.2848
1370	BnaA01g19130D	chrA01:10633433-10636985	19.4124	20.8713	61.9122	30.0468	6.15041	5.43274	0.516866	1.69589	0.624141	0.896185	1.80779	3.09021	23.811	27.6353	35.5445	48.2125	9.33941	13.4111	0.877426	0.568147	1.55875	1.07306	1.73742	1.9428
1371	BnaA01g19150D	chrA01:10653191-10654607	14.8758	14.7202	17.1241	18.3761	14.3545	12.2021	13.4745	15.3228	15.6925	16.9689	16.6531	11.8231	14.2923	17.8701	19.5013	17.3883	15.1215	10.8369	14.93	20.0121	16.4642	18.3427	11.824	12.4848
1372	BnaA01g19160D	chrA01:10672482-10673710	0.946551	0.171012	0.603125	0.412467	0.406145	2.45781	1.52204	0.323962	1.44584	1.85399	1.21361	3.61744	0.560046	0.258414	0.354712	1.78991	0.486585	2.5083	1.55452	0.606182	1.24018	1.63635	1.68702	3.25812
1373	BnaA01g19170D	chrA01:10683287-10685408	2.58275	2.29532	3.31031	2.62547	1.15092	1.06986	1.82723	2.11357	2.41297	2.88222	3.04766	3.06251	3.27796	2.09799	3.23774	3.96001	1.51604	1.12787	1.8576	0.75037	2.02252	2.51763	3.09191	2.72169
1374	BnaA01g19180D	chrA01:10690402-10692994	0	0	0	0.0852938	0.347957	0.815354	0.76485	1.63014	2.5575	1.85997	2.61946	1.48439	0	0	0	0	0.213438	0.319375	0.940393	2.29397	1.29135	1.23858	2.07658	0.894846
1375	BnaA01g19200D	chrA01:10738856-10741436	0.178402	0.294344	0.177125	0.140313	0	0	0.839671	0.849163	2.91645	1.192	0.972697	0.407253	0.176764	0.0984444	0.034551	0.032611	0	0	1.24844	3.52017	1.0691	0.438228	0.26898	0.654476
1376	BnaA01g19210D	chrA01:10761776-10763139	14.2842	17.5125	8.93773	3.99896	1.92953	8.01633	11.3635	14.8232	7.37757	17.8153	10.6779	45.9008	16.7443	17.8492	8.66478	7.83219	2.19032	9.72636	20.247	4.68294	15.0757	30.4195	14.7584	76.2871
1377	BnaA01g19220D	chrA01:10774427-10777495	0.11446	1.78642	2.27864	0.119454	0	0	0	0.058692	0	0	0	0	0	2.53649	1.1004	0.242455	0	0	0	0	0	0	0	0
1378	BnaA01g19230D	chrA01:10787600-10791817	0.794888	0.801549	0.455463	0.475649	0.260889	0	1.31624	0.799393	0.673321	0.375317	0.189036	0.0923331	0.63288	0.566059	0.420657	0.761715	0.211496	0.187595	1.31258	0.545639	0.419255	0.573951	0.261489	0.0827053
1379	BnaA01g19260D	chrA01:10814120-10817834	0.858596	1.05559	1.69939	1.28996	0.592499	0.971251	2.26939	1.70778	2.52579	2.10328	2.26201	2.87477	0.755004	0.817361	1.22508	1.92632	0.804918	1.07642	1.85558	1.66552	1.62104	2.4552	2.70593	2.15493
1380	BnaA01g19270D	chrA01:10817941-10820161	2.49853	3.87449	1.85306	1.25956	1.41512	1.56202	1.93925	12.2637	8.16579	11.461	8.32887	9.73412	2.69243	2.85769	3.26889	1.07453	0.767626	1.78112	1.5655	15.0386	8.86787	6.68252	5.58235	4.81352
1381	BnaA01g19280D	chrA01:10827137-10829789	1.58942	1.67002	7.28933	10.0943	6.48438	1.12969	13.4824	10.1092	16.7567	11.4567	11.5895	8.10825	1.00228	1.4455	4.42779	9.90334	7.00322	1.62237	15.1519	10.4247	15.6958	13.9217	19.8078	13.9809
1382	BnaA01g19290D	chrA01:10830021-10831119	0	0.105707	0	0	1.22666	193.08	0	0	0.168877	0.0944237	0	0.310702	0.101248	0.209531	0	0	0.836721	181.309	0	0	0.0830175	0.0873884	0.0817244	0.173414
1383	BnaA01g19300D	chrA01:10832796-10835239	17.4542	14.9233	16.3701	15.195	7.42014	17.9051	11.395	9.82241	18.3663	13.5511	10.7183	11.7578	18.0422	15.2619	13.9527	17.3242	13.8638	16.4864	11.8584	15.6437	8.4641	8.82055	12.2845	14.4301
1384	BnaA01g19320D	chrA01:10841552-10847940	0.343109	0.1871	2.53387	0.897289	0.617771	0.160801	1.2279	0.705001	0.145016	0.496109	0	0.17706	0.849019	0.738116	1.95182	2.64301	1.01196	0	2.15204	2.03444	0.289978	0	0	0
1385	BnaA01g19330D	chrA01:10864734-10868835	5.30337	5.70403	11.4063	14.6221	10.0029	8.18638	5.35307	4.64851	5.77294	7.49989	6.41111	5.97742	4.42934	8.62523	7.95667	8.88369	7.37641	6.85852	4.6177	5.27975	4.56121	5.13572	4.65565	4.24754
1386	BnaA01g19340D	chrA01:10875402-10877892	18.685	16.4004	23.4188	18.9963	11.4985	18.5932	11.9717	11.9856	11.2456	9.45331	9.03973	14.4655	22.3609	18.8168	21.6156	17.2073	12.9865	15.996	13.1549	8.57241	13.149	12.2773	8.35255	10.5829
1387	BnaA01g19350D	chrA01:10880347-10883199	6.01327	4.45395	0.235629	0.506747	0.295695	0.45215	260.812	79.7627	44.3818	1.87119	0.19033	0.513629	9.70036	6.82425	1.4617	0.881505	0.618004	0	340.317	104.848	72.8229	1.70539	0.806059	0.43362
1388	BnaA01g19380D	chrA01:10896504-10899186	0.418417	0.615594	1.05917	2.61685	1.57701	2.85426	6.29456	11.573	7.31526	8.42874	6.2138	10.1946	0.751339	0.974612	0.971903	1.46601	1.6761	3.46161	4.15241	11.8776	7.10683	8.2244	5.8628	10.5699
1389	BnaA01g19390D	chrA01:10900013-10903368	32.7136	35.343	49.6716	60.2648	58.8381	42.525	29.4506	35.0788	42.5218	57.5149	69.7894	50.2584	9.86658	11.3729	10.2743	16.4475	19.3101	14.2711	8.55671	4.7113	7.31335	11.7046	13.9376	19.3118
1390	BnaA01g19400D	chrA01:10903726-10904885	9.17255	9.11628	12.6173	12.4502	11.6103	5.25649	44.1377	48.4033	50.3886	46.0757	44.2091	30.8791	9.92906	8.51537	6.98546	14.7262	10.0728	7.57123	56.5363	42.2713	55.4801	45.1017	65.9761	46.5844
1391	BnaA01g19410D	chrA01:10905051-10905817	23.2637	24.7405	16.6122	18.3526	12.7187	11.639	11.7571	9.36235	15.5518	16.7337	23.1254	16.8315	27.9576	23.0795	24.6608	17.357	15.5598	18.4331	12.129	12.768	16.7008	21.8184	17.9599	15.4306
1392	BnaA01g19450D	chrA01:10915814-10920186	13.455	13.4166	12.4338	9.22897	7.07751	7.3382	7.04441	5.44552	3.99563	5.82134	6.32254	11.6415	12.2746	13.3669	17.4348	13.0588	6.1292	8.45473	6.42381	4.40998	5.21265	9.7562	6.10094	6.78508
1393	BnaA01g19460D	chrA01:10927902-10929412	15.6622	23.9278	63.6629	41.4073	19.6632	12.8999	1.27916	4.06804	4.21829	10.179	18.6226	20.3166	12.0107	37.62	77.0668	36.7907	16.909	11.8788	0.468722	7.05511	3.26505	6.37519	6.28185	10.0263
1394	BnaA01g19470D	chrA01:10932352-10933977	0.554038	17.2958	47.4221	46.1994	47.8166	52.4559	0	0.247801	0.0677522	1.29033	5.31807	10.4177	0.239095	23.6654	47.886	44.303	48.2731	63.0601	0.0635411	0.156188	0.270563	4.58792	8.34551	8.39441
1395	BnaA01g19490D	chrA01:10941656-10942410	12.8173	18.0056	7.04818	9.05629	6.36901	21.3221	7.18377	12.7998	5.34544	6.3219	4.18974	10.0008	19.7425	12.9883	11.7812	14.2267	12.6616	17.6122	17.6381	6.50178	8.78794	6.48832	8.04685	10.8319
1396	BnaA01g19500D	chrA01:10944511-10946616	0.232578	0	0.0452858	0.144586	0.233575	0.399368	0.497256	0.241059	0.515294	0.660016	1.51672	0.894098	0.980362	0.151084	0.279077	0.434614	0.728016	2.09387	0.444259	0.363799	0.432084	0.654694	1.01987	0.864975
1397	BnaA01g19540D	chrA01:10979696-10982864	5.75056	8.51964	8.60751	7.35685	4.19166	8.24835	3.5049	3.62449	4.80805	2.94545	3.36659	4.08575	5.29533	7.67746	7.7434	8.37222	4.06793	7.67076	3.64031	6.63256	2.46477	3.32798	3.99651	4.41436
1398	BnaA01g19550D	chrA01:10984648-10985744	1.37843	2.05172	6.16107	4.58281	0	0.0940069	0.351011	0	0	0	0	0	0.499827	2.37931	6.39097	7.4017	0.596153	0.256657	0.389636	0.0954852	0.164765	0.0861197	0	0
1399	BnaA01g19590D	chrA01:10995229-10996312	1.34462	0.758572	0.296527	0	0	0.157118	0.895016	1.20995	0.0670969	0.150034	0.0630327	0.0831127	1.23284	1.61144	0.0576436	0.164281	0	0	0.561657	4.78879	0.0643517	0	0.0647199	0
1400	BnaA01g19640D	chrA01:11040879-11042711	0.252067	0.638421	3.12006	3.5688	4.93513	3.07353	1.2107	0.884181	0.356749	0.239361	0.195187	0.169627	0.503755	0.274828	2.81526	3.10247	3.51574	1.64824	0.874001	0.248112	0.214692	0.375127	0	0.152225
1401	BnaA01g19650D	chrA01:11046054-11047311	6.58302	3.50776	10.8144	6.40806	2.50318	2.02502	8.26785	5.48086	5.24867	5.56387	1.53773	1.8634	7.26704	5.71908	8.97045	6.41917	2.90563	1.35241	7.2176	4.49388	6.83863	5.38625	3.90822	2.25392
1402	BnaA01g19700D	chrA01:11105821-11107063	8.77675	9.58615	6.18651	4.12514	3.50077	3.15063	5.88837	5.62928	4.76626	5.91888	8.02978	6.46214	8.71101	7.74196	6.45945	5.90702	4.03636	3.27614	6.01726	3.92414	4.13451	6.67798	5.95027	6.64378
1403	BnaA01g19710D	chrA01:11111329-11112772	26.8715	29.5048	15.721	13.2794	9.23854	19.1191	13.2381	10.825	12.5366	14.7779	37.235	27.3206	34.2774	30.0815	21.782	16.0969	11.2542	37.8155	14.8359	10.8845	21.3063	16.7866	17.6924	23.952
1404	BnaA01g19740D	chrA01:11187081-11189064	1.60532	1.01227	0.253809	0.418343	0	0.393816	0.355097	0.823472	0.573544	0.388596	0.215188	0.711479	1.67185	0.871091	0.0988472	0.379221	0	0.4782	0.639679	1.68696	0.670172	0.352328	0.337454	1.20096
1405	BnaA01g19750D	chrA01:11214768-11217808	31.5994	32.6655	28.3372	46.5814	53.8999	6.20843	154.991	204.476	91.9906	63.8671	123.07	113.791	31.2998	25.469	21.1791	60.5534	77.2361	6.91557	182.512	105.045	108.962	100.801	193.788	214.46
1406	BnaA01g19790D	chrA01:11274036-11279544	3.06998	4.98045	5.30691	4.93046	3.70445	1.98161	9.99639	6.58759	6.06576	2.61325	0.670071	0.761319	2.75408	7.61999	5.20109	5.4403	3.15029	1.99617	10.4879	15.1246	4.97091	5.45658	0.959833	0.843878
1407	BnaA01g19810D	chrA01:11333299-11336395	5.0688	5.50463	7.50711	5.59191	2.49864	2.69692	7.61337	7.47904	9.86007	11.6333	8.29643	4.75667	4.22191	5.72843	5.25471	3.78237	1.67261	1.96118	4.95994	6.93422	6.95048	6.91603	6.14083	3.99255
1408	BnaA01g19860D	chrA01:11483402-11484593	13.1417	16.419	10.324	11.0182	8.07074	6.82506	12.8284	6.98524	7.90776	10.9391	7.42672	10.6392	12.1842	9.45994	8.75687	9.41967	5.26726	5.84289	8.57897	4.71818	6.21845	6.62091	7.56162	7.57298
1409	BnaA01g19870D	chrA01:11512471-11514458	3.6507	8.11828	3.52866	4.54757	3.72274	5.8987	11.3862	39.9556	19.1617	15.8162	17.2514	52.8184	4.30021	6.57751	1.36718	3.33176	1.91356	3.33686	6.11848	23.9859	13.547	9.33584	16.6006	39.6585
1410	BnaA01g19880D	chrA01:11570348-11572195	8.43711	3.58354	2.54937	2.50116	3.19478	18.8968	4.39454	4.15579	0.124203	0.207706	0.288529	12.1267	7.00526	2.10975	1.44947	1.75265	0.853788	10.0571	3.84918	0.0703664	0.0607754	0.639669	0.242583	13.6909
1411	BnaA01g19890D	chrA01:11572675-11574047	0.247988	0.406943	0.061553	0.129378	0.0774581	0.117437	4.26646	1.60257	1.88502	1.05791	0.23986	0.0627861	0.745224	0.20315	0.189512	0.0451889	0.0539522	0.49168	5.24866	0.547991	1.36334	0.823162	0.419341	0.501238
1412	BnaA01g19920D	chrA01:11576876-11578065	0	0.323434	0.291644	0.230911	0	0.0696953	0	0.155388	1.01404	0.636459	0.173498	0	0.149174	0	0.0562706	0.160981	0	0	0	0.145907	0.50339	0.920145	0.253687	0
1413	BnaA01g19970D	chrA01:11599562-11602068	4.69987	5.2038	9.79762	14.7749	7.89765	6.94635	5.75149	3.10816	4.27911	1.81483	1.13121	2.78572	4.70591	2.57784	3.32369	5.11242	4.35072	5.8571	3.67762	3.21925	1.35803	1.67072	4.33558	2.95038
1414	BnaA01g19980D	chrA01:11602175-11602626	1.38659	4.61834	9.46879	6.30408	5.66835	6.24852	6.92625	0.738843	3.83307	0.732921	0.564041	0.775469	2.20993	2.38712	4.84825	6.57661	1.25357	3.90416	2.99042	0.699466	0	0	4.10031	1.24886
1415	BnaA01g20040D	chrA01:11625372-11630295	5.04592	4.77595	8.28497	15.3935	10.4793	0.963132	46.7828	37.8852	22.9144	9.51966	8.90856	6.80405	2.93333	1.84678	3.57889	14.5328	10.7776	0.730147	32.5788	12.2643	14.798	8.73028	13.0401	10.5005
1416	BnaA01g20060D	chrA01:11642931-11645231	3.17197	3.36037	3.94312	3.04789	3.0871	4.10346	3.98701	3.03152	3.90504	4.52075	4.78153	6.74453	2.32111	2.63689	2.79124	3.04353	1.4902	3.15092	2.51898	2.44151	4.38354	3.57776	5.75915	6.06584
1417	BnaA01g20080D	chrA01:11653297-11654732	2.69358	4.87227	3.59503	2.62086	1.75087	2.4638	2.07955	1.15101	1.99043	1.40196	1.25578	1.38144	6.85941	7.68559	4.60226	3.55751	1.98755	2.69852	2.97677	2.67276	2.09419	2.08541	2.98812	4.54709
1418	BnaA01g20090D	chrA01:11673189-11674269	0	0	0	0	0.428145	0	0.316675	0	0	0.344828	1.09715	0	0	0	0	0.510373	0.606681	0	0	1.04493	0.597221	1.25116	5.05208	1.88571
1419	BnaA01g20220D	chrA01:11852727-11854478	6.3571	4.58012	4.92425	5.43534	9.49938	16.1869	8.83388	6.24162	5.68436	7.50029	7.98378	6.57059	11.4333	7.85009	9.18215	6.94932	12.5958	13.7616	8.50616	9.16959	7.19887	7.23729	6.50275	6.18316
1420	BnaA01g20230D	chrA01:11861374-11862339	27.2998	19.6871	28.3678	26.9311	10.8465	6.97608	173.322	92.5031	193.462	121.399	75.0454	85.3562	47.1924	25.3286	22.4115	44.9709	28.5659	10.7968	222.268	84.8589	121.598	115.924	181.551	167.983
1421	BnaA01g20260D	chrA01:11901694-11903003	6.00488	5.46731	4.38629	5.39529	4.08151	5.90711	5.37606	5.08163	4.58221	6.73934	5.98059	7.96435	3.52149	2.15328	2.89627	3.92556	2.74503	2.71122	3.43857	2.96993	2.84089	4.3608	2.16282	3.21399
1422	BnaA01g20280D	chrA01:12004632-12006199	22.0355	18.3727	42.0536	40.1954	19.7693	18.0092	0.32188	0.213375	0.08666	0.145358	0.158879	0.208006	18.6541	22.3011	28.7673	72.6226	17.5538	17.5306	0.203316	0.151555	0.436608	0	0	0.13841
1423	BnaA01g20290D	chrA01:12035467-12037021	6.26781	5.89598	6.65441	6.94355	4.13128	5.55472	0.0461647	0.0538014	0	0.0489245	0.0403989	0	5.10022	5.44682	2.5228	5.86374	2.66853	3.90868	0.12234	0	0.131606	0.137908	0	0.0465629
1424	BnaA01g20300D	chrA01:12049133-12051584	0.535406	0.48622	0.705086	1.57895	0.7904	0.361789	0.752451	0.420417	0.343109	0.385765	0.0955823	0.167292	0.16736	0.0885559	0.121938	0.318271	0.434765	0.292468	0.38597	0.235622	0.303136	0.177004	0.101237	0.0720284
1425	BnaA01g20320D	chrA01:12056347-12057893	0	0.120789	3.2306	3.42827	2.10637	4.68689	0	0	0	0	0	0	0.0546193	0.0605291	0.379598	0.890474	0.523721	0.431029	0	0	0	0	0	0.0492532
1426	BnaA01g20340D	chrA01:12184911-12187254	0.496608	0.495078	0.111936	0.235503	0.0470709	0.0361976	10.2164	8.66928	14.2665	8.88726	16.1562	4.08695	0	0.0411808	0	0	0	0	0.594069	2.26229	1.02284	0.569431	0.930782	0.270294
1427	BnaA01g20360D	chrA01:12194709-12196847	3.81781	3.21443	3.54184	4.48115	3.01818	4.35544	3.82003	3.2372	2.89492	4.72644	3.20818	4.09489	2.35546	3.39371	4.29135	4.81178	2.45309	3.36899	3.14013	2.53933	2.89774	4.50559	3.39427	4.71888
1428	BnaA01g20370D	chrA01:12204772-12206945	5.68216	5.97294	3.89997	1.70495	2.95845	4.16918	1.79285	3.26472	2.3228	2.30717	4.55153	4.10725	6.43831	5.43529	4.05095	4.20738	3.73272	4.54867	4.0847	2.04521	3.83271	3.41852	5.7495	3.55099
1429	BnaA01g20380D	chrA01:12242975-12244934	71.5735	70.2324	45.5957	71.778	48.3464	51.7311	50.8017	50.622	75.3072	82.4526	71.927	78.778	52.0868	54.0535	42.6424	53.9446	48.279	53.7224	44.4475	39.4549	77.3739	66.8162	164.61	155.881
1430	BnaA01g20390D	chrA01:12259469-12260796	2.51587	0.861493	0.234156	0.0818041	0	0.223778	0.142315	0.164946	0.47205	1.35866	3.13296	3.06138	26.0535	44.7952	10.2074	3.64499	4.07476	7.94424	0.568795	0.472197	0.614675	5.40295	16.3168	35.2674
1431	BnaA01g20410D	chrA01:12279746-12286256	0.0699809	0.306831	0.210486	0.145992	0	0.132572	1.07711	3.15431	1.55328	1.06417	0.547496	5.06609	0	0	0	0	0	0	0.111963	0.280846	0	0	0	0.0641193
1432	BnaA01g20420D	chrA01:12306072-12309738	3.78287	1.85139	1.39397	1.95243	2.31381	0.67311	9.61503	3.3889	1.53394	1.06641	0.70997	0.492063	15.5841	15.4751	3.39556	8.57446	6.75857	6.25289	26.3402	6.14868	9.62068	5.84613	3.78951	3.63872
1433	BnaA01g20430D	chrA01:12316942-12317152	4.07385	14.1599	74.4854	59.5871	76.3656	136.133	0	0	4.2516	14.919	18.0979	20.7377	0	97.2157	590.233	552.029	155.321	232.752	7.69506	0	15.4328	27.5288	24.1698	52.4706
1434	BnaA01g20450D	chrA01:12328140-12329223	6.54151	9.05367	8.21111	8.48998	8.65948	23.9337	1.57681	0.924553	0.445082	0.782231	1.28901	0.308095	1.9984	3.78051	8.50215	4.55532	2.95816	7.44938	0.119461	0.0716694	0.431352	0.193745	0.123123	0.0659333
1435	BnaA01g20460D	chrA01:12330695-12333803	0.0741096	0.0809641	0.218999	0	0.181519	0.981629	0.987607	3.255	14.1445	19.4488	30.5561	11.6456	0	0.0813069	0	0	0	0	1.23064	2.25631	2.75281	2.49075	5.39919	2.92817
1436	BnaA01g20470D	chrA01:12384519-12386699	9.02962	9.06803	3.63929	7.88934	3.14084	2.76909	10.2605	4.55856	3.22716	0.762817	0.513096	0.298867	11.2239	11.6092	9.97174	10.9664	8.58018	3.88237	14.6544	11.4127	9.37874	6.60971	4.86704	3.5297
1437	BnaA01g20480D	chrA01:12393010-12395754	12.6418	11.1968	13.7821	17.2974	12.9831	17.0326	12.3535	14.1303	8.88646	13.3281	14.1863	21.7475	8.54899	10.5586	11.6502	9.96781	7.52639	8.98591	6.25374	13.5531	6.55597	7.40088	4.98816	6.94369
1438	BnaA01g20490D	chrA01:12396475-12397148	6.60404	7.48235	6.01583	6.11237	2.96692	6.49151	5.81455	2.87845	4.54534	4.74314	5.00581	4.40062	7.92262	6.48274	6.01198	7.15168	4.22961	7.1756	4.51482	4.51836	5.44413	5.18366	7.06704	5.96055
1439	BnaA01g20500D	chrA01:12402998-12403838	0.521848	0.691537	0.732195	0.895142	0.386582	0.686252	0.926539	0.750899	0.71378	0.403267	0.642107	1.50228	0.517247	0.690502	1.20608	0.920065	0.804078	1.09394	0.49697	0.410247	0.176967	0.829569	1.31581	1.01578
1440	BnaA01g20510D	chrA01:12403917-12405937	1.25785	1.61284	1.40349	1.38378	1.37606	0.741656	1.35685	0.73567	1.90945	1.50977	0.682633	2.04099	1.33703	0.848566	1.42014	0.927266	0.677744	1.0517	1.14394	0.710278	0.612543	1.35218	1.5469	1.42099
1441	BnaA01g20520D	chrA01:12414311-12418379	5.25423	6.72409	15.452	15.4523	5.34598	8.49347	4.03945	2.4485	3.77976	3.11026	2.90987	5.62527	4.36711	5.65725	8.47866	10.7073	5.7791	7.5084	2.94213	3.34206	2.67234	3.82888	4.93434	6.7534
1442	BnaA01g20530D	chrA01:12418634-12420598	25.6527	27.1819	29.6491	29.9904	26.49	38.175	19.3717	23.4789	18.7613	25.8033	26.4985	25.8285	27.7983	29.6335	36.407	27.4701	26.0324	32.957	20.3208	26.8398	20.9666	27.592	19.3372	19.0533
1443	BnaA01g20550D	chrA01:12441402-12445432	0.94109	1.02479	0.998539	1.66683	0.287396	0.149295	1.25674	0.407053	0.295358	0.0736556	0.239805	0.196201	0.667437	1.32568	1.04157	2.23727	0.404913	0.169651	1.26589	0.306194	0.297273	0.20683	0.0992633	0.0698302
1444	BnaA01g20560D	chrA01:12446013-12447219	7.59927	2.57775	1.75918	9.86346	4.78616	4.67212	76.7004	12.5391	17.2076	13.6318	0.468056	0.539205	6.63528	3.81811	1.05368	6.60915	5.65186	3.78072	47.1323	47.8227	15.4431	6.60149	2.23075	0.798577
1445	BnaA01g20600D	chrA01:12462756-12463990	210.942	179.99	157.732	168.781	95.6916	102.371	151.198	90.2949	157.866	91.1575	96.0055	97.9031	250.215	122.88	123.581	152.374	180.376	97.1078	161.563	144.537	95.4482	70.3522	77.9387	104.473
1446	BnaA01g20610D	chrA01:12472676-12474083	5.88065	3.88968	4.16737	3.31492	1.58909	2.29578	3.16318	3.14082	2.89587	3.50593	3.66095	4.25456	5.81584	3.15159	3.95657	3.45016	1.51251	2.42153	1.90065	2.64343	3.16239	3.09387	2.70786	5.40877
1447	BnaA01g20620D	chrA01:12474326-12475809	14.6029	11.339	8.44011	9.421	8.4737	10.2229	8.69131	12.0266	9.92196	9.78323	11.749	19.1583	11.9686	9.65798	10.5748	11.8903	7.39793	10.0153	9.68254	6.55169	9.65879	11.7843	12.31	21.4214
1448	BnaA01g20630D	chrA01:12475863-12477395	195.827	167.852	141.271	178.776	100.644	126.169	136.318	74.9264	175.282	92.0058	72.3431	52.9213	227.08	113.06	122.752	162.964	193.914	122.906	148.963	167.893	98.3016	65.8677	84.9782	66.9322
1449	BnaA01g20640D	chrA01:12477624-12480754	1.82852	1.39765	1.27861	1.51529	0.975665	2.21203	2.45637	2.13474	1.62362	1.23214	1.25657	2.19656	1.74449	1.6514	3.35384	2.46773	2.29775	2.68223	2.18394	0.60518	1.36333	1.97539	0.968098	1.44092
1450	BnaA01g20660D	chrA01:12506390-12514305	4.05211	8.1486	0.940923	0.500321	3.10205	0.153646	17.5919	10.6161	10.2725	3.94571	2.07929	4.89636	5.05625	2.09059	1.09278	1.21239	1.31963	0.140765	13.5396	5.34531	8.90552	4.27577	15.5929	6.11132
1451	BnaA01g20670D	chrA01:12523266-12525327	0.893864	0.615688	0.296282	0.138489	0.418134	1.04526	0.615599	0.340533	0.416202	0.279841	0.305606	1.73003	0.327954	0.289899	0.404594	0.0727207	0.145187	0.615767	0.260167	0.292804	0.0560854	0.322395	0.139246	0.939611
1452	BnaA01g20680D	chrA01:12534690-12537698	0.198624	0.801596	0.565648	0.553319	0.479291	0.0936741	0.865246	1.04272	1.24041	1.22858	1.34003	0.502766	0.325168	0.654583	0.640319	0.17069	0.312081	0.172332	0.236791	1.12089	1.25108	0.949269	1.11355	1.23407
1453	BnaA01g20690D	chrA01:12541629-12544381	3.80275	6.84338	6.13854	4.68607	1.40128	3.54547	3.86199	2.06678	4.52923	2.72755	3.2712	6.77037	5.10836	5.15326	5.33306	4.21056	2.1754	3.95559	3.33039	4.13563	2.33686	2.28627	3.88313	5.67263
1454	BnaA01g20710D	chrA01:12559509-12561573	5.33327	2.44722	0.861047	1.44969	0.370112	0.349039	18.3859	38.802	43.7213	72.6519	104.723	69.9618	4.10482	2.56626	0.671443	0.879665	0.440586	0.363561	15.491	26.2927	28.4228	26.8037	38.9628	24.3736
1455	BnaA01g20750D	chrA01:12607690-12610350	0.126842	0.137245	0.0599526	0.26474	0.0818521	0	19.1921	5.027	3.87062	2.26078	0.347718	0.397705	0.458204	0.825469	0.0935813	0.133102	0.0558479	0.0567323	11.2687	5.89238	6.94175	1.26004	1.87359	0.899274
1456	BnaA01g20760D	chrA01:12610409-12611563	0.68727	0.248909	0.224221	0	0.136229	0	16.7628	4.42661	2.80041	1.90685	0	0.244146	0.232134	0.628501	0	0	0	0	13.1363	4.48846	5.56126	0.83869	0.991143	0.212811
1457	BnaA01g20770D	chrA01:12614586-12616806	10.9315	11.3363	14.1748	10.6843	4.34151	5.52124	7.192	3.63417	8.13195	6.03302	4.68987	6.48221	10.3825	10.3556	10.9434	8.69936	4.27619	5.31997	5.20516	5.04077	4.09236	5.46776	7.91833	11.0272
1458	BnaA01g20790D	chrA01:12637836-12639024	0.147855	0.159846	0.144067	0.15306	0	0.0695032	4.34375	20.8182	14.8326	30.8133	53.3264	80.3075	0.447647	0	0.166512	0	0.311294	0	5.71063	12.6802	37.9876	62.9772	82.5619	139.517
1459	BnaA01g20800D	chrA01:12645253-12647770	5.55239	8.67342	9.73047	7.36265	5.44872	3.35663	4.10597	10.6449	8.00931	15.2246	26.046	20.2697	7.98929	10.0404	9.38721	7.06267	3.51485	4.03049	3.30714	14.8696	12.641	10.3025	11.1722	23.1541
1460	BnaA01g20810D	chrA01:12692521-12693832	1.28851	0.541727	0.0980006	0	0.489089	0.481647	3.42273	0.623948	0.259324	0	0	0	1.30363	1.96221	0.152357	0	0.170445	0.524052	5.17189	1.09672	0.343931	0.271985	0	0
1461	BnaA01g20850D	chrA01:12760156-12762603	1.29559	1.6572	1.72925	1.03254	1.29606	0.778181	1.83138	1.9401	1.00513	0.869199	0.829422	0.918944	1.80726	1.56935	2.16017	1.73276	1.31649	0.776065	2.48132	1.49464	1.07053	1.38521	0.501616	0.879141
1462	BnaA01g20880D	chrA01:12778850-12782730	0	0	0.392548	0	0	0.251768	0	0	0.11287	0.126566	0	1.01744	0	0.143821	0.302218	0	0	0.0580428	0	0.132025	0.0570885	0.713697	0.508012	1.25229
1463	BnaA01g20890D	chrA01:12799439-12802002	15.9995	17.4591	16.8368	25.0311	15.0388	12.7429	13.6912	15.1786	19.659	11.276	28.343	13.0461	17.3202	20.6658	12.9219	21.8599	15.8391	14.6537	14.6741	15.4861	16.7075	11.9387	33.0022	16.3212
1464	BnaA01g20900D	chrA01:12802365-12804410	7.11305	10.4478	9.6041	14.5091	7.19255	4.48225	10.1524	7.63365	12.431	10.0913	8.94591	6.84927	6.96079	10.3018	12.2165	11.2029	9.64317	5.29422	9.62438	18.7491	10.3068	8.6271	6.89067	6.77423
1465	BnaA01g20940D	chrA01:12828966-12829242	1.04194	0	0	1.22938	0	0	0	0	0	0	0	0	0	0	0	0	0.942419	0	0	0	0	0	0	0
1466	BnaA01g20950D	chrA01:12852818-12854007	55.2763	54.475	49.9813	29.9764	52.6739	17.2047	37.5732	92.968	35.1816	37.245	80.4257	220.936	85.3167	118.125	122.931	165.356	115.346	99.1108	49.8433	163.41	105.3	67.3011	80.2169	130.666
1467	BnaA01g20960D	chrA01:12877564-12878703	0.0769576	0.167548	0.512568	0.726107	0.489174	0.832265	0.337267	0.158512	0.0648655	0	0.24199	1.03953	0	0.755729	1.21725	0.330246	0.747591	1.16247	0.306361	1.56356	0.319036	0.0672174	0.385738	0.691339
1468	BnaA01g20970D	chrA01:12883681-12885526	28.0379	32.2484	44.4251	41.3658	37.4276	24.1882	21.6629	20.3029	24.6815	32.3983	39.517	29.449	19.8798	39.8506	52.7618	36.0958	23.692	25.6756	21.8158	22.2187	32.1314	36.5124	29.4648	29.1546
1469	BnaA01g20980D	chrA01:12892915-12894247	2.63805	4.11744	6.32976	6.37039	6.45622	4.50162	6.17814	3.37678	3.12464	3.00314	1.92975	1.30014	2.31011	5.99017	3.89301	6.25224	4.37739	2.90583	4.23549	3.8983	4.4046	2.64664	2.4875	2.39443
1470	BnaA01g20990D	chrA01:12907898-12908300	0	0	0.393634	0	1.06691	0	0	0	0	0	0	0	0	0.443717	0.920948	0.595301	0	0	0	0	0.687662	0	0.338765	0
1471	BnaA01g21030D	chrA01:12934673-12935342	0	0	3.10383	0.579457	0.217921	0.172146	0	2.54567	0.641766	2.33669	2.76602	2.28937	0	0.203838	3.543	1.88252	0.773239	0.780937	0	0	0.63926	3.51843	2.555	2.04579
1472	BnaA01g21040D	chrA01:12943078-12945493	68.5828	68.63	84.8289	68.3637	43.2785	41.8051	53.6847	53.0701	56.6003	70.59	80.0876	60.8069	69.5913	86.869	80.8877	80.9241	42.5051	45.5048	56.4338	59.9312	55.8813	66.7824	75.7177	55.0598
1473	BnaA01g21060D	chrA01:12953437-12955056	2.99997	1.99888	1.06028	0.749861	0.323088	0.626763	1.20679	0.519066	1.00894	1.18409	1.26483	1.65539	1.70926	1.61092	1.08455	0.928954	0.534549	0.716748	0.947431	0.99455	0.640471	1.4199	1.22679	2.07458
1474	BnaA01g21070D	chrA01:12959362-12962510	7.69929	4.63816	3.6279	5.96907	4.45657	2.6899	8.54256	6.29958	7.3129	5.81789	4.42922	2.84163	6.55109	6.27726	5.30961	5.72161	4.62145	2.58849	7.02682	5.77126	7.03855	5.72355	3.68085	2.69292
1475	BnaA01g21080D	chrA01:12967641-12967922	1.91166	11.6119	0.943241	2.14709	1.24884	8.44519	35.3861	173.432	78.8381	39.0094	9.2383	34.1079	0.97961	14.7633	1.47635	8.22915	0	0.941264	17.1385	178.414	59.0445	27.8206	22.1797	23.4391
1476	BnaA01g21090D	chrA01:12967972-12968687	0.227585	11.2542	3.11708	1.92936	1.20241	2.19739	29.7189	155.222	63.0774	35.5937	7.54112	26.6112	0.459319	15.2053	2.54722	3.66039	0.403803	1.65768	10.8584	166.012	59.7533	26.3941	19.3984	20.0997
1477	BnaA01g21120D	chrA01:12979760-12981349	11.365	10.0581	9.70219	7.12392	1.57055	2.97913	23.4881	5.87905	3.77243	2.05548	1.79814	2.62974	11.7389	4.34047	5.48082	9.86613	2.15461	2.36566	15.2287	2.4605	4.95907	3.27821	1.63616	3.38026
1478	BnaA01g21140D	chrA01:12989052-12992641	19.2046	17.0849	16.8781	20.5395	21.1225	18.5742	19.112	13.6862	14.9939	18.6966	15.8732	17.9982	17.4458	18.5446	21.421	21.0752	12.0561	19.0795	19.4267	12.2738	18.7623	20.2099	23.8268	23.6705
1479	BnaA01g21170D	chrA01:13017029-13019640	0	0	1.46095	4.03015	3.27794	3.50169	0	0.0462492	0.26101	1.25755	0	0	0	0	1.54534	2.77235	2.63101	3.54007	0.0351476	0.126509	0.913614	3.14295	0.0368003	0
1480	BnaA01g21180D	chrA01:13027057-13028486	41.0252	107.948	47.8185	15.1744	15.0051	7.05897	156.926	210.402	214.649	404.832	417.611	264.548	71.4699	135.874	159.425	11.0828	11.199	20.5961	213.526	102.22	484.663	565.413	833.322	471.124
1481	BnaA01g21200D	chrA01:13035200-13036220	0	0.0801292	0	0	0.0956815	0.218001	0.0652993	0.0759272	0	0.0699097	0.405565	1.21179	0.0752868	0	0	0.0525526	0.195577	0.132598	0.0590979	0	0.0621127	0	0.4297	0.852613
1482	BnaA01g21220D	chrA01:13078763-13079978	7.36591	9.16913	2.28455	2.74113	0.921489	3.29728	3.83096	3.55613	1.38946	1.84725	1.24419	1.16965	6.94196	8.0792	5.24282	2.38452	1.39372	2.68353	2.74708	1.42039	2.01973	1.93159	1.85953	2.21686
1483	BnaA01g21230D	chrA01:13099792-13101348	53.2031	51.6742	43.469	39.5478	24.1218	22.5741	31.5591	35.4671	32.3383	40.8526	39.208	38.3993	69.6423	56.9187	51.6039	42.2891	27.0307	28.9369	34.2794	38.3415	33.522	37.7348	36.6689	33.5839
1484	BnaA01g21250D	chrA01:13103175-13117515	0.768175	1.89363	3.11654	2.92506	2.52028	2.64053	1.74518	1.5	1.44284	1.07679	1.24012	1.87346	0.716646	1.17787	2.27067	2.89991	1.7779	2.98981	1.61079	1.82582	0.961061	0.974265	1.15788	0.930218
1485	BnaA01g21310D	chrA01:13162364-13163273	1.35894	0.587503	0.214271	0.11074	0	0	0	0	0	0	0	0	0.205313	0.469825	0.249449	0.15756	0	0	0	0	0	0	0	0
1486	BnaA01g21330D	chrA01:13171043-13171860	1.22473	0.224772	0	0	0	0	0.18622	0	0	0	0.329689	0.44143	0.830891	0	0.158284	0	0	0	1.18489	0	0.17926	0.375397	0.176253	0
1487	BnaA01g21380D	chrA01:13235629-13237041	28.7027	23.9403	20.1529	48.1386	35.2601	6.67001	173.967	206.488	157.293	101.941	105.466	84.1434	25.7755	13.8485	14.2866	49.9543	39.8316	6.31095	246.856	96.2131	150.42	126.507	211.965	234.512
1488	BnaA01g21390D	chrA01:13259930-13261336	1.43782	1.8526	2.71238	4.28535	5.55946	5.74742	0.531303	0.0880876	0	0	0.0655368	0	1.77052	1.30009	2.01652	6.52948	8.9418	6.98599	0.202074	0	0.0725592	0.0759121	0.144015	0
1489	BnaA01g21410D	chrA01:13290193-13293490	30.564	35.3251	30.7318	38.3809	27.9136	39.7022	14.9582	16.7743	15.7687	27.1517	36.2397	36.3964	34.792	29.5091	31.4789	36.9284	27.8111	35.5509	15.7116	15.5171	16.7314	23.0394	25.4648	39.902
1490	BnaA01g21430D	chrA01:13301812-13303394	0.557277	0.302295	0.682037	6.72385	72.0991	642.801	0.124394	0.288829	0.29729	0.663886	0.162694	0.429844	0.281013	0.302977	0.263188	0.708072	29.6226	693.699	0.221437	0.546158	0.176605	0.184776	0.234123	0.186428
1491	BnaA01g21440D	chrA01:13305514-13307560	51.6496	44.1441	28.7179	27.5931	17.4483	15.3877	36.2727	19.8308	20.4341	13.8775	10.9903	11.7845	49.0747	50.9664	31.6579	27.1081	18.403	16.7496	33.2715	16.1595	23.4139	18.6732	12.8398	13.7885
1492	BnaA01g21450D	chrA01:13403051-13410997	4.81498	4.58428	2.38899	1.4878	1.74136	11.3817	12.3278	9.18272	12.3003	19.4268	22.5883	41.7293	4.51537	8.24365	1.9427	1.82158	1.26055	6.43765	13.8973	9.42062	16.9561	28.3603	28.4941	25.3729
1493	BnaA01g21470D	chrA01:13599380-13599636	0	0	0	0	0	0	117.589	0	0	159.778	0	0	0	0	0	0	0	0	117.966	0	115.552	0	102.502	0
1494	BnaA01g21520D	chrA01:13685329-13687098	40.2745	31.0456	22.7798	28.2998	11.5633	19.2945	20.8576	18.673	16.2529	9.98865	5.8484	10.8085	45.3785	24.6634	23.5733	27.3971	21.0764	16.8928	23.7361	16.0252	15.3098	13.495	9.91306	10.901
1495	BnaA01g21560D	chrA01:13859722-13862571	11.7651	5.03643	2.29686	0.939366	0.457187	0.251495	0.523632	0.770402	1.49566	1.5655	0.786095	0.540299	6.71683	2.72348	1.25033	1.15767	1.18084	0.840511	0.297037	0.470525	0.270675	0.424298	0.986578	0.286213
1496	BnaA01g21580D	chrA01:13875841-13878268	1.16051	0	0	0	0	0	2.0452	0	0	0	0	0	1.38155	1.49392	1.2408	1.90694	0.959221	0.979338	1.69331	1.97633	1.84041	2.90925	1.30833	1.00612
1497	BnaA01g21620D	chrA01:13889465-13891455	1.98839	1.24997	1.27293	2.25518	1.84186	2.59284	4.89337	7.84091	10.4479	27.4522	41.6633	30.9573	1.96472	1.6413	2.31433	0.783934	0.835511	0.6698	2.88162	5.20171	4.68738	9.10739	10.7365	6.7173
1498	BnaA01g21630D	chrA01:13984916-13988866	1.36893	1.42317	1.31036	0.982601	0.321191	0.775657	0.557989	0.536224	0.462921	0.329902	0.269635	0.35135	1.38338	1.48481	1.67864	1.1625	0.941299	0.999151	1.21534	1.13447	0.856544	1.10662	1.78831	1.36998
1499	BnaA01g21640D	chrA01:13988985-13989499	1.78504	2.04464	0	0	2.51241	0	0	0	1.75352	0	1.56518	0	0	0	0	1.40654	0	0	3.1553	0	1.61281	0	0	0
1500	BnaA01g21670D	chrA01:13999905-14002615	0.165518	0.182966	0	0	0	0.158211	1.65994	4.39861	6.75105	16.5458	26.1391	2.57454	0	0.183412	0	0	0	0	0.674393	22.1462	12.7502	2.59383	4.31924	2.26642
1501	BnaA01g21680D	chrA01:14003651-14004439	0	0.577915	0.520411	0	0	0	0.953899	2.18351	0	2.14902	0.421423	0.571174	0	0	0	0	0	0	0	0	0	0	0	0
1502	BnaA01g21690D	chrA01:14031657-14038810	0.496815	1.4036	3.07066	1.9309	1.6327	0.6431	1.21613	0.805892	1.08974	0.46766	0.986975	0.746318	0.12866	1.00126	1.50765	1.46172	0.464181	0.92971	0.961787	1.47395	0.715627	0.956023	0.816	0.528598
1503	BnaA01g21720D	chrA01:14051629-14053699	15.7402	20.3353	34.2696	35.5038	16.2292	10.0292	18.263	31.0356	16.64	30.7055	39.7283	48.2694	6.57675	16.1189	17.9908	14.375	7.30969	6.02995	9.11798	12.0751	9.87978	16.4234	22.9611	19.3286
1504	BnaA01g21730D	chrA01:14054295-14055549	3.76271	3.50821	4.19585	3.62009	2.04606	1.27667	1.55131	1.27907	1.42009	1.52073	2.18801	1.16625	3.23555	4.35262	4.96818	1.97064	1.2273	1.12002	1.73602	1.89856	2.30044	1.65357	1.6574	1.33211
1505	BnaA01g21750D	chrA01:14078774-14082496	1.05463	0.701517	0.408368	0.479002	0.65449	0.542748	1.59807	0.907127	1.79453	4.25599	5.38365	1.53876	0.592669	1.05382	0.350813	0.369603	1.1138	1.04486	0.2559	1.76298	1.91761	2.37001	5.32816	2.65982
1506	BnaA01g21820D	chrA01:14121034-14122609	1.55082	1.02186	0.744796	0.195074	0.077962	0.0586821	0.665597	1.22878	2.55858	1.23164	0.527256	0	1.09523	1.29543	2.19834	1.28172	0.871989	0	1.51939	0.614234	3.45442	2.21984	1.85998	0.167702
1507	BnaA01g21860D	chrA01:14146540-14148077	46.2185	37.8495	22.4547	25.7219	11.3551	14.7264	42.0845	17.5501	34.522	27.8508	27.0344	24.709	79.5615	36.6789	37.9723	43.9553	48.5994	35.4111	55.5277	55.2669	39.1195	29.228	58.2933	63.4241
1508	BnaA01g21870D	chrA01:14158013-14162346	4.63302	5.09157	5.52218	6.66175	6.84929	7.53057	5.24019	2.58292	1.72495	2.57965	2.00067	5.17072	4.47976	4.82526	5.52313	7.20925	5.38896	5.9483	4.64575	2.01433	2.37491	5.0796	2.65322	4.35456
1509	BnaA01g21880D	chrA01:14168920-14170862	4.89084	5.02651	3.66078	1.54864	0.662972	0.617607	6.85469	5.8941	6.31374	7.38569	5.54625	4.80314	5.04456	4.58394	3.96253	2.65468	1.5203	1.19406	5.47776	5.38409	6.37508	5.93737	5.67471	3.79731
1510	BnaA01g21890D	chrA01:14233113-14240621	9.45753	13.4897	15.6488	14.1663	9.91738	11.0657	9.58143	7.00328	8.74656	7.06024	5.99415	6.12026	9.14942	12.1358	12.975	12.2003	6.01769	7.78829	8.05518	8.96405	7.31937	8.68109	4.96168	4.88127
1511	BnaA01g21960D	chrA01:14300150-14303278	0.160125	0.08766	0.186216	0.221026	0.129889	0.150924	1.02815	0.554286	0.714486	0.324734	0.714645	0.848308	0.103957	0.232912	0.245371	0.21673	0.0913794	0.185116	0.608559	1.69171	0.390087	0.405871	0.319246	0.762908
1512	BnaA01g21980D	chrA01:14321192-14329862	2.2493	3.11994	3.98568	2.72736	1.83843	1.21373	2.27065	2.8338	1.94776	2.0454	2.49616	6.01	1.19922	2.50732	3.07465	2.99485	1.26212	1.76635	1.30795	5.33258	2.33124	2.55254	1.50567	2.23224
1513	BnaA01g21990D	chrA01:14335724-14337340	1.36061	2.08927	1.80054	2.77308	1.13824	2.56902	3.61338	3.28428	3.39044	3.91957	2.68013	3.24981	0.323516	0.613289	1.58234	1.98149	1.50078	1.22109	1.94751	0.238403	1.57169	1.50801	2.40365	1.1774
1514	BnaA01g22000D	chrA01:14337406-14338850	0.581951	0.438778	0.441385	0.239807	0.0728472	0.439186	0.668342	1.56051	7.09703	10.2964	0.536456	0.408407	0.236615	0.189325	0.086192	0.204115	0.200273	0.0495294	0.366619	2.12113	3.71203	5.65587	0.336716	0.254533
1515	BnaA01g22010D	chrA01:14349872-14350160	8.10243	4.53687	3.26161	0	1.08925	3.20385	2.24236	2.50701	1.5088	1.73683	2.04418	1.90146	37.3738	41.6258	35.0999	25.0765	21.3361	18.6559	24.0322	32.643	33.8495	28.4836	31.2468	41.4193
1516	BnaA01g22030D	chrA01:14359435-14365084	0.771141	1.27316	3.33983	2.9197	1.79563	1.37952	1.55729	1.72581	1.63656	2.44836	2.04264	2.73531	0.66808	1.53867	2.39011	2.6888	1.21884	1.52617	2.12557	1.65974	1.33744	4.38966	2.17159	1.90758
1517	BnaA01g22040D	chrA01:14374077-14376890	68.2226	68.0091	62.8646	62.7739	47.1859	59.0443	53.7237	48.8868	55.1259	64.2167	76.7733	68.1048	78.985	73.9461	77.1066	69.0775	41.7159	59.2996	59.7479	41.9727	53.5334	63.7149	71.2284	73.1407
1518	BnaA01g22050D	chrA01:14377156-14379673	1.63948	2.63102	2.62363	2.59069	1.9214	2.39856	3.79977	11.5148	6.61001	6.12521	7.13432	14.8294	1.05399	2.76747	1.96162	1.55756	0.883363	1.67663	1.87329	10.2232	6.1526	4.58561	5.02091	7.6661
1519	BnaA01g22090D	chrA01:14404604-14405344	5.21375	3.0056	6.03835	4.54588	1.97101	7.80476	5.617	2.56267	9.08117	6.4513	7.7116	9.64612	4.30653	2.33786	2.56057	4.77287	1.60932	5.03486	3.61379	8.12007	1.08581	2.25923	7.16972	9.92879
1520	BnaA01g22110D	chrA01:14423291-14424529	2.53632	3.68571	2.193	1.07349	0.452839	0.089378	17.5857	14.7607	10.0973	7.26311	6.0998	3.34983	8.09957	6.66649	3.13818	1.42154	0.87926	0.162393	23.0595	20.7073	8.8715	13.5166	7.15967	6.68265
1521	BnaA01g22120D	chrA01:14459812-14462634	0.455923	0.22088	2.73377	8.84221	8.33442	5.42452	1.36266	0.529407	0.388342	0.671921	0.594368	0.15544	0.34897	0.386783	0.272319	2.80685	3.53579	3.11843	0.88708	0.650758	0.130004	0.0906728	0	0.413497
1522	BnaA01g22130D	chrA01:14483565-14484250	12.4306	5.85768	6.48497	14.8154	9.80788	12.6159	33.9745	19.5733	24.8228	24.5391	11.5322	2.99704	0.20175	1.0751	0.454183	4.97689	6.12781	4.62116	1.44939	0.599597	1.70225	3.07348	3.45818	1.11241
1523	BnaA01g22150D	chrA01:14514090-14516606	0.592093	0.286828	0.390419	0.41496	0.825671	0.567445	14.5817	7.18711	6.17001	4.26387	6.54349	3.90418	0.793231	0.43108	0.855185	0.530058	0.694032	0.639883	15.953	7.90343	7.41035	3.97878	3.74226	4.69486
1524	BnaA01g22170D	chrA01:14545424-14551189	0	0.120897	0.111108	0	0.0910682	0	0.729128	0.502426	1.03644	0.629427	0.374031	0.224041	0.180614	0.243178	0.114004	0.109477	0	0	1.00195	1.88126	0.734517	0.299327	0.382126	0.168114
1525	BnaA01g22190D	chrA01:14560889-14562212	0.0899023	0.487648	0	0.190193	0.235425	0.439048	0.885398	0.943883	1.37556	1.02194	1.38366	2.00826	0	0	0	0.193236	0.0813594	0	0.719823	2.00693	1.13069	1.26325	1.05834	1.94203
1526	BnaA01g22200D	chrA01:14567128-14570992	5.59004	5.42137	5.48971	3.83657	2.97582	2.10264	3.37115	2.92785	2.89286	3.36177	5.74263	4.83946	5.26252	9.02132	8.23492	4.36146	2.72983	5.24658	4.17478	7.19375	5.65484	8.0567	6.55738	7.0651
1527	BnaA01g22220D	chrA01:14592679-14597684	3.11585	4.05118	8.0003	4.70596	1.32711	0.701321	9.91786	7.04072	10.2912	12.1087	12.6915	11.8536	2.14456	1.50787	3.92088	4.58881	1.45958	1.35661	5.47026	3.89438	6.40583	7.15386	10.1605	12.7707
1528	BnaA01g22230D	chrA01:14599820-14604811	27.0728	27.5983	30.5924	26.7481	20.4818	18.1916	13.6194	14.3354	21.636	28.3269	26.6764	20.8094	21.8111	24.9704	24.0708	18.7151	14.4347	14.5676	10.5187	11.712	14.6687	15.2358	21.7348	16.7631
1529	BnaA01g22240D	chrA01:14609519-14611544	0.801518	3.54441	2.31765	1.13606	0.658167	1.1744	3.06714	14.9405	20.7336	17.9076	6.27239	17.1966	0.62802	1.22489	0.922566	1.05601	0.420446	0.707326	2.24162	5.33696	26.743	8.89149	19.7757	6.94337
1530	BnaA01g22250D	chrA01:14612055-14612664	9.07	12.7965	16.2623	22.9246	19.094	29.8603	9.26416	8.14749	8.14774	8.72108	7.6156	9.14408	9.57586	7.84496	12.4507	10.0524	7.53334	10.7164	5.8069	5.3135	4.93907	6.03892	4.23854	4.30385
1531	BnaA01g22260D	chrA01:14612885-14616315	4.46496	11.0845	13.4365	18.24	18.3962	17.2366	6.63557	6.30256	5.30014	5.93524	5.04904	7.48405	2.95007	5.59453	8.51133	9.02265	4.68418	6.65994	4.58895	3.47362	2.83297	3.28165	3.06554	3.44974
1532	BnaA01g22310D	chrA01:14653303-14655628	14.0513	16.5755	12.5861	10.9724	6.41188	6.44727	9.17618	7.43326	11.6832	9.71529	9.76026	6.00955	16.7658	18.0985	11.5649	10.3246	6.69735	7.51028	7.37394	10.8196	11.104	8.60584	10.0401	9.4784
1533	BnaA01g22340D	chrA01:14680202-14685780	0.920025	0.045275	0.0414048	0	0.163403	0.163077	1.71864	0.913039	1.22511	1.40442	1.09464	0.521142	3.62292	2.69287	4.40841	3.67221	3.21776	3.16729	4.04654	4.66976	3.73844	4.45707	1.49265	3.06181
1534	BnaA01g22360D	chrA01:14713530-14716456	3.20207	4.01925	3.72642	5.3228	5.6481	4.38959	6.78702	4.03128	2.6377	2.31933	2.24649	1.04127	6.97995	6.08819	5.87014	7.5815	7.93591	3.63287	9.36631	4.73233	5.99182	5.98335	6.22359	5.75405
1535	BnaA01g22400D	chrA01:14788253-14790287	0.560616	0.0811665	0.0367976	0.077812	0.0938576	0	1.46555	0.311228	0.222276	0	0	0	0.338978	0.56823	0.0565807	0	0.065232	0.0661722	1.65794	0.32937	0.0630619	0	0.0314881	0
1536	BnaA01g22420D	chrA01:14800208-14801147	4.86829	5.34624	1.45379	0	0	0.0974565	0	0	0	0	0	0	4.0783	7.9196	1.59756	0.387673	0	0	0.0826833	0	0	0	0	0
1537	BnaA01g22430D	chrA01:14805119-14807568	0.666403	1.04909	1.82398	1.7833	0.811961	1.54903	0.758306	0.691717	0.782501	0.735163	0.604195	1.05408	1.3312	0.766731	1.40517	2.30012	0.983606	1.35878	0.878498	0.650549	0.811423	1.04448	0.841812	0.89542
1538	BnaA01g22440D	chrA01:14819550-14823989	1.56527	0.646433	1.99718	1.60424	0.59359	0.37495	8.35896	3.77855	2.79402	1.45193	1.27734	2.0251	1.83794	0.283018	0.774118	2.82904	1.04649	0.560663	8.09549	1.39732	1.59365	1.16259	2.10107	2.14337
1539	BnaA01g22460D	chrA01:14832528-14834836	4.63612	4.15856	6.28663	7.21358	4.17104	7.53417	3.0795	4.51241	4.55566	7.91742	11.4975	9.20043	1.98174	1.81665	3.51239	3.75046	1.80922	2.92055	1.02157	1.0099	1.63725	2.55993	2.94853	2.79251
1540	BnaA01g22480D	chrA01:14839330-14841531	2.25654	2.26792	4.92578	4.79833	2.34933	3.11252	2.11263	1.6176	1.68652	1.27439	1.95765	1.42066	2.20774	2.96454	4.34618	4.51716	3.08304	2.56388	2.69035	1.94852	2.04147	1.76307	2.49147	2.49814
1541	BnaA01g22490D	chrA01:14846760-14848762	0.0430264	0.138706	0.955588	4.69882	0.815208	0.0829744	0.229553	0.492547	0.366484	0.204777	0.200453	0.306502	0.0435116	0.23171	0.0963248	1.31663	0.41808	0.152569	0.374907	0.250455	0.287166	0.188162	0.290073	0.153214
1542	BnaA01g22500D	chrA01:14849828-14851375	6.49125	9.12545	10.0979	9.31373	2.45865	12.3991	5.68182	4.76986	8.48042	4.3715	5.69117	9.64192	4.21962	2.78128	3.60209	3.88045	2.48428	4.39707	3.75275	6.85889	1.41942	1.55132	1.81667	5.56963
1543	BnaA01g22510D	chrA01:14853135-14854460	0	0.729861	2.6291	0.751564	0.912649	0.626447	0.606091	0.676744	0	0	0	1.49972	0.66676	0	0.506788	0	0	1.27124	1.11138	0	0	0	0	1.77723
1544	BnaA01g22520D	chrA01:14854517-14854925	0.590913	1.95799	2.37513	2.00054	0.861297	2.34486	1.09406	0	1.10397	0	0.498299	2.06863	0	0	0	0	0	0	0	0	0	0	0	0
1545	BnaA01g22540D	chrA01:14855240-14855846	30.315	35.2687	27.4697	20.0716	8.19018	3.42102	13.1048	14.886	11.9369	14.5953	7.53142	4.35508	15.3493	10.748	7.53948	6.12424	5.50191	3.94647	9.11653	4.14631	4.5319	4.76985	2.40455	2.06229
1546	BnaA01g22570D	chrA01:14898719-14899768	4.0639	3.51719	2.04281	1.63852	0.540756	1.95127	2.53303	1.29425	2.59722	2.60638	1.15619	2.92114	5.52912	3.87554	4.01075	3.2336	1.10315	2.17378	3.16877	2.77933	1.95135	3.06712	3.09136	2.62696
1547	BnaA01g22580D	chrA01:14899918-14900582	3.93314	4.30442	3.82171	2.74034	0.839403	2.00953	2.67756	2.49652	2.57246	1.31457	1.39686	3.69133	6.34187	2.37929	4.78263	3.38539	0.807058	2.29328	2.92067	1.24196	2.23037	0.983029	1.59711	2.05632
1548	BnaA01g22590D	chrA01:14926032-14927601	0.361129	3.27278	1.29555	2.74306	0.574575	1.22826	1.60553	2.85266	0.404374	1.147	0.553689	4.31093	0.480223	0.914227	2.00367	6.13688	0.507312	4.35823	0.568089	4.25497	0.508764	1.2761	0.804813	10.7276
1549	BnaA01g22600D	chrA01:14931398-14934469	2.28894	2.98996	3.39373	6.21381	4.43362	2.41638	4.65946	8.6233	3.55322	2.86233	3.11419	3.28533	2.18284	2.61066	2.59056	2.2909	2.82665	2.39555	3.94454	18.7102	4.45695	2.11204	1.51271	2.82393
1550	BnaA01g22620D	chrA01:14945591-14945861	1.05352	7.21162	0	1.2568	0	0	1.92874	3.2967	0	0	0	0	1.09834	6.01567	0.83652	1.60097	1.9065	0	0.9031	3.246	0	0	0.887066	0
1551	BnaA01g22630D	chrA01:14953464-14955889	0.579522	0.419544	1.13007	0	0	0.18928	0	0	0	0	0	0	0.194991	0	0	0	0	0.173937	0	0	0	0	0	0
1552	BnaA01g22650D	chrA01:14957789-14959023	0	0.698846	0.830828	2.9304	3.81681	5.48081	1.90669	2.19575	0.914896	1.23115	1.51907	0.660931	1.31049	1.87932	1.9523	3.99898	4.42991	3.94573	3.93409	2.29308	2.8702	2.44964	1.44198	0.194606
1553	BnaA01g22670D	chrA01:14967793-14969028	36.8712	45.2719	40.5604	58.0277	54.6212	4.80274	268.944	315.067	205.325	165.813	240.168	145.635	38.7201	29.9933	28.5084	72.9961	75.0311	10.0116	204.717	108.349	192.365	136.244	349.003	309.268
1554	BnaA01g22680D	chrA01:14969451-14972596	0.0975853	0	0	0.559525	0.119539	0.185459	0	0.0504268	0.0820117	0.55379	0.976979	2.84022	0	0.106806	1.23458	0.854975	0.252737	0.342325	0.0383091	8.04557	0.618107	0.474442	0.289114	1.65643
1555	BnaA01g22690D	chrA01:15002534-15003020	9.70738	8.38489	14.698	23.726	12.6611	7.13339	4.55499	5.08087	9.68854	11.3736	25.0874	32.8795	0	0	0	0	0	0	0	0	0	0	0	0
1556	BnaA01g22700D	chrA01:15012168-15012396	2.61444	0	0	0	0	0	14.5851	0	2.56852	0	0	3.17557	5.40737	0	0	0	0	0	9.37836	0	0	0	0	0
1557	BnaA01g22710D	chrA01:15017209-15018603	1.70932	0.520896	1.10511	0.843063	0.608547	0.4529	0.972597	1.22372	1.46847	0.44675	0.96607	0.862231	1.75592	0.526403	1.04433	1.40966	1.20827	1.27807	2.21412	0.706244	0.742635	0.975148	0.532347	0.139465
1558	BnaA01g22720D	chrA01:15065883-15068110	0.0691219	0.0755259	0.134954	0	0	0.404339	0	0.145034	1.53991	1.32917	0.108222	0	0.0697193	0	0	0	0	0.794268	0	2.102	2.16465	2.0798	0.941195	0.187913
1559	BnaA01g22750D	chrA01:15080252-15083340	2.17669	1.79354	2.0581	1.54095	1.75386	2.09619	0.156924	1.48621	1.49669	3.84824	8.19201	21.8835	2.43322	3.21835	1.57083	0.47689	0.437142	1.22132	0.0991996	3.45997	1.21922	2.53984	2.85703	7.56026
1560	BnaA01g22770D	chrA01:15107936-15109493	37.2592	34.8831	22.9899	26.5856	14.6565	18.5709	25.0435	19.8699	22.3344	25.1556	23.6591	26.2757	38.161	27.3773	24.2743	29.7017	19.8947	20.8817	23.5124	21.6699	20.4764	18.4731	22.7664	27.5456
1561	BnaA01g22790D	chrA01:15124384-15126502	0	0.0710344	1.48619	1.69789	0.324014	0.429224	0.0587277	0	0	0	0	0	0	0.0712037	2.04674	3.38726	0.96856	1.03669	0	0	0	0	0	0
1562	BnaA01g22800D	chrA01:15127022-15129514	1.53859	0.964625	0.945564	0.967836	0.389881	1.07753	1.3363	1.04394	0.687089	0.659344	0.840196	2.52508	1.46662	0.843092	0.994135	1.17245	0.58112	0.820305	1.4065	0.868306	0.455442	1.1908	0.489153	3.0176
1563	BnaA01g22830D	chrA01:15150116-15152007	0.0799998	0.0866795	0.0778842	1.237	1.21136	0.371216	1.9464	2.61267	5.40593	4.9187	7.0173	3.60916	0	0.173954	0	0.229854	0.466484	0.202198	3.39445	7.47384	2.85421	2.56881	3.23114	1.46294
1564	BnaA01g22910D	chrA01:15246787-15248323	12.8045	12.3942	13.2845	17.791	5.38895	12.3146	9.39227	5.64394	10.634	12.646	7.75823	10.0143	12.595	13.3716	11.9675	9.97441	7.16386	8.43176	7.04526	8.34024	5.26723	6.5009	9.54448	12.9187
1565	BnaA01g22920D	chrA01:15254816-15263397	1.8328	3.84434	9.02717	11.826	7.52645	6.15668	11.3676	37.1292	33.7021	30.7484	31.748	66.2042	1.88191	3.74505	8.7251	7.08171	8.98322	4.89862	8.39853	35.9143	26.3232	17.0356	22.858	48.8379
1566	BnaA01g22930D	chrA01:15302268-15304942	2.52523	2.09451	2.27174	2.21939	1.76752	2.65793	2.90013	2.3745	1.36651	1.52436	1.56321	2.60888	4.1583	4.23509	2.59337	3.435	1.95647	3.426	3.1071	3.79233	2.35755	2.04322	2.41394	2.63025
1567	BnaA01g22940D	chrA01:15310276-15312048	1.79439	0.657935	0.147687	0.474813	0.28816	0.720063	0.99757	0.997896	0.315741	0.141741	0.173304	0.607968	5.07317	2.38594	2.28684	3.20434	2.27919	4.06379	2.25351	1.38734	1.6332	2.09462	1.17871	3.50965
1568	BnaA01g22950D	chrA01:15323400-15325027	6.30306	8.60408	5.60963	6.21391	2.41657	4.54379	2.99554	4.00485	1.7498	2.49502	1.98036	3.6786	4.183	1.84855	2.34796	2.25357	1.76891	2.2617	2.13929	0.817241	0.754174	0.686904	0.848316	1.7974
1569	BnaA01g22960D	chrA01:15325794-15327373	1.42043	1.43935	1.58847	1.69789	0.820332	1.06716	1.07708	0.579521	1.4977	0.719953	1.01404	1.02003	0.966299	0.555922	0.538977	0.840421	0.61741	0.84353	0.801605	0.494138	0.213131	0.399026	0.639267	0.719041
1570	BnaA01g22970D	chrA01:15328774-15334545	1.61568	1.98114	5.11762	2.87592	0.352319	0.597819	0.347398	0.201376	0.601721	0.0810732	0.117091	0.0871496	0.832336	1.02547	1.28618	3.30266	0.396125	0.171582	0.2223	0.127646	0.0919932	0.0192061	0.0365965	0.0193507
1571	BnaA01g22990D	chrA01:15350375-15352259	0.288551	0.635768	0	0	0	0	9.75693	8.76402	5.28436	15.7168	7.04551	5.39567	0.296762	0	0	0	0	0	20.6349	22.0253	11.3343	17.9719	33.5024	35.1419
1572	BnaA01g23000D	chrA01:15352315-15352891	0	0	0	0	0	0	3.52423	1.3726	3.01444	5.497	2.72048	1.80029	0	0.239107	0	0	0	0	8.28458	6.91381	5.9782	5.06774	12.3291	16.2061
1573	BnaA01g23010D	chrA01:15356634-15358662	10.1812	10.7953	8.41894	8.358	5.89156	7.64587	8.1739	8.61743	6.97656	6.31077	5.70622	7.40527	11.8079	8.25342	12.4353	9.82648	6.99203	6.00376	6.97454	7.65244	5.39634	6.04094	4.27358	4.65317
1574	BnaA01g23050D	chrA01:15412112-15414609	3.63784	3.62785	4.05256	3.58402	1.9782	1.024	4.25019	2.82324	2.93115	2.89746	2.05511	1.18881	5.7902	4.73855	5.68486	6.12317	3.07985	2.23647	6.57946	3.36142	4.69058	4.35198	2.60354	1.37023
1575	BnaA01g23070D	chrA01:15429780-15433726	2.17876	0.960977	4.2256	8.43959	3.58536	1.2434	10.3366	3.68281	7.13509	2.58265	0.92405	0.444394	2.17555	1.9591	1.19412	4.08248	1.58602	0.0837991	6.46612	3.23576	2.92526	1.30355	0.691424	0.196587
1576	BnaA01g23100D	chrA01:15497065-15500737	14.213	16.4489	14.5074	17.2826	12.3816	19.6928	11.1771	12.9795	10.376	11.6481	9.24373	16.9416	8.57993	5.28543	8.66357	11.3494	6.92244	12.1847	6.63324	3.82377	4.60659	5.42303	2.95986	6.99919
1577	BnaA01g23110D	chrA01:15501141-15506939	3.63731	1.62566	0	0	0	0	0	0	0	0	0	0	1.76868	0	0	0	0	0	0	0	0	0	0	0
1578	BnaA01g23120D	chrA01:15516331-15519295	3.12647	1.79421	1.27707	1.82752	0.35406	1.89522	8.95782	12.4059	20.6284	15.8918	20.6934	14.1035	3.57376	2.24069	1.3852	1.50695	1.59451	1.99519	11.06	11.9252	14.7267	19.7582	17.9526	13.0653
1579	BnaA01g23130D	chrA01:15534257-15536466	1.29147	0.625613	1.03674	0.679191	0.410508	0.0809014	0.152851	0.0447212	0.215074	0.161399	0	0.128371	2.75771	2.59693	1.96091	1.7275	0.770835	0.631167	0.169236	0.170875	0.184765	0	0.147706	0.115624
1580	BnaA01g23140D	chrA01:15540833-15542423	6.24227	5.17653	7.67832	6.06604	5.55666	3.13968	5.49397	4.64333	4.19108	3.05875	2.44479	1.33179	6.2971	4.4115	6.12188	6.36242	3.72453	3.25982	6.59498	3.70137	3.96893	4.45701	2.34189	2.14948
1581	BnaA01g23150D	chrA01:15550708-15554765	12.2908	14.189	18.2471	16.4111	11.2822	9.60207	10.0941	9.42812	12.3211	9.57638	9.14623	8.93221	9.09981	7.09985	11.445	10.0087	7.77451	7.62716	5.00818	5.80065	6.77984	7.16441	5.36923	6.34792
1582	BnaA01g23160D	chrA01:15555067-15555963	21.9298	28.8874	64.8693	74.366	55.5562	3.76434	370.633	298.015	647.965	314.626	152.319	29.1946	23.3738	51.7741	26.0343	37.7614	59.7907	3.05565	299.828	298.781	424.796	196.2	358.527	91.9001
1583	BnaA01g23170D	chrA01:15560551-15562401	14.163	6.07059	11.5525	24.99	18.1964	12.3666	13.9669	11.8072	5.54834	2.92484	4.84555	15.2723	23.6251	1.89056	8.50994	36.277	20.7736	7.19466	11.0017	3.09006	8.82006	7.7645	10.3014	6.35371
1584	BnaA01g23180D	chrA01:15572093-15575495	7.14119	5.94776	7.60664	7.49871	4.33881	7.15098	6.74574	7.30425	9.21347	8.68391	9.12995	9.87533	1.93415	2.45915	2.64677	3.68908	2.57857	3.44774	3.46891	5.81671	3.29671	2.72637	1.6683	1.79359
1585	BnaA01g23200D	chrA01:15603636-15608043	4.74143	3.61019	5.17502	10.6702	1.83479	1.83663	2.75398	0.6745	1.89482	0.738396	0.383943	0.454338	3.872	3.85151	4.61291	5.17063	2.385	2.17672	2.74747	2.69582	1.54676	1.19894	1.45244	1.85928
1586	BnaA01g23220D	chrA01:15617293-15619886	13.3072	11.1004	7.75839	10.8551	7.94675	12.3699	18.1052	13.5558	13.8532	14.0946	8.5022	9.70442	21.9092	21.2505	14.3569	14.4056	10.8502	13.0794	13.6443	12.3477	16.4224	16.9208	14.2139	13.4978
1587	BnaA01g23230D	chrA01:15634004-15635182	0.337644	0.518083	0.39386	1.18635	0.753388	0.0645156	0.360807	0	0.113726	0.0640135	0.105528	0.0687158	0.203249	2.44766	1.07496	1.64522	0.866691	0.351891	0.214365	0	0	0.0595956	0.0573595	0
1588	BnaA01g23290D	chrA01:15664780-15665809	2.05519	1.0836	0.699489	0.446939	0.467922	0.408687	0.126208	0.361741	0.241772	0.337612	0.277827	1.01973	3.64651	1.93191	1.93144	1.72018	0.625499	1.59819	0.508727	0.351927	0.607758	0.630657	0.946847	1.9434
1589	BnaA01g23300D	chrA01:15669401-15670118	11.0807	0.347817	5.31765	0	0	0	0	0	0	0	0	0	17.7717	2.08765	0.245633	0	0	0	0.266564	0	0	0	0	0
1590	BnaA01g23310D	chrA01:15676532-15677428	7.58616	17.9318	4.56407	7.35449	1.91774	10.3428	2.02199	7.24387	2.24601	4.44731	9.59039	20.4274	5.26942	5.88169	4.57945	4.91194	2.68436	7.04014	2.43799	5.87645	5.39187	5.92776	4.71384	8.47782
1591	BnaA01g23340D	chrA01:15684037-15686754	13.1312	11.4502	11.5592	16.7277	15.2939	15.8683	12.0906	10.9288	13.5573	17.228	15.7206	13.2747	12.5283	15.0716	16.8735	18.873	12.7978	14.053	12.1501	11.2929	17.5581	20.008	23.5405	18.5482
1592	BnaA01g23390D	chrA01:15771442-15774266	24.7777	22.1084	18.0656	13.9373	10.4521	5.27596	21.5675	9.79884	14.7458	15.1412	16.2141	13.5184	42.9002	34.0817	21.268	17.4513	14.1785	22.1059	36.8347	24.5473	31.6213	36.1446	36.8809	47.6073
1593	BnaA01g23420D	chrA01:15782041-15786164	4.44839	4.18591	6.05776	5.78705	4.93838	2.65092	7.60695	7.38925	16.2727	13.4478	8.11191	3.52051	1.02402	1.34433	1.31192	2.21962	1.95288	1.40159	3.38668	1.04209	5.50444	6.559	4.66052	2.46653
1594	BnaA01g23450D	chrA01:15840037-15840424	2.03155	3.45249	4.01824	0	0	0	0	0	0.944471	0	0	0	1.06218	10.5513	4.84589	0.76512	0	0	1.771	2.08235	0	1.84484	0	0
1595	BnaA01g23480D	chrA01:15848337-15850113	5.32209	15.8244	6.65338	5.18288	1.21299	1.3574	42.2663	52.8793	124.229	114.883	25.1778	11.7255	5.87995	28.9694	7.45515	3.58976	1.75071	1.4292	57.6358	95.2096	149.51	107.303	84.6353	33.848
1596	BnaA01g23500D	chrA01:15875925-15877973	4.70902	2.58301	4.36719	4.95617	1.58462	1.00492	6.04763	2.35511	4.80729	3.79798	2.45581	1.39032	4.55475	1.80092	4.61708	6.84928	3.83613	1.49417	7.93182	4.6013	4.77822	4.13369	3.0324	3.3884
1597	BnaA01g23510D	chrA01:15883460-15885750	34.2455	23.0357	3.91451	4.30667	1.65527	2.7075	356.143	120.219	420.161	198.503	19.173	9.27693	63.9986	87.7226	5.77023	3.1631	2.6835	1.59771	427.474	366.204	395.839	310.282	61.4395	17.7764
1598	BnaA01g23520D	chrA01:15885971-15886756	5.74966	1.08141	0	0	0.155981	0	8.78436	0.519055	0.426747	0.120322	0.0984627	0	21.832	23.7394	10.1859	4.61379	2.37181	0.653256	23.2658	10.1376	19.193	14.6516	2.96187	2.46457
1599	BnaA01g23540D	chrA01:15904312-15907476	6.01613	13.3483	8.05544	12.3719	6.91816	6.03572	9.2341	10.9436	8.88066	10.7597	6.82994	8.39532	4.00642	11.3421	6.57469	5.36061	3.22367	3.73807	5.03141	10.2592	6.29134	6.27934	3.51958	4.93348
1600	BnaA01g23550D	chrA01:15912392-15913469	99.7442	87.3834	62.9708	68.1331	42.0863	31.3427	61.8724	58.4473	81.6519	82.9281	42.8133	29.1558	85.2665	72.0312	69.1717	52.2041	40.4089	29.8294	50.9041	41.8952	65.11	67.9045	53.5962	43.1994
1601	BnaA01g23560D	chrA01:15914218-15916171	13.5727	15.7779	13.5312	12.0189	5.1156	9.05608	7.23705	5.15789	8.4357	7.63433	6.0763	8.72148	12.1151	7.89067	7.32261	8.06962	5.44312	7.80548	6.1469	5.09578	4.13499	4.5212	7.49694	9.29949
1602	BnaA01g23590D	chrA01:15924769-15925960	3.7152	0.458461	0.345172	0	0	0	0	0	0	0	0	0	5.84239	0.153433	0	0	0	0	0	0	0	0	0	0
1603	BnaA01g23600D	chrA01:15935459-15936632	4.18626	2.30988	1.02429	0.374295	0.549095	0.847911	6.56337	1.76919	3.32895	1.86059	0.617403	0.992838	5.91067	3.40327	2.01615	1.89651	1.07562	0.992538	13.4431	4.04831	5.18892	4.64306	1.70795	1.02106
1604	BnaA01g23610D	chrA01:15937161-15942941	0.94576	1.8703	4.28586	3.70054	1.18214	1.10062	0.362991	0.168686	0.205395	0.153177	0.275946	0.212335	0.6659	1.39215	2.24444	3.76035	0.773207	0.713283	0.357972	0.254732	0.151281	0.0862957	0.110038	0.216852
1605	BnaA01g23620D	chrA01:15944454-15953827	9.33548	10.5245	7.77732	7.73951	5.13834	9.85679	4.15961	4.26242	3.79652	6.46466	6.85524	7.31451	7.6716	7.93568	8.44877	5.97875	3.47021	5.49248	3.0738	3.54515	3.1774	4.33945	4.27411	5.59698
1606	BnaA01g23650D	chrA01:16061968-16062967	0	0.243213	0	0	0	0.10752	0.888356	0.11562	0.379442	0.42853	0.260604	1.83326	0	0	0	0	0	0.0990803	0.265965	0.435002	0.468968	1.27882	1.12525	1.6954
1607	BnaA01g23660D	chrA01:16094116-16096020	12.4198	11.101	14.0568	14.3958	8.2627	18.1545	8.9055	9.0506	15.5713	9.28843	7.49403	9.63576	9.42898	7.23379	7.88246	10.5305	8.02252	15.4202	7.37666	9.76956	3.60483	4.14628	7.29559	10.1081
1608	BnaA01g23680D	chrA01:16098899-16100366	2.35369	3.7957	3.90181	3.09586	4.04115	3.13679	2.61166	0.819826	1.63635	0.751711	0.695788	0.11457	1.78944	2.95772	4.39012	5.77229	4.00313	4.82112	2.33804	1.33461	1.81054	1.79049	0.479347	0.403505
1609	BnaA01g23690D	chrA01:16102133-16102565	9.22198	20.2783	6.37439	5.87072	2.91189	6.34287	1.07756	5.27556	3.97913	7.78898	7.20348	13.926	0	0	0	0	0	0	0	0	0	0	0	0
1610	BnaA01g23700D	chrA01:16112596-16114443	2.09499	2.38941	18.6539	17.5905	11.6258	7.46414	47.4817	34.7677	14.197	26.905	12.7219	60.4494	3.60544	2.7682	10.8336	33.6621	16.4122	11.6993	47.4521	8.85646	16.017	51.2499	19.4593	66.8127
1611	BnaA01g23710D	chrA01:16116351-16122524	1.59059	2.01347	1.12617	1.52075	0.95258	3.16227	1.5647	2.45997	1.96709	2.11965	2.29246	2.7971	0.418866	0.75398	0.491405	0.357902	0.347449	0.924265	0.776897	0.531119	0.538806	0.647762	0.592912	0.628377
1612	BnaA01g23760D	chrA01:16141169-16141985	0	0	0	0	0	0	1.0236	0	0	0	0	0	0	0	0	0	0	0	1.25632	0	1.31064	0.341313	0	0
1613	BnaA01g23770D	chrA01:16151870-16154229	1.51874	1.17685	0.759612	0.464058	0.480832	1.09308	2.00323	1.53511	2.21974	4.86491	10.5923	14.2313	1.68644	0.901121	3.17023	0.186788	0.453404	0.843777	2.02654	2.14065	2.23138	3.80877	4.58288	5.27708
1614	BnaA01g23780D	chrA01:16154276-16154477	13.3353	7.76862	6.61973	8.37513	0	0	6.5441	36.4889	21.1383	8.18569	17.1904	57.5092	7.00468	7.69168	0	0	5.83657	0	12.7326	7.27292	6.29179	45.5058	0	12.1763
1615	BnaA01g23790D	chrA01:16157279-16162163	0.175109	0.064084	0.234807	0.185353	0	0	0.211718	0.614996	0.453312	1.06295	1.83551	0.898806	0.0573574	0.0641956	0.0904937	0.0435848	0	0	0.0469512	0	0.202676	0.264388	0.807087	0.481097
1616	BnaA01g23800D	chrA01:16166226-16169774	6.26616	5.84456	5.46399	7.16564	5.37108	9.13433	5.82544	5.03858	5.39626	7.27702	9.43564	9.39969	6.60933	5.10813	5.30005	7.53299	6.09642	7.89171	6.61579	5.76225	4.92852	7.94711	4.64672	6.24167
1617	BnaA01g23810D	chrA01:16177798-16183661	0	0	0.115456	0.181625	0.494837	1.65316	0.104435	0.0607437	0	1.81827	0.940333	7.07049	0	0	0.179014	0	0.0502135	0.965363	0.184792	0.115392	0.19994	4.3257	3.28971	2.5109
1618	BnaA01g23830D	chrA01:16236738-16237896	1.72499	0.240169	0.21699	1.04459	1.29538	1.32046	1.27563	0.22839	0.187623	0	0	0.330091	1.51804	0.485129	1.10248	1.04684	1.64395	1.12272	0.880881	1.1971	0.282136	0.782102	0.465919	0.291916
1619	BnaA01g23840D	chrA01:16267183-16274103	1.33134	8.36187	16.0539	16.3109	7.05391	8.191	0.116225	0.170739	0.0553664	0.373241	0.989773	0.82547	1.24814	7.78621	10.4338	12.9317	5.9447	8.7996	0.13034	0.0648192	0.280333	0.732613	0.615592	0.740719
1620	BnaA01g23850D	chrA01:16274626-16279656	243.277	190.517	146.871	179.349	97.5104	73.371	139.006	87.6931	171.343	119.574	102.387	70.3378	291.917	162.768	137.219	162.76	192.562	100.182	140.38	125.853	107.932	88.0815	100.516	95.7667
1621	BnaA01g23870D	chrA01:16296596-16298084	0.228693	0.0613995	0.108725	0	0	2.97427	0.10118	0.0589925	0.145411	0.379484	0.578433	1.05469	0.176922	0.0619592	0	0.0804194	0.0495064	4.37353	0.0907771	0	0.475679	0.750476	0.663343	1.01368
1622	BnaA01g23880D	chrA01:16300158-16303322	6.69558	5.94064	5.38953	8.88125	7.29955	9.51564	21.5462	15.9752	16.8427	13.4676	15.4944	10.7477	9.09511	11.5722	9.01007	11.3924	9.24574	12.2061	24.6552	30.8751	19.1519	17.9733	17.9495	12.0454
1623	BnaA01g23900D	chrA01:16332043-16335802	2.17453	2.8911	2.2558	0.915541	0.273453	3.35512	13.1518	23.1223	7.04943	5.56987	1.32641	0.978875	2.25677	1.80277	4.4555	1.75276	1.59946	2.22164	4.38211	2.14432	2.19733	2.02441	1.00576	0.236171
1624	BnaA01g23920D	chrA01:16368773-16376371	0.742067	17.2693	8.97447	3.66214	4.06555	10.4834	0.909038	10.1599	4.70962	6.17101	9.61652	14.5879	1.63141	5.90529	17.0195	5.04777	5.17124	46.0956	1.00035	3.84355	6.76227	6.22402	10.9081	34.2778
1625	BnaA01g23930D	chrA01:16382910-16384297	0	0.599445	0	0.095447	0.110431	0.086724	0.164813	2.01907	1.1674	1.31223	1.21054	2.14783	0	0	0	0	0	0	0.291766	13.0911	1.01357	0.817732	0.470008	3.0743
1626	BnaA01g23940D	chrA01:16404654-16405287	0	0	0.150678	0.337496	0.407951	0.154618	0.707258	3.91327	4.17441	5.78713	4.86215	15.7156	0	0.34953	0.1192	0	0	0.141989	0	9.99976	1.36137	0	0.528365	5.10576
1627	BnaA01g24020D	chrA01:16462368-16463791	3.68368	0.445771	0.33694	0	0.0839644	0.0643009	2.86168	0.354546	0.114641	0.321431	0.103557	0	10.6971	5.00778	6.12742	7.63188	6.79356	34.4565	4.42004	2.27053	1.85045	6.562	4.54999	5.46893
1628	BnaA01g24030D	chrA01:16464331-16465643	0.511555	0.225581	0.500561	0.746044	0.249672	0.195916	0.367664	1.83338	1.29986	2.15101	1.09615	1.44064	0.706738	0	0.157676	0.299067	0	0.0891156	0.163955	0.403815	0.351087	0.819455	0.087909	0.548859
1629	BnaA01g24090D	chrA01:16495505-16497922	0.374704	0.40515	0.575865	0.810134	1.32472	3.70653	0.656293	0.889294	0.881197	1.53261	4.79839	2.29176	0.902161	0.943315	0.349477	0.359551	0.590429	2.51383	0.267147	4.31352	1.19666	0.489084	1.3177	2.00274
1630	BnaA01g24140D	chrA01:16545443-16546951	1.41547	3.00007	2.0497	2.84591	1.53072	1.73167	1.03751	1.08804	0.83002	0.875019	1.38314	0.523086	2.24181	1.5391	1.67977	1.67414	2.22562	2.13081	1.19105	0.965301	0.638612	0.510163	0.779595	1.02036
1631	BnaA01g24150D	chrA01:16556146-16562027	1.16086	3.51437	27.3143	35.2741	22.0997	15.9482	5.87732	3.30449	4.46979	2.57506	0.0952674	0	2.24102	4.48647	22.5049	41.0797	23.9278	14.318	8.08932	8.23803	5.9787	3.28384	0.987601	0.164154
1632	BnaA01g24160D	chrA01:16564448-16566777	20.8469	25.628	12.8161	12.1117	9.22938	17.1554	13.0502	19.1121	12.602	15.4626	12.6833	13.7796	18.3933	19.0729	16.4509	10.5859	12.0421	18.9261	20.6292	20.5466	21.4187	19.594	20.8508	19.8138
1633	BnaA01g24190D	chrA01:16609895-16611098	1.74224	2.96661	0.591708	0.235887	0.367341	1.49027	28.3849	73.7999	83.7775	101.888	99.8757	57.552	2.40369	4.60723	0.803902	0.272933	0.837349	2.1333	59.2616	109.709	56.0105	65.3943	81.8535	65.7939
1634	BnaA01g24210D	chrA01:16630860-16632115	0.135077	0.721993	1.29075	0.704863	0.174902	0.895362	0.361821	0.272976	0.816329	0.528428	0.756077	0.28788	0.409932	0.431632	1.38813	1.85838	0.344214	0.605971	0.434955	0.803956	0.460756	0.24078	0.558692	0.588764
1635	BnaA01g24250D	chrA01:16656401-16657866	6.19416	11.8415	2.16695	3.81638	4.36943	3.67595	15.8878	24.3961	48.9319	53.788	50.2071	36.8055	6.14939	22.3654	4.41034	2.69367	2.9234	7.13322	19.3303	36.193	53.5364	40.4478	37.6455	57.3853
1636	BnaA01g24280D	chrA01:16680480-16682913	24.3003	23.5131	81.0687	202.882	131.965	43.1056	31.5449	10.5937	11.171	4.77512	4.0942	4.38106	25.7587	25.717	73.2037	220.622	188.275	61.482	25.6948	13.783	19.9283	12.9066	11.8997	11.2982
1637	BnaA01g24300D	chrA01:16691229-16692319	2.45631	2.18768	0.654062	0.473826	0.282361	0.852657	3.19182	9.01308	1.91646	2.37339	4.88646	5.78708	2.92187	1.21326	2.69493	1.12963	1.7437	0.595519	4.62987	7.45099	4.1462	3.14683	2.06647	4.99766
1638	BnaA01g24310D	chrA01:16695041-16696813	6.08584	7.49239	3.73473	4.42703	1.26548	0.906733	3.10258	4.58323	3.20355	3.86237	2.40623	2.18553	4.09253	4.18881	4.12582	2.55133	2.07142	2.19705	2.29103	1.88126	2.89545	2.87264	3.59468	3.97321
1639	BnaA01g24320D	chrA01:16717091-16719151	0.515862	0.936656	2.80536	0.812377	1.02946	0	2.85085	3.23104	5.38932	8.92658	15.2346	9.70243	0.513387	1.78746	1.25405	0.568309	0.514036	0.148143	3.08411	6.30716	3.95936	3.30953	8.05236	3.53054
1640	BnaA01g24330D	chrA01:16728880-16732721	0.286961	0.312112	0.138711	0.457005	0.583132	0.14244	1.52914	1.47543	0.366692	0	0.340114	2.10077	1.29187	0.313455	0.21517	0.627579	0.263152	0	0.910942	0.141767	0.242589	0.508452	0.601305	1.66406
1641	BnaA01g24360D	chrA01:16755149-16758203	2.28256	4.39304	6.44764	12.9215	1.93716	4.92127	0.279708	2.19539	0.341046	0.765345	0.543405	9.43009	1.77728	3.09704	5.06294	8.51442	2.11244	5.18292	0.177746	2.86643	0.527603	0.395014	0.885034	8.58818
1642	BnaA01g24370D	chrA01:16758343-16758871	27.9816	27.8021	19.1725	42.1377	65.9465	57.8078	2.22002	6.5106	1.58431	2.88472	5.02873	11.5258	30.241	21.4588	23.9905	32.5386	44.8557	61.3577	2.77072	2.01883	1.53465	1.80668	5.28838	12.7372
1643	BnaA01g24420D	chrA01:16790326-16793385	45.3742	29.1641	10.4285	8.87806	5.81166	16.8365	1.11192	1.69891	0.727286	1.26569	2.29216	17.1412	59.9492	52.9641	67.4384	21.8872	13.2295	19.5016	1.28823	0.656682	0.527967	1.18708	2.52344	20.1839
1644	BnaA01g24430D	chrA01:16793554-16794894	68.2208	62.1642	85.9057	70.0905	41.6723	40.0075	15.6751	19.2621	14.1172	14.2637	15.4692	16.3746	92.1943	49.0244	64.1544	70.5513	55.3764	47.2156	17.594	20.6235	13.8484	15.4879	11.7693	12.0085
1645	BnaA01g24440D	chrA01:16799536-16800916	124.077	283.322	371.343	451.383	121.469	38.8179	384.318	468.705	2271.01	2611.85	1457.36	451.577	94.4817	345.591	324.539	199.077	111.002	38.8051	333.794	513.653	1660.59	1141.99	2179	468.812
1646	BnaA01g24470D	chrA01:16843407-16844121	4.82472	2.7158	0	0	0	0	2.2522	1.94071	2.98149	1.21207	0.240442	0	6.36621	1.03283	0.709235	0	0.265387	0	5.44744	1.53802	8.79567	1.10437	0.258879	0
1647	BnaA01g24480D	chrA01:16845197-16845714	0	0.488513	1.09059	0.238638	0	0	0	0	0	0	0	0	0.448508	0	0	0.330673	0.188309	0.573538	0	0	0.192281	0.202616	0	0
1648	BnaA01g24510D	chrA01:16910724-16916254	0.709489	1.27531	2.13049	2.41571	0.895473	0.492109	0.759224	0.212729	0.591455	0.384645	0.0736011	0.0717734	0.67031	0.945389	1.01475	2.18961	0.772715	0.559971	0.80953	0.787287	0.436959	0.931385	0.253927	0.0529511
1649	BnaA01g24530D	chrA01:16949332-16951348	26.8925	23.4591	33.4204	33.9285	25.8898	34.53	18.1448	23.4456	19.1971	35.96	48.2748	47.5884	28.5238	21.569	32.2162	36.4611	29.993	28.4181	23.3613	27.1666	24.0775	43.1355	26.4454	32.3852
1650	BnaA01g24550D	chrA01:16952796-16954203	6.85895	7.63628	8.80543	7.5727	3.75642	9.36911	5.93692	3.39955	6.60422	4.47879	6.146	7.84336	8.9795	7.43681	7.42868	6.77407	3.43708	7.25835	6.08837	8.29791	2.3212	3.1156	5.23737	7.22146
1651	BnaA01g24560D	chrA01:16955535-16957685	0.0487271	0	0	0	1.01148	44.8235	0	0	0.0822851	0.0459536	0	0.0989593	0	0	0	0	0.417092	68.7771	0	0	0	0	0	0.0437398
1652	BnaA01g24620D	chrA01:16982381-16983754	10.2656	6.73564	2.78567	7.10122	5.02759	4.47269	6.00188	6.84144	5.40021	3.48466	5.2937	6.77773	14.7215	5.616	5.05688	5.11563	6.82921	6.26821	7.53521	4.6418	3.24536	4.15841	5.08402	5.931
1653	BnaA01g24630D	chrA01:16985933-16987233	37.914	24.3279	24.5658	31.8564	11.0977	7.51669	23.1119	17.4224	16.7582	14.7676	11.12	2.85556	43.8125	52.995	32.9845	36.0626	13.3123	5.58914	23.5369	19.7881	20.1996	14.6969	18.3675	5.16675
1654	BnaA01g24640D	chrA01:16991451-16992284	12.5207	9.24902	4.2975	4.62329	3.88894	4.13042	7.44389	4.66631	7.40338	9.05044	7.45252	8.42537	9.33594	7.55696	6.31734	3.79013	3.02808	3.35196	8.39162	5.02923	7.0432	6.3709	6.37734	7.03453
1655	BnaA01g24650D	chrA01:16992463-16995092	21.4581	20.275	20.7123	32.222	20.103	20.6673	15.1692	10.3073	8.49756	9.66869	10.2225	10.1638	19.7851	18.2122	19.969	26.4059	17.4602	20.0394	12.2966	9.93865	11.1278	9.86586	10.9247	10.1459
1656	BnaA01g24680D	chrA01:17008501-17009434	0.19268	1.03553	0.554596	0.596307	0.237672	0.906531	0.679069	0.496566	0.486661	0.36347	0.666972	1.45801	0.486657	0.104325	0.216657	0.687667	0.412705	0.743524	0.228438	0.655179	0.322538	0.252695	0.240927	1.01986
1657	BnaA01g24690D	chrA01:17009713-17011983	136.132	113.528	113.035	134.724	123.317	73.1961	78.1683	51.9672	54.1212	69.7654	71.3126	43.8005	123.93	171.342	114.401	99.7767	85.8738	75.458	67.9475	58.0392	69.055	72.8249	84.1701	58.0296
1658	BnaA01g24700D	chrA01:17014832-17016593	9.40826	8.79855	8.65103	10.7907	6.92273	9.34419	9.62846	6.76847	5.54742	7.59922	7.50538	8.93247	10.0915	6.1159	8.10643	10.8923	9.11684	7.80794	8.87355	6.00036	7.18707	6.78784	6.94404	6.81171
1659	BnaA01g24710D	chrA01:17024221-17024864	2.01641	1.77368	0	0	0	0	7.44044	9.42343	61.2599	64.3854	0.968977	0	2.8962	0	0.617506	0	0	0	4.42664	77.8293	77.1308	134.845	6.50048	0.367424
1660	BnaA01g24730D	chrA01:17119906-17120721	138.644	157.047	122.783	120.253	87.6376	104.53	109.364	152.786	97.2998	140.467	196.063	273.68	163.081	182.704	166.831	147.417	118.832	192.532	142.361	116.432	139.473	151.073	247.099	339.435
1661	BnaA01g24750D	chrA01:17131512-17134314	0.246812	1.54996	0.147744	0.205668	0	0.279933	13.1462	4.79037	9.24097	7.688	0.69522	1.67897	0.147557	2.30011	0.0751624	0	0.0848377	0.0871329	10.5502	9.44982	8.91122	7.23493	3.41884	0.942514
1662	BnaA01g24760D	chrA01:17141183-17144717	8.62147	8.69251	7.4353	7.69727	8.10691	6.13104	5.04021	4.42149	5.41935	5.81554	6.70676	7.11823	7.3832	10.101	7.292	6.35915	5.1237	7.3065	4.40916	6.58417	5.88228	6.75157	7.23819	7.10042
1663	BnaA01g24770D	chrA01:17145651-17147853	5.24851	3.75511	3.58339	4.22424	3.89389	5.13467	6.21802	7.55044	6.01064	7.68989	9.23138	12.3616	7.8372	5.62406	5.36065	3.88468	2.61692	3.15002	6.16739	10.9783	5.05603	7.80479	6.33379	7.99278
1664	BnaA01g24790D	chrA01:17168858-17173160	2.56215	1.00375	0.114475	0.244655	0.446575	0.218807	34.1951	37.6625	51.7397	16.1235	10.774	2.26924	6.24315	1.7707	0.792979	0.0869563	0.294565	0.318944	54.5727	51.4911	51.4632	28.7077	16.6862	8.06579
1665	BnaA01g24800D	chrA01:17173962-17174576	56.0628	51.2069	29.7475	29.8865	18.0874	17.0728	32.8439	23.6084	34.5745	29.4457	26.9672	23.8799	69.5621	34.0642	24.3269	25.3012	25.6662	21.9925	34.0087	25.6764	26.531	19.4469	31.1058	36.4583
1666	BnaA01g24810D	chrA01:17175094-17182074	0.0279472	1.71432	0.194492	0.0581882	0.0678355	0.0265401	0.856343	0.913908	1.18765	0.370897	0.174129	0.0282648	0	0.24522	0.215559	0.102565	0.0240932	0.0485281	0.580787	2.90477	0.649066	0.050247	0.169285	0.051182
1667	BnaA01g24820D	chrA01:17183404-17187089	48.3755	35.6937	10.9857	10.3802	9.80815	16.144	29.0487	28.8858	12.7657	27.8003	20.3688	37.6903	50.8185	19.7988	20.757	15.4965	12.7965	21.4326	40.0639	13.6042	32.8278	51.9656	23.171	39.1178
1668	BnaA01g24830D	chrA01:17188019-17189995	0.437219	1.05382	0.332622	0.149104	0.172724	0	1.00509	0.354445	0.494417	0.32109	0.187976	0.0488854	0.823344	0.525049	0.587349	0.279646	0.0815291	0.0413363	0.887985	0.237405	0.617924	1.07218	0.206359	0.0867315
1669	BnaA01g24840D	chrA01:17190218-17192907	0.694038	0.575799	3.18468	2.2734	0.959582	0.425041	0.947478	0.508833	0.760801	0.345735	0.980299	0.77938	1.09224	0.709155	2.16242	2.84552	1.55385	0.249745	0.775124	1.0431	0.451664	0.506639	0.694176	0.656035
1670	BnaA01g24850D	chrA01:17213415-17214006	7.18448	7.74204	7.01899	4.63999	3.25239	3.39553	0.398838	0.706677	3.2559	5.38254	15.2525	22.3868	7.07236	9.49163	6.54383	2.51978	2.08432	4.54158	0.543078	7.15766	3.5398	3.5322	3.81057	20.3723
1671	BnaA01g24860D	chrA01:17221313-17222302	0.127856	0.139379	0	0.135898	0.317391	1.35302	0	0	0	0	0	0	0	0.140354	0	0.0933947	0.327469	1.87623	0	0	0	0	0	0
1672	BnaA01g24870D	chrA01:17227946-17229307	41.754	29.7194	23.8719	22.8492	10.6998	12.7683	17.2934	13.9939	13.3225	21.3252	18.1797	14.2777	49.2275	41.0244	32.3845	25.2737	16.3026	13.8586	20.6527	13.4646	22.8211	23.2274	21.9338	22.4791
1673	BnaA01g24880D	chrA01:17239659-17241138	0.683328	1.29337	1.07894	0.209679	0	0.094408	0	0	0	0	0	0.100128	1.62879	2.15783	0.304294	0.0730961	0.171467	0.346788	0	0.0981715	0	0	0	0.177407
1674	BnaA01g24890D	chrA01:17249279-17249970	5.23725	4.50797	2.75122	3.49674	7.28572	10.4445	5.37574	1.11021	2.34079	1.41541	0.33497	0.439792	4.16206	4.80122	2.65225	3.05801	5.39685	13.0695	3.5486	0.199781	0.864004	0.367469	0.176573	0.191511
1675	BnaA01g24900D	chrA01:17253687-17254279	8.13296	8.71554	9.75917	14.0631	12.876	8.89966	12.9917	7.0024	6.70238	7.50872	5.96928	7.38918	6.64097	5.98912	12.8104	10.0966	9.52141	7.30129	11.7032	9.63806	3.82412	6.1002	2.4095	3.65403
1676	BnaA01g24920D	chrA01:17362458-17363712	0.296693	4.69023	9.68413	12.9796	16.7689	3.09671	0.266761	0.469115	6.18703	22.101	17.89	2.87229	1.49737	9.28533	7.20982	15.1624	11.0287	5.92197	0.71767	6.83818	12.4856	37.1921	28.5383	5.31999
1677	BnaA01g24930D	chrA01:17368346-17368688	3.78485	7.77801	12.0198	6.61736	3.55697	6.87958	9.01002	17.3094	10.3979	7.92713	7.00363	24.5693	3.9334	7.84619	8.29406	17.8717	12.3566	4.97653	14.5583	31.5738	18.533	14.3615	7.35224	12.7939
1678	BnaA01g24940D	chrA01:17382435-17385951	4.55156	2.78804	1.0476	10.4927	22.1649	13.3774	16.8795	18.0978	39.0578	61.4492	113.777	51.8306	2.71069	5.007	0.35443	6.66375	16.5823	9.91388	16.1354	17.7325	21.752	28.8487	56.1818	50.4114
1679	BnaA01g24950D	chrA01:17387591-17395130	1.31603	0.830337	0.0495169	0.106416	0	2.16548	3.96113	5.91737	12.4697	4.5003	3.97532	3.31759	1.61876	1.27676	0.03853	0	0.0458588	3.11479	3.86852	5.33273	8.14226	3.89436	3.77741	1.64872
1680	BnaA01g24970D	chrA01:17438527-17438914	262.27	124.246	7.22119	1.02304	0.584385	0	0.423901	0.493668	0.838172	0.950698	0.735726	0	223.63	65.0333	0	0	0.407723	0	3.56295	0	0	0	0	0
1681	BnaA01g24990D	chrA01:17466749-17468391	24.1972	30.4785	29.2226	7.27864	1.83939	0.189969	2.54031	0.713572	2.04102	0.979073	0.916695	0.602296	28.6042	18.4192	7.7922	1.86217	0.816022	0.34547	0.861979	0.33413	0.948098	1.07771	3.24303	1.0971
1682	BnaA01g25000D	chrA01:17493143-17493894	1.64574	3.77174	7.10686	67.2321	81.4609	38.9566	8.54852	11.5924	2.13165	147.4	24.9099	162.352	3.76101	10.1125	3.77593	58.6737	67.0026	50.5139	11.7234	9.32691	5.9546	66.2792	116.001	134.743
1683	BnaA01g25010D	chrA01:17495386-17495995	0	0	0	0	0	11.9412	0	0	0	0.980437	4.30504	12.2073	0	0	0	0	0	9.40133	0.162728	0	0	0.175893	1.86006	2.31956
1684	BnaA01g25020D	chrA01:17499710-17501242	3.01777	8.22969	19.9483	13.0285	6.46242	12.6219	5.58912	6.37466	5.49603	14.4045	31.3922	22.149	3.24887	10.7754	31.9063	16.8395	5.2462	11.4723	7.30433	5.16731	3.54389	13.9166	22.8661	12.8167
1685	BnaA01g25030D	chrA01:17510361-17511783	1.45064	4.28211	4.07366	2.05389	2.27985	1.12841	0.120238	0.139569	0	0	0	0.135596	2.33752	3.84991	2.81407	3.20588	2.98215	0.927215	0	0	0.11396	0	0	0
1686	BnaA01g25060D	chrA01:17513797-17515282	1.74941	3.98912	4.75382	1.48756	1.52803	0.903573	0	0	0	0	0	0	1.87555	3.44856	3.0402	2.23474	1.08299	1.24561	0.127611	0.318149	0.137218	0.288907	0	0
1687	BnaA01g25170D	chrA01:17594094-17596713	0	0	0.0417411	0.0443851	1.73144	43.2014	0	0.0441023	0	0	0.03342	0	0	0	0.0322575	0	0.769713	35.0212	0	0	0	0	0	0.038324
1688	BnaA01g25190D	chrA01:17636845-17637448	1.23973	0.583535	0.342566	0.18725	1.55268	8.56513	3.3159	3.29011	3.81381	0.692146	2.55593	2.63066	2.59334	1.76995	0.271703	0.638162	0.745636	7.83567	4.14822	4.00152	3.41907	2.04338	3.57073	1.9269
1689	BnaA01g25230D	chrA01:17668218-17669877	0	0.153879	0	0	0.172391	0	1.40194	3.54009	1.93269	3.53702	2.73907	1.15997	0.562806	0.154386	0	0.104147	0.364064	0	5.65429	2.54117	9.23122	7.63363	10.2619	3.18653
1690	BnaA01g25240D	chrA01:17678064-17679876	1.11937	1.15068	2.12683	3.01262	1.6166	1.75643	0.354307	0.345742	0.564863	0.505816	0.0518747	0.067658	0	0	0	0	0	0	0	0	0	0	0	0
1691	BnaA01g25250D	chrA01:17681753-17687278	10.1224	15.287	12.0662	6.53702	1.19817	0.210365	0.858705	0.874413	0.593697	0.387092	0.22429	0.154221	12.0766	22.1672	17.1702	12.3957	1.98923	0.270332	0.702491	0.169764	0.366357	0.305559	0.117158	0.0153918
1692	BnaA01g25260D	chrA01:17692502-17693498	1.53116	0.676706	0.686076	0.0951448	0.486931	0.44483	0.157917	0	0.385817	0.430445	0.567778	1.50103	0.829949	0.58334	0.266401	0.127306	0.0821779	0.899614	0.072081	0.0862885	0.0744349	0.31363	0.445034	0.875862
1693	BnaA01g25270D	chrA01:17696476-17698586	18.4088	17.6063	18.1659	17.4899	13.4076	18.7896	11.6446	9.41003	8.55883	12.9926	12.688	15.6757	22.5207	17.7809	22.4157	22.6705	16.1317	15.5219	12.0529	8.59075	11.1852	11.1843	14.8568	20.5548
1694	BnaA01g25280D	chrA01:17699261-17699950	136.069	114.172	75.1485	62.01	32.7669	17.6588	78.9994	55.7424	82.0688	54.2951	48.2282	31.0984	143.035	103.628	66.4655	46.524	51.3875	22.1286	94.0322	75.149	94.0266	56.4925	58.5627	51.5364
1695	BnaA01g25290D	chrA01:17700431-17701961	22.2748	21.4606	24.1686	33.8323	18.2131	14.4112	23.8419	20.297	18.4413	19.9713	12.5237	16.0076	19.4477	20.105	20.733	29.6982	20.7328	16.8776	23.2707	13.9117	25.2141	20.5137	21.3332	27.0744
1696	BnaA01g25300D	chrA01:17709451-17711757	41.1729	46.9302	82.0908	84.3751	65.5202	41.7072	86.7931	69.4508	107.805	82.4701	8.85183	3.31325	41.6207	62.0829	94.1761	73.8307	62.153	43.5045	82.1248	154.924	105.358	146.697	18.0589	4.26271
1697	BnaA01g25320D	chrA01:17718133-17722652	2.40609	3.2284	3.61155	4.10164	3.89416	4.94208	5.0224	8.32955	6.23111	8.46797	9.41768	10.9091	3.06021	2.71273	3.6767	4.67569	3.94688	4.37215	5.7516	5.55362	5.33986	7.38044	6.45702	7.25597
1698	BnaA01g25330D	chrA01:17728369-17730587	6.28749	4.17388	4.52189	4.38969	3.48357	4.15398	4.60885	5.05248	4.24242	3.61304	4.35819	5.84693	6.35762	4.68903	3.64032	5.24061	4.1815	4.77084	4.7986	4.14529	2.29147	2.81324	1.6414	3.8316
1699	BnaA01g25340D	chrA01:17730635-17732748	6.52103	6.0596	5.99847	4.82149	3.5053	3.43377	10.672	8.27787	7.07643	5.19608	3.49761	5.50924	6.37658	6.49644	7.30343	5.26532	2.96393	4.05989	10.9994	7.58722	7.08996	6.3979	3.92172	4.42779
1700	BnaA01g25350D	chrA01:17732866-17735585	3.74979	4.95926	6.68695	6.7595	3.17424	5.2744	3.32087	2.82769	4.30058	2.87608	6.00185	4.85084	5.42767	4.3177	5.1832	6.67273	4.01064	5.59854	3.70967	6.02035	2.46224	4.22488	5.23487	7.31476
1701	BnaA01g25360D	chrA01:17735669-17738671	0.323582	0.70022	2.5037	2.3788	1.56961	1.20006	0.857389	0.370847	0.634166	0.371976	0.250174	0.474041	0.252771	0.273197	1.80998	1.59921	1.06248	0.941535	1.04971	0.244912	0.331486	0.379159	0.241529	0.25532
1702	BnaA01g25370D	chrA01:17745035-17746308	8.0251	4.00454	8.26143	9.86815	7.28326	9.74541	5.90685	6.10923	5.15169	5.76111	6.28288	5.84059	7.05879	3.89266	7.20211	10.3673	7.01665	5.83316	5.83822	2.82241	5.13997	5.37957	1.89431	3.05035
1703	BnaA01g25380D	chrA01:17760314-17763452	2.2377	3.29591	2.50992	1.94633	2.34483	1.77593	3.08341	2.66202	2.74564	1.9567	1.74062	2.13393	2.32324	3.35162	2.5476	2.43723	1.9604	2.45238	2.8144	2.69227	2.39519	3.22174	2.32188	1.64557
1704	BnaA01g25390D	chrA01:17763570-17766299	5.35796	6.27259	8.4238	9.29976	7.0506	5.18776	5.59007	4.32843	3.46812	3.21619	3.30034	3.9555	5.07996	7.02514	8.48053	9.13515	5.64807	4.79487	5.80575	3.14066	2.88029	3.51542	2.80869	3.11776
1705	BnaA01g25400D	chrA01:17766424-17767014	28.4565	22.2779	14.2208	11.7137	7.3052	0.667369	293.055	172.95	75.859	21.9839	16.4904	17.6624	62.4228	36.8379	47.3857	57.4388	41.8276	3.63903	514.286	173.771	154.148	80.5634	183.667	200.54
1706	BnaA01g25410D	chrA01:17768549-17769779	0.235627	2.28759	4.08751	0.309406	0.232334	0	0	0.059777	0	0	0	0	0.413669	4.14201	2.608	1.32691	0.157131	0.0530486	0	0	0	0.0516414	0	0
1707	BnaA01g25490D	chrA01:17795358-17797155	17.6026	16.3728	24.9286	31.8938	23.0124	21.5726	10.9198	8.15444	10.2227	12.0207	11.9702	11.1268	15.1453	20.9625	23.6024	25.5423	25.2682	18.4206	10.734	12.3896	11.2705	13.086	8.96807	8.52206
1708	BnaA01g25510D	chrA01:17800567-17800993	0.949793	1.05843	0	0.523811	0	0.458344	0.424878	2.42287	0.831809	0.479821	3.40504	2.06371	0.968206	1.59277	0	0.354331	0	0	0.764271	7.10147	0.795701	0.424941	2.38384	1.6833
1709	BnaA01g25540D	chrA01:17818389-17819904	0.106798	1.2719	0.720377	0.109602	0	0	0	0	0	0	0	0	0	6.58114	3.19926	2.66384	0.44839	0.0903841	0	0	0	0	0	0
1710	BnaA01g25550D	chrA01:17831788-17834231	11.0207	14.5058	14.0443	7.68711	4.69307	6.83609	6.11518	4.66053	4.68223	3.86502	3.05767	5.92952	10.112	15.4291	7.98908	8.50621	4.3777	5.35539	6.32536	3.18773	3.10761	4.93844	3.76381	6.00938
1711	BnaA01g25570D	chrA01:17836322-17843852	2.153	4.93107	5.53446	4.68436	3.92906	4.61508	2.87329	5.21937	4.58303	5.69453	5.5329	7.01954	1.16179	1.57874	2.33973	1.40592	0.872242	1.50342	1.01327	2.33997	1.55562	1.59292	1.37162	1.7381
1712	BnaA01g25590D	chrA01:17859787-17861086	0.694938	0.525157	2.20503	1.30363	0.265029	0.203168	4.96865	5.44332	6.37614	3.17459	3.71	3.67719	0.560586	0.45227	0.985584	1.41971	0.919999	0	5.74457	3.37517	4.8405	4.70869	10.5714	9.36547
1713	BnaA01g25600D	chrA01:17861364-17862189	128.017	43.0715	57.1677	66.2041	5.65813	2.11791	49.8669	11.4575	12.6539	2.00479	0.962506	0.645156	149.665	22.0568	71.183	85.9249	17.1264	2.60862	34.9492	14.4473	8.02157	3.12781	2.46091	2.72326
1714	BnaA01g25610D	chrA01:17865268-17868448	8.73077	4.48289	9.30387	9.31386	8.04849	7.56154	9.70201	7.83632	10.7136	14.4121	11.8419	7.16437	8.23809	7.87649	9.41206	9.05412	8.30509	6.59295	11.5186	10.1789	7.19387	11.9376	7.33157	5.59286
1715	BnaA01g25630D	chrA01:17876448-17878917	18.8212	15.2575	7.60838	2.01808	0.119946	0	0	0.208548	0.0422671	0.0472296	0.0383577	0.100423	12.2052	20.6187	5.85621	3.10562	0.127527	0.0434413	0.158315	0.0991762	0.0428242	0.0447897	0.0427421	0
1716	BnaA01g25670D	chrA01:17894248-17895875	41.8527	70.3559	72.1192	64.9834	38.6537	65.9116	29.5306	50.4712	41.3546	96.711	112.15	125.14	34.786	34.8736	41.8354	38.9278	21.191	28.6106	23.2856	25.63	23.6271	37.5435	31.4071	47.6296
1717	BnaA01g25680D	chrA01:17896002-17899608	15.0203	13.0121	19.8567	29.0423	11.9874	17.5146	17.8786	10.6512	15.1981	11.6512	8.03464	7.30401	16.1419	11.6771	13.0746	18.3661	12.2089	10.3011	11.6003	11.6573	8.92977	9.4922	7.69424	8.33995
1718	BnaA01g25720D	chrA01:17923415-17926290	4.43985	4.15185	10.6401	15.9769	12.1707	21.0139	5.47138	5.43184	9.51783	6.24389	6.28039	4.30362	3.50117	5.31549	4.91914	6.75885	6.15248	21.4503	4.03037	3.86167	3.5043	2.14436	3.38115	3.97675
1719	BnaA01g25730D	chrA01:17936280-17938426	1.33235	3.52937	11.4235	13.5607	16.9732	20.1572	7.71455	11.3882	6.57796	9.0478	17.7602	21.4212	0.860118	2.83819	4.96871	4.85382	6.24381	12.5946	5.3361	2.58723	4.3116	5.15972	11.1989	15.0849
1720	BnaA01g25740D	chrA01:17991681-17992682	1.86741	0.136052	1.24265	0.395485	0.158855	0.35644	1.12495	1.56435	1.07654	1.08505	0.592823	1.16996	0.871049	0.682645	0.47731	0.27641	0.329522	0.444165	1.10366	0.49815	0.322517	0.561262	0.321606	1.02595
1721	BnaA01g25770D	chrA01:18002210-18005093	20.8592	34.9696	43.7828	48.6172	40.9461	36.987	10.4882	16.6509	17.615	37.1511	34.0177	28.1219	10.2015	18.1453	25.1186	22.9707	17.3072	20.9447	6.32399	10.7398	10.7149	16.6833	14.4974	11.6582
1722	BnaA01g25780D	chrA01:18007118-18010386	13.5987	29.0057	28.4583	36.9142	33.3118	32.6025	30.589	65.4878	47.3959	95.6889	89.3478	96.3119	6.46798	14.7307	11.8514	12.4678	14.1416	19.1756	19.158	21.5615	31.4209	43.3926	56.2646	57.0912
1723	BnaA01g25790D	chrA01:18013446-18016527	19.5711	20.968	30.2075	24.2069	18.0019	15.7897	8.13643	10.8363	18.8073	28.0965	25.7107	13.6761	8.12575	18.4193	15.6912	10.4134	6.3199	7.41066	4.71053	5.27029	8.0087	9.99677	10.8455	5.46863
1724	BnaA01g25800D	chrA01:18018791-18022806	6.65145	8.08827	11.1883	9.01704	5.94986	6.53081	6.73784	7.05657	8.47031	10.5799	12.204	12.4248	3.69762	5.75266	5.21696	4.64892	2.17515	3.00217	4.44913	4.47202	4.84905	6.3383	6.07556	6.13638
1725	BnaA01g25810D	chrA01:18023662-18027160	5.32476	6.41977	9.44695	12.0652	8.37047	9.85297	4.3626	4.30901	4.82923	4.87676	5.97848	6.78245	3.37757	3.65526	5.76367	6.66752	4.21063	4.2979	2.21116	1.99765	2.12785	2.20086	2.42476	2.0229
1726	BnaA01g25860D	chrA01:18040655-18043599	1.99333	11.2471	0.761069	0.26832	0.0441354	0.0347306	3.52222	3.44548	4.96143	3.3156	0.922128	0.583823	0.736409	11.2071	1.69728	0.132834	0	0	3.06442	4.69835	2.60699	3.91398	0.622614	0.390606
1727	BnaA01g25870D	chrA01:18046511-18049203	0.25755	0	0	0.272776	0.783382	0.121754	0	0.409865	0.555661	0.621078	2.19027	1.70573	0	0	0	0.0956716	0	0	0	0	0	0	0	0
1728	BnaA01g25880D	chrA01:18054502-18057194	342.42	322.218	158.5	341.793	229.692	137.028	142.744	111.434	95.0736	74.585	36.5536	27.0553	33.7047	27.1034	18.6991	45.8431	42.925	22.2057	28.8898	11.1716	18.6693	13.9325	7.91758	7.81903
1729	BnaA01g25890D	chrA01:18057742-18059103	1.62532	1.21984	2.58359	18.3644	69.275	12.3821	28.8113	25.7106	33.1972	17.9558	25.1811	25.8511	1.74235	1.08527	3.3071	17.7288	37.2951	15.0864	26.5904	17.5919	25.3553	27.436	32.8212	18.3769
1730	BnaA01g25900D	chrA01:18059535-18062053	87.2012	96.6717	81.2643	68.7467	35.3301	45.708	40.2473	54.7115	51.4681	59.8935	49.446	59.5295	31.7682	22.1379	23.5953	19.0849	9.81396	13.7665	17.53	15.7092	12.5967	13.7997	14.9272	16.704
1731	BnaA01g25910D	chrA01:18062233-18069156	7.42091	10.2304	16.5085	13.0559	7.12897	8.04919	5.71218	5.49224	8.60862	7.79099	7.97212	8.09813	1.9945	2.11973	3.15625	3.42897	1.56561	1.98086	1.83783	1.44018	1.29973	1.72766	1.41473	1.16508
1732	BnaA01g25920D	chrA01:18069532-18074401	10.0134	15.1832	21.9624	21.6377	9.89643	9.50853	9.53537	11.9894	13.2398	17.5441	20.2684	22.186	5.45287	5.39485	6.19796	7.35031	3.32589	2.413	5.46505	4.24125	6.15925	8.40817	7.80617	7.20576
1733	BnaA01g25930D	chrA01:18082496-18101470	233.897	117.065	13.4712	2.06939	0	0.593051	0	0	0	1.30726	0.508814	0.695928	131.998	45.9968	1.93821	0	0	0	0.542405	0	0	0	0	0.576842
1734	BnaA01g25950D	chrA01:18106774-18108338	16.7142	26.113	9.32432	7.00682	7.81139	9.35812	16.2118	50.8717	52.5428	74.6781	71.7988	51.469	2.88184	4.44085	2.70648	1.15526	1.09182	2.33384	4.28245	10.5543	9.68796	10.2572	11.977	12.8024
1735	BnaA01g25980D	chrA01:18125022-18125223	0	0	0	0	0	0	0	0	0	6.49306	0	0	0	0	0	0	0	0	0	0	0	0	0	0
1736	BnaA01g25990D	chrA01:18131353-18133511	5.46717	6.37302	6.43177	4.73871	3.92575	4.63548	0.195176	0.737452	0.186465	0.366034	0.863025	2.20745	1.166	1.85281	2.49451	1.43564	0.622856	1.27605	0.391764	0.270008	0.18613	0.487234	0.648624	1.33222
1737	BnaA01g26000D	chrA01:18136178-18136481	2.34288	0.879047	0	0	0	2.24367	0	0.837362	0.749807	1.71204	16.9877	75.9084	0.810082	0.880067	0	0	0	0	0	10.0248	0	0.73724	0	8.80538
1738	BnaA01g26020D	chrA01:18139593-18142276	28.6839	29.2486	17.9695	25.368	9.86569	26.2373	11.5301	13.3381	9.87279	12.1674	11.8809	26.8046	16.8846	10.6323	9.86494	13.8498	8.14662	11.3541	7.41758	6.99589	5.99155	6.51086	6.39692	12.9842
1739	BnaA01g26030D	chrA01:18144349-18145189	5.03534	14.3729	9.14608	7.79104	8.72816	14.9448	9.0577	193.931	75.3161	118.974	149.415	372.488	1.74307	6.0911	3.69128	2.07835	2.89579	11.7576	3.93156	75.8077	53.2705	36.0435	128.583	144.969
1740	BnaA01g26040D	chrA01:18147875-18151222	1.49419	1.56136	2.1356	2.85437	1.21412	2.07477	1.27457	0.98247	0.651048	0.601624	0.353113	0.231282	1.23763	1.07887	1.32027	2.0251	0.79758	0.962197	0.928398	0.349782	0.415135	0.475198	0.188875	0.0804067
1741	BnaA01g26050D	chrA01:18152968-18155143	12.4592	10.7211	3.26139	2.34936	2.09772	4.37265	11.4218	16.7777	10.4585	15.1793	27.6658	35.1016	7.08024	4.18293	2.71422	1.42805	0.863573	3.4114	7.89735	4.78306	6.73765	11.2348	9.51363	13.5303
1742	BnaA01g26060D	chrA01:18163955-18164339	18.2184	19.5345	19.2071	25.2144	34.0364	48.8871	14.7435	10.2905	8.48843	13.7757	9.47366	10.4462	16.285	17.871	22.0679	34.0214	38.1246	30.7744	14.9815	7.13601	8.11419	4.96676	3.26552	6.27774
1743	BnaA01g26070D	chrA01:18173331-18175382	7.54393	9.5971	5.42845	6.06326	1.61657	1.43147	19.4864	24.5178	7.69277	8.13718	8.06089	10.4229	8.51373	6.98985	3.05875	4.58788	2.00764	0.745999	14.1975	10.863	7.50224	4.57643	3.09449	7.2591
1744	BnaA01g26080D	chrA01:18189345-18190563	1.26183	0	3.71705	116.022	157.649	234.496	0	0	0.470213	0	0.14174	0	0	0.196754	0.957991	8.48452	26.9615	47.0686	0	0	0.312878	0	0	0
1745	BnaA01g26090D	chrA01:18191660-18194719	1.71648	3.70067	5.20569	4.91072	2.69569	3.91423	1.84647	1.57726	2.05242	1.47931	2.19271	2.38508	0.800773	0.845342	1.23779	1.24579	0.696449	1.07033	0.484395	0.812108	0.46015	0.435439	0.306282	0.458724
1746	BnaA01g26100D	chrA01:18194997-18195657	12.7638	12.5081	18.4522	7.86693	2.53031	5.93521	10.4927	9.28044	9.30802	9.25392	11.9896	36.5349	5.14042	4.47793	3.40101	2.62051	0.684637	1.39093	1.8991	2.36223	2.52478	2.82012	2.9615	7.57786
1747	BnaA01g26110D	chrA01:18196751-18198436	11.8896	2.49784	0.910525	8.04397	21.946	41.4395	4.65931	2.39678	1.2543	1.1059	0.163166	0.107261	2.21892	0.34339	0.396996	3.54455	9.62047	20.1366	0.842717	0.102725	0.177153	0	0	0
1748	BnaA01g26130D	chrA01:18210005-18213995	8.04436	8.21142	10.1929	11.2626	9.23983	9.94846	7.89808	6.69697	6.91299	8.33229	10.8576	9.51788	5.83003	5.71554	7.42954	7.46808	5.77712	4.74845	5.30298	4.43097	5.54965	5.4447	4.53742	4.40634
1749	BnaA01g26140D	chrA01:18215597-18217668	46.4713	33.5074	16.0556	10.8661	4.54355	2.28048	24.3142	18.1427	18.7482	10.7649	9.10875	6.42218	28.2136	19.9775	13.3846	7.6287	4.07855	2.67679	16.8706	13.1963	15.0689	11.34	9.02207	7.92466
1750	BnaA01g26180D	chrA01:18257792-18259337	1.05648	2.89091	3.0554	1.24871	0.955158	1.33516	9.60604	25.0075	17.362	14.4023	5.53062	8.10192	0.404439	2.37628	1.19532	0.94523	0.247694	0.442508	5.36315	27.1377	12.6813	4.56233	6.67908	7.19936
1751	BnaA01g26190D	chrA01:18260041-18261315	3.04482	1.44419	1.7605	0.99555	0.411952	2.07099	1.69663	1.11086	0.695273	0.716451	0.632638	1.15186	4.53996	2.75539	2.01213	2.26241	1.12305	1.88257	1.80287	1.99506	0.861105	1.50989	0.636643	1.11632
1752	BnaA01g26200D	chrA01:18271992-18274689	5.96454	10.4371	9.49378	14.67	19.235	21.0936	5.45194	5.76474	4.49645	5.24766	7.94672	11.8795	0.911943	2.09468	2.26107	3.73801	3.61357	4.74685	1.90461	1.0581	0.794761	1.59681	1.44215	1.63518
1753	BnaA01g26210D	chrA01:18293634-18294851	0	0.152635	0.698444	2.07007	1.99598	0.820143	0.125195	0.145419	0	0	0	0	0	0	0.430971	0.413177	0.753328	0.754313	0.11155	0.417153	0	0	0	0
1754	BnaA01g26220D	chrA01:18295460-18299375	7.87704	6.55787	5.26101	6.02437	4.96618	7.41743	3.12718	4.20637	3.32595	5.71979	3.9801	5.249	3.95158	5.73467	4.98122	3.30051	2.39104	3.29033	2.14542	3.02175	2.69418	2.87925	4.16492	5.30523
1755	BnaA01g26230D	chrA01:18303138-18309410	4.10968	7.14452	12.321	11.7178	6.18704	5.92366	10.8218	11.7073	19.358	14.6907	16.9731	20.1039	1.41264	2.67101	3.14339	5.80215	2.37644	2.41129	4.59196	4.13754	4.15663	6.77753	6.77326	8.49684
1756	BnaA01g26240D	chrA01:18311942-18313664	5.9924	3.49008	0	0.10994	0	0.102627	0	0.107747	0.0899964	0	0.164887	0.109602	2.01717	3.50531	0.155935	0	0	0	0	0	0	0	0.0871944	0
1757	BnaA01g26250D	chrA01:18316173-18319092	0.824992	2.67579	13.4658	28.5849	7.04751	13.3414	0.245515	0.285534	0.116773	0.130472	0.17819	0.560154	0.183242	0.396849	3.31664	6.70048	3.29078	4.47564	0.0728483	0.0449557	0.0387237	0	0	0.0821088
1758	BnaA01g26270D	chrA01:18320997-18324486	11.4593	17.3222	19.1928	23.153	18.1799	33.3083	8.0523	10.4064	14.1462	17.2099	16.0067	14.1889	3.83309	7.46235	8.1597	11.8998	10.6065	12.3647	3.02516	3.98822	6.37133	8.42245	6.60294	4.02635
1759	BnaA01g26300D	chrA01:18359174-18359357	0	0	0	0	0	0	0	0	0	14.4863	0	0	0	0	0	0	0	0	0	0	0	0	0	20.7299
1760	BnaA01g26330D	chrA01:18402295-18405354	25.0337	30.1159	23.5608	27.4993	20.0452	21.7782	9.24591	8.23077	7.86779	7.85167	8.86133	10.0076	15.5976	12.3575	13.5648	16.1637	8.97134	11.0706	6.60133	5.07582	5.71171	5.25543	4.3401	5.19632
1761	BnaA01g26340D	chrA01:18408962-18410351	0.0578386	0.125169	1.37261	2.94308	3.21964	2.33869	0.911939	2.08066	0.5817	0.655936	1.04755	3.59165	0	0.0627776	0	0.163313	0	0.206508	0.273183	0.111135	0.0954577	0.40242	0.770089	0.725566
1762	BnaA01g26420D	chrA01:18485039-18485684	1.92667	2.46643	4.80743	3.40008	0.816693	0.307302	0.289387	0.16729	0.417307	0.471723	0.381179	0.335478	1.13263	1.24485	0.995188	0.951714	0	0	0	0	0	0	0	0
1763	BnaA01g26430D	chrA01:18512329-18517546	2.58485	0.509385	0.250557	0.601621	1.66296	0.365663	7.66594	21.1908	40.6372	44.0278	187.529	137.565	0.322553	0.73559	0.194904	0.149126	0.284228	0.14226	2.65691	35.5787	18.4072	12.8955	24.2846	32.8658
1764	BnaA01g26440D	chrA01:18519502-18521026	0.828334	1.39551	1.32834	0.711023	1.05502	0.935118	0.943029	1.24094	0.829408	1.1456	1.27883	1.46551	0.67803	0.654438	1.53365	0.932467	0.458946	0.935533	0.779118	0.814598	0.955119	1.13104	1.5775	1.06756
1765	BnaA01g26460D	chrA01:18526859-18528426	1.22043	0.42239	0.128574	0.0671375	0	0	0.0572523	0	0	0	0	0	0.819848	0.210295	0	0	0	0	0	0	0	0	0	0
1766	BnaA01g26470D	chrA01:18547120-18549095	99.6905	87.1816	69.9938	63.9419	49.6102	48.6794	105.351	104.945	72.9081	120.89	153.471	173.521	61.2682	47.4284	63.7072	48.3168	27.995	28.6635	69.5061	46.1876	53.6695	63.5093	47.5004	75.1495
1767	BnaA01g26490D	chrA01:18553679-18554464	0.790314	0.854034	1.02256	0.575267	0	1.54115	1.18276	0	0	0.266145	0	0.294613	0	0	0	0	0	0	0.215518	0	0	0	0	0.233971
1768	BnaA01g26500D	chrA01:18562458-18564943	36.6695	43.759	38.3702	28.8706	7.45581	2.41409	165.14	152.218	102.196	115.808	106.866	59.2149	6.80675	8.81802	7.84346	6.87361	3.40828	1.3077	32.2735	19.3182	20.4944	15.842	20.6758	13.5678
1769	BnaA01g26520D	chrA01:18572206-18572967	0	0	0	0	0.507132	1.94515	0	0	0	0.133255	0	0.142116	0	0	0	0	0	0	0	0	0	0	0	0
1770	BnaA01g26540D	chrA01:18588166-18590675	12.6598	14.0047	9.44522	9.70356	5.12376	6.83284	3.71041	2.52994	3.59763	4.55639	5.0126	5.51397	2.39975	3.17883	5.2637	3.1279	1.38418	1.68814	1.06968	0.906669	1.9667	1.59976	2.1578	2.48716
1771	BnaA01g26550D	chrA01:18592041-18595009	16.4101	19.5806	16.8597	21.2374	32.4728	35.1846	11.531	13.2049	17.4161	20.2661	22.394	19.3088	8.75323	8.64944	10.848	10.6196	14.36	17.0946	6.75798	7.20105	7.46646	8.63463	6.14111	5.11257
1772	BnaA01g26560D	chrA01:18595165-18595876	443.286	462.294	390.487	397.06	163.672	210.092	233.833	170.688	350.706	239.323	199.031	165.651	355.197	220.113	182.449	197.537	164.094	113.439	167.318	156.394	129.995	87.6819	127.949	105.024
1773	BnaA01g26580D	chrA01:18599611-18599899	0	0	0	0	1.39173	0	0	0	0	0	0	0	0	0	0	0.834102	0	0	0	0	0	0	0	0
1774	BnaA01g26600D	chrA01:18643184-18647018	0.893252	0.688451	2.43548	0.968345	0.140846	0.036114	1.70672	6.2588	31.9796	63.1561	10.0641	1.51651	0.336737	1.58354	1.6092	0.401357	0.130042	0.0329924	0.611606	21.8151	16.1581	56.222	6.04969	2.25479
1775	BnaA01g26630D	chrA01:18650553-18653534	1.359	2.48611	3.82394	5.00584	3.38224	4.19009	1.40609	1.28222	1.49011	1.79866	3.239	3.16843	1.02028	1.52065	1.29466	1.48966	1.41216	0.954245	0.717176	0.409184	0.423459	1.15766	1.12379	1.05614
[truncated: 60,749 more rows]
