# Supplementary material for: Comparative Transcriptome Analysis of Developing Seeds and Silique Wall Reveals Dynamic Transcription Networks for Effective Oil Production in Brassica napus L
Source: Int J Mol Sci. 2019 Apr 23;20(8):1982. doi: 10.3390/ijms20081982 (PMC6515390; doi:10.3390/ijms20081982)
Supplement: Supplementary file 1 [file ijms-20-01982-s001.zip › Supplementary Table S6.xlsx]

## Sheet: Sheet1
Supplementary Total S6 DEGs identified in seed and SW tissues between the HOCL and LOCL
Total DEGs	AT orthologue	Description
BnaA01g00010D	AT2G22425.2	Microsomal signal peptidase 12 kDa subunit (SPC12)
BnaA01g00020D	AT4G40045.1	0
BnaA01g00210D	AT4G37870.1	phosphoenolpyruvate carboxykinase 1
BnaA01g01080D	AT4G36750.1	Quinone reductase family protein
BnaA01g01550D	AT4G36040.1	Chaperone DnaJ-domain superfamily protein
BnaA01g01800D	AT4G35750.1	SEC14 cytosolic factor family protein / phosphoglyceride transfer family protein
BnaA01g02570D	AT4G34590.1	G-box binding factor 6
BnaA01g03110D	AT4G33950.1	Protein kinase superfamily protein
BnaA01g03290D	AT4G33680.1	Pyridoxal phosphate (PLP)-dependent transferases superfamily protein
BnaA01g03820D	AT4G33050.3	calmodulin-binding family protein
BnaA01g04040D	AT4G32900.2	Peptidyl-tRNA hydrolase II (PTH2) family protein
BnaA01g04790D	AT4G32130.1	Protein of unknown function (DUF2012)
BnaA01g04810D	AT4G32100.1	Beta-1,3-N-Acetylglucosaminyltransferase family protein
BnaA01g05320D	AT4G39090.1	Papain family cysteine protease
BnaA01g06150D	AT2G24280.1	alpha/beta-Hydrolases superfamily protein
BnaA01g06650D	AT4G30380.1	Barwin-related endoglucanase
BnaA01g07590D	AT4G29270.1	HAD superfamily, subfamily IIIB acid phosphatase
BnaA01g11440D	AT4G21580.3	oxidoreductase, zinc-binding dehydrogenase family protein
BnaA01g12860D	AT3G56110.2	prenylated RAB acceptor 1.B1
BnaA01g16940D	AT4G28160.1	hydroxyproline-rich glycoprotein family protein
BnaA01g17650D	AT4G04910.1	AAA-type ATPase family protein
BnaA01g23690D	AT3G23605.1	Ubiquitin-like superfamily protein
BnaA01g25240D	0	0
BnaA01g25880D	AT3G19820.3	cell elongation protein / DWARF1 / DIMINUTO (DIM)
BnaA01g26500D	AT3G18780.2	actin 2
BnaA01g27010D	AT3G18080.1	B-S glucosidase 44
BnaA01g27080D	AT1G14800.1	Nucleic acid-binding, OB-fold-like protein
BnaA01g28440D	AT3G14330.1	Tetratricopeptide repeat (TPR)-like superfamily protein
BnaA01g30320D	AT3G12780.1	phosphoglycerate kinase 1
BnaA01g30530D	AT3G12510.1	MADS-box family protein
BnaA01g31830D	AT5G47590.1	Heat shock protein HSP20/alpha crystallin family
BnaA01g32720D	AT3G06610.1	DNA-binding enhancer protein-related
BnaA01g33230D	AT3G02080.1	Ribosomal protein S19e family protein
BnaA01g33850D	AT3G03950.3	evolutionarily conserved C-terminal region 1
BnaA01g33870D	AT3G03920.1	H/ACA ribonucleoprotein complex, subunit Gar1/Naf1 protein
BnaA01g33880D	AT3G03910.1	glutamate dehydrogenase 3
BnaA01g33960D	0	0
BnaA01g34060D	AT3G03640.1	beta glucosidase 25
BnaA01g34430D	AT3G03250.1	UDP-GLUCOSE PYROPHOSPHORYLASE 1
BnaA01g34560D	AT4G40010.1	SNF1-related protein kinase 2.7
BnaA02g10390D	AT3G53430.1	Ribosomal protein L11 family protein
BnaA02g11240D	0	0
BnaA02g11350D	AT4G30064.1	low-molecular-weight cysteine-rich 61
BnaA02g11410D	AT5G51130.1	S-adenosyl-L-methionine-dependent methyltransferases superfamily protein
BnaA02g13880D	AT1G52950.1	Nucleic acid-binding, OB-fold-like protein
BnaA02g15910D	AT1G72290.1	Kunitz family trypsin and protease inhibitor protein
BnaA02g17930D	AT3G19515.2	0
BnaA02g18010D	AT4G20095.3	Protein of unknown function (DUF626)
BnaA02g18060D	0	0
BnaA02g18200D	AT1G77690.1	like AUX1 3
BnaA02g19210D	0	0
BnaA02g19470D	AT1G80680.1	SUPPRESSOR OF AUXIN RESISTANCE 3
BnaA02g20690D	AT4G02590.2	basic helix-loop-helix (bHLH) DNA-binding superfamily protein
BnaA02g21130D	0	0
BnaA02g22990D	AT1G14800.1	Nucleic acid-binding, OB-fold-like protein
BnaA02g23820D	0	0
BnaA02g24400D	AT5G46290.1	3-ketoacyl-acyl carrier protein synthase I
BnaA02g24830D	AT5G47590.1	Heat shock protein HSP20/alpha crystallin family
BnaA02g26660D	AT2G02990.1	ribonuclease 1
BnaA02g29010D	AT3G27690.1	photosystem II light harvesting complex gene 2.3
BnaA02g30290D	AT5G48580.1	FK506- and rapamycin-binding protein 15 kD-2
BnaA02g31160D	AT5G27450.3	mevalonate kinase
BnaA02g35050D	AT5G44510.1	target of AVRB operation1
BnaA02g36710D	AT5G43210.1	Excinuclease ABC, C subunit, N-terminal
BnaA03g03330D	AT5G11410.1	Protein kinase superfamily protein
BnaA03g03400D	AT5G11520.1	aspartate aminotransferase 3
BnaA03g03440D	AT5G11670.1	NADP-malic enzyme 2
BnaA03g03530D	0	0
BnaA03g03640D	AT5G11900.1	Translation initiation factor SUI1 family protein
BnaA03g03810D	AT5G12190.1	RNA-binding (RRM/RBD/RNP motifs) family protein
BnaA03g04970D	AT5G14590.1	Isocitrate/isopropylmalate dehydrogenase family protein
BnaA03g05390D	AT5G15350.1	early nodulin-like protein 17
BnaA03g05520D	AT4G22390.1	F-box associated ubiquitination effector family protein
BnaA03g05530D	AT4G22390.1	F-box associated ubiquitination effector family protein
BnaA03g05550D	AT4G22390.1	F-box associated ubiquitination effector family protein
BnaA03g06290D	AT5G16880.2	Target of Myb protein 1
BnaA03g06330D	AT5G16990.1	Zinc-binding dehydrogenase family protein
BnaA03g06360D	AT5G17120.1	Cystatin/monellin superfamily protein
BnaA03g06550D	AT5G17340.1	Putative membrane lipoprotein
BnaA03g06640D	AT5G17540.1	HXXXD-type acyl-transferase family protein
BnaA03g06650D	AT5G17560.1	BolA-like family protein
BnaA03g06890D	AT5G18110.1	novel cap-binding protein
BnaA03g07460D	0	0
BnaA03g10960D	0	0
BnaA03g11660D	AT5G54970.1	0
BnaA03g11670D	AT5G54940.2	Translation initiation factor SUI1 family protein
BnaA03g15610D	AT2G33830.2	Dormancy/auxin associated family protein
BnaA03g16390D	AT2G35900.1	0
BnaA03g23880D	AT4G09020.1	isoamylase 3
BnaA03g23890D	AT4G38940.1	Galactose oxidase/kelch repeat superfamily protein
BnaA03g26600D	AT4G01575.1	serine protease inhibitor, Kazal-type family protein
BnaA03g27890D	AT3G02468.1	conserved peptide upstream open reading frame 9
BnaA03g27990D	AT3G02555.1	0
BnaA03g28270D	AT3G03490.1	peroxin 19-1
BnaA03g28420D	AT3G03826.1	0
BnaA03g30240D	AT3G07910.1	0
BnaA03g31290D	AT5G04590.1	sulfite reductase
BnaA03g32320D	AT3G12580.1	heat shock protein 70
BnaA03g35030D	AT3G19000.1	2-oxoglutarate (2OG) and Fe(II)-dependent oxygenase superfamily protein
BnaA03g37300D	AT3G24315.1	Sec20 family protein
BnaA03g37330D	AT3G24360.1	ATP-dependent caseinolytic (Clp) protease/crotonase family protein
BnaA03g43650D	0	0
BnaA03g49770D	AT4G30070.1	low-molecular-weight cysteine-rich 59
BnaA03g49960D	AT4G30070.1	low-molecular-weight cysteine-rich 59
BnaA03g49970D	AT4G30074.1	low-molecular-weight cysteine-rich 19
BnaA03g50110D	AT4G30390.1	0
BnaA03g50950D	AT4G35725.1	0
BnaA03g52310D	AT4G33000.2	calcineurin B-like protein 10
BnaA03g52350D	AT2G05642.1	Nucleic acid-binding, OB-fold-like protein
BnaA03g52660D	AT4G33630.2	Protein of unknown function (DUF3506)
BnaA03g53510D	AT4G36650.1	plant-specific TFIIB-related protein
BnaA03g53860D	0	0
BnaA03g55810D	0	0
BnaA03g58900D	AT4G28660.1	photosystem II reaction center PSB28 protein
BnaA03g59750D	AT1G61990.1	Mitochondrial transcription termination factor family protein
BnaA03g59800D	AT1G62180.1	5'adenylylphosphosulfate reductase 2
BnaA03g60190D	AT2G19740.1	Ribosomal protein L31e family protein
BnaA04g00030D	0	0
BnaA04g00260D	AT3G62940.3	Cysteine proteinases superfamily protein
BnaA04g01450D	AT3G59990.4	methionine aminopeptidase 2B
BnaA04g01690D	AT3G59280.1	Protein Transporter, Pam16
BnaA04g09780D	0	0
BnaA04g12650D	AT2G22170.1	Lipase/lipooxygenase, PLAT/LH2 family protein
BnaA04g13380D	0	0
BnaA04g13830D	AT3G20370.1	TRAF-like family protein
BnaA04g15630D	AT3G49020.1	FBD, F-box and Leucine Rich Repeat domains containing protein
BnaA04g15860D	AT2G27450.1	nitrilase-like protein 1
BnaA04g16490D	AT2G28570.1	0
BnaA04g19440D	AT2G33410.1	RNA-binding (RRM/RBD/RNP motifs) family protein
BnaA04g19470D	AT3G15710.1	Peptidase S24/S26A/S26B/S26C family protein
BnaA04g26560D	AT2G45960.1	plasma membrane intrinsic protein 1B
BnaA04g28570D	AT2G29500.1	HSP20-like chaperones superfamily protein
BnaA04g29610D	AT2G48150.1	glutathione peroxidase 4
BnaA05g04570D	AT2G45110.1	expansin B4
BnaA05g09780D	0	0
BnaA05g19050D	0	0
BnaA05g22430D	AT3G05345.1	Chaperone DnaJ-domain superfamily protein
BnaA05g24740D	AT3G14840.2	Leucine-rich repeat transmembrane protein kinase
BnaA05g24750D	AT3G14840.2	Leucine-rich repeat transmembrane protein kinase
BnaA05g25630D	AT3G13780.1	SMAD/FHA domain-containing protein
BnaA05g29010D	AT3G09390.1	metallothionein 2A
BnaA05g29090D	AT3G09320.1	DHHC-type zinc finger family protein
BnaA05g29830D	AT3G14040.1	Pectin lyase-like superfamily protein
BnaA05g31350D	AT3G05960.1	sugar transporter 6
BnaA05g31760D	0	0
BnaA05g32230D	AT3G04945.1	low-molecular-weight cysteine-rich 18
BnaA05g32590D	AT3G03380.1	DegP protease 7
BnaA05g32620D	AT3G03440.1	ARM repeat superfamily protein
BnaA05g32630D	AT3G03450.1	RGA-like 2
BnaA05g32640D	AT3G03450.1	RGA-like 2
BnaA05g32660D	AT3G03480.1	acetyl CoA:(Z)-3-hexen-1-ol acetyltransferase
BnaA05g32700D	AT3G03826.1	0
BnaA05g32730D	AT3G03790.3	ankyrin repeat family protein / regulator of chromosome condensation (RCC1) family protein
BnaA05g32750D	AT3G03770.2	Leucine-rich repeat protein kinase family protein
BnaA05g32760D	AT3G03750.2	SET domain protein 20
BnaA05g32770D	AT3G03720.2	cationic amino acid transporter 4
BnaA05g32780D	AT3G03710.1	polyribonucleotide nucleotidyltransferase, putative
BnaA05g32810D	AT3G03650.1	Exostosin family protein
BnaA05g32830D	AT3G03610.1	ELMO/CED-12 family protein
BnaA05g32840D	AT3G03600.1	ribosomal protein S2
BnaA05g33020D	AT3G04400.1	Ribosomal protein L14p/L23e family protein
BnaA05g33170D	AT2G14080.1	Disease resistance protein (TIR-NBS-LRR class) family
BnaA05g33230D	AT3G02910.1	AIG2-like (avirulence induced gene) family protein
BnaA05g33410D	AT3G02720.1	Class I glutamine amidotransferase-like superfamily protein
BnaA05g33450D	AT3G02555.1	0
BnaA05g35030D	AT2G32920.1	PDI-like 2-3
BnaA05g35160D	AT2G32650.2	RmlC-like cupins superfamily protein
BnaA05g36870D	0	0
BnaA06g01540D	AT1G52400.3	beta glucosidase 18
BnaA06g03380D	AT5G56630.1	phosphofructokinase 7
BnaA06g09750D	AT1G15000.1	serine carboxypeptidase-like 50
BnaA06g12100D	AT1G17880.1	basic transcription factor 3
BnaA06g12760D	AT1G18600.1	RHOMBOID-like protein 12
BnaA06g14800D	0	0
BnaA06g15070D	AT1G21320.2	nucleotide binding;nucleic acid binding
BnaA06g15670D	AT3G49645.1	0
BnaA06g16310D	AT3G48950.1	Pectin lyase-like superfamily protein
BnaA06g19010D	AT3G48690.1	alpha/beta-Hydrolases superfamily protein
BnaA06g20450D	AT3G46490.1	2-oxoglutarate (2OG) and Fe(II)-dependent oxygenase superfamily protein
BnaA06g20600D	0	0
BnaA06g22800D	AT5G63650.1	SNF1-related protein kinase 2.5
BnaA06g23050D	AT5G63910.1	farnesylcysteine lyase
BnaA06g23240D	AT1G27650.2	U2 snRNP auxiliary factor small subunit, putative
BnaA06g24050D	AT5G65120.1	0
BnaA06g24380D	0	0
BnaA06g25090D	AT2G18910.1	hydroxyproline-rich glycoprotein family protein
BnaA06g27130D	AT5G24650.1	Mitochondrial import inner membrane translocase subunit Tim17/Tim22/Tim23 family protein
BnaA06g27480D	AT5G25120.1	ytochrome p450, family 71, subfamily B, polypeptide 11
BnaA06g28550D	0	0
BnaA06g28560D	AT5G27820.1	Ribosomal L18p/L5e family protein
BnaA06g28970D	AT5G27110.1	Tetratricopeptide repeat (TPR)-like superfamily protein
BnaA06g29000D	AT3G05100.1	S-adenosyl-L-methionine-dependent methyltransferases superfamily protein
BnaA06g33690D	AT2G03390.1	uvrB/uvrC motif-containing protein
BnaA06g38980D	AT3G44300.1	nitrilase 2
BnaA07g01600D	AT2G18850.1	SET domain-containing protein
BnaA07g01670D	AT5G42640.1	C2H2 and C2HC zinc fingers superfamily protein
BnaA07g02360D	AT4G38670.3	Pathogenesis-related thaumatin superfamily protein
BnaA07g05870D	0	0
BnaA07g06180D	AT3G23840.1	HXXXD-type acyl-transferase family protein
BnaA07g06370D	AT3G23570.1	alpha/beta-Hydrolases superfamily protein
BnaA07g06560D	AT3G23400.1	Plastid-lipid associated protein PAP / fibrillin family protein
BnaA07g07060D	AT1G30760.1	FAD-binding Berberine family protein
BnaA07g07870D	AT1G36000.1	LOB domain-containing protein 5
BnaA07g08270D	AT5G23040.1	Protein of unknown function (DUF3353)
BnaA07g09540D	AT5G50790.1	Nodulin MtN3 family protein
BnaA07g09660D	AT4G33150.3	lysine-ketoglutarate reductase/saccharopine dehydrogenase bifunctional enzyme
BnaA07g10030D	AT1G23290.1	Ribosomal protein L18e/L15 superfamily protein
BnaA07g11250D	AT1G20823.1	RING/U-box superfamily protein
BnaA07g11350D	0	0
BnaA07g11460D	AT1G20430.1	0
BnaA07g12260D	AT5G66920.1	SKU5 similar 17
BnaA07g15390D	AT5G27990.1	Pre-rRNA-processing protein TSR2, conserved region
BnaA07g16120D	AT3G53740.4	Ribosomal protein L36e family protein
BnaA07g16510D	AT3G54820.1	plasma membrane intrinsic protein 2;5
BnaA07g17380D	AT3G57610.1	adenylosuccinate synthase
BnaA07g19330D	AT3G62420.1	basic region/leucine zipper motif 53
BnaA07g21190D	0	0
BnaA07g22620D	AT1G73600.2	S-adenosyl-L-methionine-dependent methyltransferases superfamily protein
BnaA07g22900D	AT1G72970.1	Glucose-methanol-choline (GMC) oxidoreductase family protein
BnaA07g23370D	AT2G46960.2	cytochrome P450, family 709, subfamily B, polypeptide 1
BnaA07g23460D	AT1G71691.2	GDSL-like Lipase/Acylhydrolase superfamily protein
BnaA07g24320D	AT1G69295.1	plasmodesmata callose-binding protein 4
BnaA07g26280D	AT5G38690.1	Zinc-finger domain of monoamine-oxidase A repressor R1 protein
BnaA07g26970D	AT1G68310.2	Protein of unknown function (DUF59)
BnaA07g27610D	AT1G68960.1	Protein of unknown function (DUF295)
BnaA07g30040D	AT1G72290.1	Kunitz family trypsin and protease inhibitor protein
BnaA07g34530D	AT1G78955.1	camelliol C synthase 1
BnaA07g35560D	AT1G80500.1	SNARE-like superfamily protein
BnaA07g35570D	AT1G80500.1	SNARE-like superfamily protein
BnaA07g35590D	AT2G26865.1	0
BnaA07g35600D	AT1G15690.1	Inorganic H pyrophosphatase family protein
BnaA07g35660D	AT1G80390.1	indole-3-acetic acid inducible 15
BnaA07g35670D	AT1G80380.2	P-loop containing nucleoside triphosphate hydrolases superfamily protein
BnaA07g35740D	AT1G80300.1	nucleotide transporter 1
BnaA07g35780D	AT1G80130.1	Tetratricopeptide repeat (TPR)-like superfamily protein
BnaA07g35900D	AT1G79915.1	Putative methyltransferase family protein
BnaA07g35920D	AT1G79900.1	Mitochondrial substrate carrier family protein
BnaA07g36150D	0	0
BnaA07g36360D	0	0
BnaA07g36430D	AT3G23300.1	S-adenosyl-L-methionine-dependent methyltransferases superfamily protein
BnaA07g37340D	0	0
BnaA08g00680D	AT3G14310.1	pectin methylesterase 3
BnaA08g11870D	AT4G33210.1	F-box family protein
BnaA08g12060D	AT5G42240.1	serine carboxypeptidase-like 42
BnaA08g16190D	AT1G61150.7	LisH and RanBPM domains containing protein
BnaA08g19010D	0	0
BnaA08g19440D	AT1G25490.1	ARM repeat superfamily protein
BnaA08g22390D	AT1G18830.1	Transducin/WD40 repeat-like superfamily protein
BnaA08g23390D	AT1G17060.1	cytochrome p450 72c1
BnaA08g23600D	AT1G16390.1	organic cation/carnitine transporter 3
BnaA08g23720D	AT1G15880.1	golgi snare 11
BnaA08g23780D	AT1G15690.1	Inorganic H pyrophosphatase family protein
BnaA08g24010D	AT1G14400.2	ubiquitin carrier protein 1
BnaA08g24700D	AT1G12520.1	copper chaperone for SOD1
BnaA08g24790D	AT1G12330.1	0
BnaA08g25320D	AT1G11580.1	methylesterase PCR A
BnaA08g27010D	AT1G22090.1	Protein of unknown function (DUF626)
BnaA08g27590D	AT5G52190.1	Sugar isomerase (SIS) family protein
BnaA09g00390D	AT4G01850.2	S-adenosylmethionine synthetase 2
BnaA09g00770D	AT1G54385.2	ARM repeat superfamily protein
BnaA09g00800D	AT4G02440.1	F-box family protein
BnaA09g00820D	AT4G02480.1	AAA-type ATPase family protein
BnaA09g00890D	AT4G02570.4	cullin 1
BnaA09g00980D	AT4G02640.2	bZIP transcription factor family protein
BnaA09g01280D	AT4G03070.1	2-oxoglutarate (2OG) and Fe(II)-dependent oxygenase superfamily protein
BnaA09g02810D	AT5G47870.1	0
BnaA09g04300D	AT5G26280.1	TRAF-like family protein
BnaA09g09990D	AT2G19760.1	profilin 1
BnaA09g10240D	AT2G20360.1	NAD(P)-binding Rossmann-fold superfamily protein
BnaA09g14190D	AT1G60470.1	galactinol synthase 4
BnaA09g16100D	0	0
BnaA09g18000D	AT4G18100.1	Ribosomal protein L32e
BnaA09g21440D	0	0
BnaA09g25090D	AT1G31450.1	Eukaryotic aspartyl protease family protein
BnaA09g25950D	AT1G30570.1	hercules receptor kinase 2
BnaA09g27840D	0	0
BnaA09g38120D	AT3G60040.1	F-box family protein
BnaA09g42190D	AT2G47130.1	NAD(P)-binding Rossmann-fold superfamily protein
BnaA09g42520D	AT3G44870.1	S-adenosyl-L-methionine-dependent methyltransferases superfamily protein
BnaA09g43250D	AT2G21290.1	0
BnaA09g43420D	AT2G21110.1	Disease resistance-responsive (dirigent-like protein) family protein
BnaA09g44670D	0	0
BnaA09g45320D	AT1G14980.1	chaperonin 10
BnaA09g46850D	AT1G12760.1	Zinc finger, C3HC4 type (RING finger) family protein
BnaA09g46890D	AT3G22470.1	Pentatricopeptide repeat (PPR) superfamily protein
BnaA09g48360D	AT1G09580.1	emp24/gp25L/p24 family/GOLD family protein
BnaA09g48430D	AT1G01355.1	Putative endonuclease or glycosyl hydrolase
BnaA09g48960D	AT1G08250.1	arogenate dehydratase 6
BnaA09g49220D	AT1G07830.1	ribosomal protein L29 family protein
BnaA09g50580D	AT1G04270.1	cytosolic ribosomal protein S15
BnaA09g51340D	AT1G70770.2	Protein of unknown function DUF2359, transmembrane
BnaA09g51360D	AT1G70770.2	Protein of unknown function DUF2359, transmembrane
BnaA09g51430D	AT1G02280.2	translocon at the outer envelope membrane of chloroplasts 33
BnaA09g51450D	AT1G02260.1	Divalent ion symporter
BnaA09g51480D	AT1G01050.1	pyrophosphorylase 1
BnaA09g51510D	AT1G01090.1	pyruvate dehydrogenase E1 alpha
BnaA09g51530D	AT1G01120.1	3-ketoacyl-CoA synthase 1
BnaA09g51550D	AT1G01160.1	GRF1-interacting factor 2
BnaA09g53380D	AT5G65360.1	Histone superfamily protein
BnaA09g54870D	AT2G05520.5	glycine-rich protein 3
BnaA10g05680D	AT2G43590.1	Chitinase family protein
BnaA10g06710D	AT5G53370.1	pectin methylesterase PCR fragment F
BnaA10g07880D	AT3G20050.1	T-complex protein 1 alpha subunit
BnaA10g10330D	AT5G56170.1	LORELEI-LIKE-GPI-ANCHORED PROTEIN 1
BnaA10g11890D	AT5G37055.1	HIT-type Zinc finger family protein
BnaA10g12040D	AT5G58240.1	FRAGILE HISTIDINE TRIAD
BnaA10g13510D	AT5G57280.1	S-adenosyl-L-methionine-dependent methyltransferases superfamily protein
BnaA10g16700D	AT5G18120.1	APR-like 7
BnaA10g22390D	AT5G09760.1	Plant invertase/pectin methylesterase inhibitor superfamily
BnaA10g22910D	AT5G08535.1	D111/G-patch domain-containing protein
BnaA10g23070D	AT5G08290.1	mRNA splicing factor, thioredoxin-like U5 snRNP
BnaA10g24010D	AT5G06500.1	AGAMOUS-like 96
BnaA10g24320D	AT5G03495.1	RNA-binding (RRM/RBD/RNP motifs) family protein
BnaA10g25020D	AT5G05380.1	prenylated RAB acceptor 1.B3
BnaA10g25400D	0	0
BnaA10g26360D	AT5G03740.1	histone deacetylase 2C
BnaAnng00180D	AT5G01470.2	S-adenosyl-L-methionine-dependent methyltransferases superfamily protein
BnaAnng00290D	AT5G02260.1	expansin A9
BnaAnng00390D	AT5G02520.1	0
BnaAnng00400D	AT5G02560.1	histone H2A 12
BnaAnng00410D	AT5G02600.1	Heavy metal transport/detoxification superfamily protein
BnaAnng01760D	AT5G06600.1	ubiquitin-specific protease 12
BnaAnng03290D	AT1G60220.1	UB-like protease 1D
BnaAnng05910D	AT5G09270.2	0
BnaAnng05940D	AT5G09225.1	0
BnaAnng06210D	AT5G08280.1	hydroxymethylbilane synthase
BnaAnng07730D	0	0
BnaAnng12180D	AT3G04400.1	Ribosomal protein L14p/L23e family protein
BnaAnng12370D	AT1G05070.1	Protein of unknown function (DUF1068)
BnaAnng13960D	AT5G01200.1	Duplicated homeodomain-like superfamily protein
BnaAnng14070D	AT1G25150.1	F-box family protein
BnaAnng15040D	AT5G19172.1	Cysteine-rich protein
BnaAnng15300D	AT3G02910.1	AIG2-like (avirulence induced gene) family protein
BnaAnng18620D	AT1G21250.1	cell wall-associated kinase
BnaAnng20030D	AT4G30220.2	small nuclear ribonucleoprotein F
BnaAnng20040D	AT5G47110.1	Chlorophyll A-B binding family protein
BnaAnng20940D	AT5G49740.1	ferric reduction oxidase 7
BnaAnng21750D	AT1G24260.2	K-box region and MADS-box transcription factor family protein
BnaAnng23580D	AT5G62700.1	tubulin beta chain 3
BnaAnng23640D	AT3G03740.1	BTB-POZ and MATH domain 4
BnaAnng24130D	AT2G36830.1	gamma tonoplast intrinsic protein
BnaAnng27020D	AT1G28690.1	Tetratricopeptide repeat (TPR)-like superfamily protein
BnaAnng27250D	AT5G62500.1	end binding protein 1B
BnaAnng28000D	AT1G14800.1	Nucleic acid-binding, OB-fold-like protein
BnaAnng29380D	AT5G02030.1	POX (plant homeobox) family protein
BnaAnng30950D	AT5G22750.1	DNA/RNA helicase protein
BnaAnng33150D	AT4G32670.1	RING/FYVE/PHD zinc finger superfamily protein
BnaAnng33590D	0	0
BnaAnng34360D	AT1G05190.1	Ribosomal protein L6 family
BnaAnng34520D	AT1G57750.1	cytochrome P450, family 96, subfamily A, polypeptide 15
BnaAnng36830D	AT3G02470.4	S-adenosylmethionine decarboxylase
BnaAnng37180D	AT4G20095.1	Protein of unknown function (DUF626)
BnaAnng38290D	AT1G22450.1	cytochrome C oxidase 6B
BnaAnng38720D	AT2G04040.1	MATE efflux family protein
BnaAnng39780D	AT1G73440.1	calmodulin-related
BnaAnng40150D	0	0
BnaAnng40240D	AT1G45688.1	0
BnaAnng40860D	0	0
BnaC01g00360D	0	0
BnaC01g06430D	AT4G32020.1	0
BnaC01g07400D	0	0
BnaC01g08000D	AT4G30380.1	Barwin-related endoglucanase
BnaC01g21060D	AT4G17280.1	Auxin-responsive family protein
BnaC01g23180D	AT5G51250.1	Galactose oxidase/kelch repeat superfamily protein
BnaC01g32170D	AT1G51650.1	ATP synthase epsilon chain, mitochondrial
BnaC01g33900D	AT3G18780.2	actin 2
BnaC01g34520D	AT3G18035.1	winged-helix DNA-binding transcription factor family protein
BnaC01g35070D	AT3G16770.1	ethylene-responsive element binding protein
BnaC01g35230D	AT3G16640.1	translationally controlled tumor protein
BnaC01g36900D	AT1G14800.1	Nucleic acid-binding, OB-fold-like protein
BnaC01g37340D	AT3G13920.4	eukaryotic translation initiation factor 4A1
BnaC01g37760D	AT3G13310.1	Chaperone DnaJ-domain superfamily protein
BnaC01g38510D	AT3G12580.1	heat shock protein 70
BnaC01g38670D	AT3G10350.1	P-loop containing nucleoside triphosphate hydrolases superfamily protein
BnaC01g38680D	AT3G10300.3	Calcium-binding EF-hand family protein
BnaC01g38880D	AT3G10050.1	L-O-methylthreonine resistant 1
BnaC01g38960D	AT3G09820.1	adenosine kinase 1
BnaC01g39470D	AT3G08550.1	elongation defective 1 protein / ELD1 protein
BnaC01g39840D	AT3G04920.1	Ribosomal protein S24e family protein
BnaC01g39860D	AT3G04600.3	Nucleotidylyl transferase superfamily protein
BnaC01g39870D	AT3G05040.1	ARM repeat superfamily protein
BnaC01g39890D	AT4G34670.1	Ribosomal protein S3Ae
BnaC01g40000D	AT4G38130.1	histone deacetylase 1
BnaC01g40030D	AT3G04590.2	AT hook motif DNA-binding family protein
BnaC01g40110D	AT3G04350.1	Plant protein of unknown function (DUF946)
BnaC01g40120D	AT5G18480.1	plant glycogenin-like starch initiation protein 6
BnaC01g40190D	AT3G04240.1	Tetratricopeptide repeat (TPR)-like superfamily protein
BnaC01g40200D	AT5G18380.1	Ribosomal protein S5 domain 2-like superfamily protein
BnaC01g40210D	AT1G13440.1	glyceraldehyde-3-phosphate dehydrogenase C2
BnaC01g40230D	AT5G18280.1	apyrase 2
BnaC01g40290D	AT3G03980.1	NAD(P)-binding Rossmann-fold superfamily protein
BnaC01g40320D	AT3G03980.1	NAD(P)-binding Rossmann-fold superfamily protein
BnaC01g40340D	AT5G38670.1	Galactose oxidase/kelch repeat superfamily protein
BnaC01g40350D	AT3G03960.1	TCP-1/cpn60 chaperonin family protein
BnaC01g40360D	AT3G03950.3	evolutionarily conserved C-terminal region 1
BnaC01g40370D	AT3G03940.1	Protein kinase family protein
BnaC01g40380D	AT3G03920.1	H/ACA ribonucleoprotein complex, subunit Gar1/Naf1 protein
BnaC01g40400D	AT3G03870.2	0
BnaC01g40410D	AT3G03860.1	APR-like 5
BnaC01g40440D	AT3G03810.1	O-fucosyltransferase family protein
BnaC01g40500D	AT1G26796.1	Plant self-incompatibility protein S1 family
BnaC01g40540D	AT3G03720.2	cationic amino acid transporter 4
BnaC01g40560D	AT3G03690.1	Core-2/I-branching beta-1,6-N-acetylglucosaminyltransferase family protein
BnaC01g40570D	AT3G03680.1	C2 calcium/lipid-binding plant phosphoribosyltransferase family protein
BnaC01g40610D	AT3G03640.1	beta glucosidase 25
BnaC01g40620D	AT3G03630.1	cysteine synthase 26
BnaC01g40640D	AT3G03610.1	ELMO/CED-12 family protein
BnaC01g43880D	AT1G36240.1	Ribosomal protein L7Ae/L30e/S12e/Gadd45 family protein
BnaC01g43960D	AT3G17210.1	heat stable protein 1
BnaC01g44340D	AT2G05642.1	Nucleic acid-binding, OB-fold-like protein
BnaC02g00230D	AT5G10580.1	Protein of unknown function, DUF599
BnaC02g00320D	AT5G10450.1	G-box regulating factor 6
BnaC02g00380D	AT5G65360.1	Histone superfamily protein
BnaC02g00690D	AT5G09810.1	actin 7
BnaC02g03080D	AT5G03460.1	0
BnaC02g03190D	AT5G03345.1	0
BnaC02g03430D	AT5G02960.1	Ribosomal protein S12/S23 family protein
BnaC02g21550D	AT1G72810.1	Pyridoxal-5'-phosphate-dependent enzyme family protein
BnaC02g22330D	AT1G73680.1	alpha dioxygenase
BnaC02g25110D	AT3G62330.1	Zinc knuckle (CCHC-type) family protein
BnaC02g29940D	0	0
BnaC02g30350D	AT3G14130.1	Aldolase-type TIM barrel family protein
BnaC02g31780D	0	0
BnaC02g32040D	0	0
BnaC02g32230D	AT5G46290.1	3-ketoacyl-acyl carrier protein synthase I
BnaC02g32550D	AT5G47590.1	Heat shock protein HSP20/alpha crystallin family
BnaC02g33750D	AT2G01240.1	Reticulon family protein
BnaC02g33920D	AT5G36290.2	Uncharacterized protein family (UPF0016)
BnaC02g33980D	AT2G01540.1	Calcium-dependent lipid-binding (CaLB domain) family protein
BnaC02g34270D	AT5G16250.1	0
BnaC02g35000D	AT2G03350.1	Protein of unknown function, DUF538
BnaC02g35140D	AT2G03750.1	P-loop containing nucleoside triphosphate hydrolases superfamily protein
BnaC02g37000D	0	0
BnaC02g37100D	AT1G80460.1	Actin-like ATPase superfamily protein
BnaC02g37180D	AT3G28007.1	Nodulin MtN3 family protein
BnaC02g37710D	AT5G38170.1	Bifunctional inhibitor/lipid-transfer protein/seed storage 2S albumin superfamily protein
BnaC02g45190D	0	0
BnaC02g45790D	AT1G67430.1	Ribosomal protein L22p/L17e family protein
BnaC02g48000D	AT2G03505.1	Carbohydrate-binding X8 domain superfamily protein
BnaC03g03450D	AT5G08290.1	mRNA splicing factor, thioredoxin-like U5 snRNP
BnaC03g03910D	AT5G09760.1	Plant invertase/pectin methylesterase inhibitor superfamily
BnaC03g03920D	AT5G09770.1	Ribosomal protein L17 family protein
BnaC03g04070D	AT5G10020.1	Leucine-rich receptor-like protein kinase family protein
BnaC03g04080D	AT5G10050.1	NAD(P)-binding Rossmann-fold superfamily protein
BnaC03g04120D	AT1G10040.1	alpha/beta-Hydrolases superfamily protein
BnaC03g04130D	AT5G10110.1	0
BnaC03g04140D	AT2G34250.2	SecY protein transport family protein
BnaC03g04170D	AT5G10140.1	K-box region and MADS-box transcription factor family protein
BnaC03g04180D	AT5G10160.1	Thioesterase superfamily protein
BnaC03g04190D	AT5G10240.1	asparagine synthetase 3
BnaC03g04200D	AT5G10260.1	RAB GTPase homolog H1E
BnaC03g04230D	AT5G10360.1	Ribosomal protein S6e
BnaC03g04240D	AT5G10370.1	helicase domain-containing protein / IBR domain-containing protein / zinc finger protein-related
BnaC03g04250D	AT5G65360.1	Histone superfamily protein
BnaC03g04370D	AT5G10630.2	Translation elongation factor EF1A/initiation factor IF2gamma family protein
BnaC03g04390D	AT5G10540.1	Zincin-like metalloproteases family protein
BnaC03g04410D	AT5G10550.1	global transcription factor group E2
BnaC03g04430D	0	0
BnaC03g05510D	AT5G12310.1	RING/U-box superfamily protein
BnaC03g09000D	AT5G18410.2	transcription activators
BnaC03g22570D	AT5G18380.1	Ribosomal protein S5 domain 2-like superfamily protein
BnaC03g29220D	AT4G31830.1	0
BnaC03g30400D	0	0
BnaC03g41110D	AT3G61860.1	RNA-binding (RRM/RBD/RNP motifs) family protein
BnaC03g41570D	AT3G20360.1	TRAF-like family protein
BnaC03g41620D	AT3G20520.1	SHV3-like 3
BnaC03g44480D	AT2G04040.1	MATE efflux family protein
BnaC03g60490D	AT4G39260.2	cold, circadian rhythm, and RNA binding 1
BnaC03g60760D	AT4G39917.1	low-molecular-weight cysteine-rich 45
BnaC03g61130D	AT4G37980.1	elicitor-activated gene 3-1
BnaC03g61430D	0	0
BnaC03g61520D	0	0
BnaC03g62010D	AT4G36150.1	Disease resistance protein (TIR-NBS-LRR class) family
BnaC03g62120D	AT3G14150.2	Aldolase-type TIM barrel family protein
BnaC03g62260D	AT4G29305.1	low-molecular-weight cysteine-rich 25
BnaC03g63270D	AT3G31430.1	0
BnaC03g65620D	AT4G34960.1	Cyclophilin-like peptidyl-prolyl cis-trans isomerase family protein
BnaC03g67500D	AT1G14800.1	Nucleic acid-binding, OB-fold-like protein
BnaC03g67580D	0	0
BnaC03g69480D	0	0
BnaC03g70940D	AT5G37460.1	Family of unknown function (DUF577)
BnaC03g70950D	AT1G55915.1	zinc ion binding
BnaC03g70980D	AT1G18900.3	Pentatricopeptide repeat (PPR) superfamily protein
BnaC03g71010D	0	0
BnaC03g71570D	AT5G59320.1	lipid transfer protein 3
BnaC03g76570D	AT4G37770.1	1-amino-cyclopropane-1-carboxylate synthase 8
BnaC03g76830D	AT1G36280.1	L-Aspartase-like family protein
BnaC03g77680D	AT4G29270.1	HAD superfamily, subfamily IIIB acid phosphatase
BnaC04g06610D	AT1G67250.1	Proteasome maturation factor UMP1
BnaC04g06850D	AT1G73490.2	RNA-binding (RRM/RBD/RNP motifs) family protein
BnaC04g06880D	0	0
BnaC04g07810D	AT2G02140.1	low-molecular-weight cysteine-rich 72
BnaC04g09480D	AT5G45570.1	Ulp1 protease family protein
BnaC04g10370D	AT4G30990.2	ARM repeat superfamily protein
BnaC04g17850D	0	0
BnaC04g18890D	0	0
BnaC04g18900D	0	0
BnaC04g19680D	0	0
BnaC04g19710D	0	0
BnaC04g19910D	AT3G46560.1	Tim10/DDP family zinc finger protein
BnaC04g20170D	AT5G37190.1	COP1-interacting protein 4
BnaC04g20360D	AT4G34720.1	ATPase, F0/V0 complex, subunit C protein
BnaC04g21330D	AT3G62380.1	0
BnaC04g22460D	AT3G60070.1	Major facilitator superfamily protein
BnaC04g27410D	AT2G47210.1	myb-like transcription factor family protein
BnaC04g28240D	AT3G52380.1	chloroplast RNA-binding protein 33
BnaC04g29010D	AT5G65360.1	Histone superfamily protein
BnaC04g29250D	0	0
BnaC04g33760D	AT1G79380.1	Ca(2)-dependent phospholipid-binding protein (Copine) family
BnaC04g42700D	AT2G31470.1	F-box and associated interaction domains-containing protein
BnaC04g49060D	AT2G43550.1	Scorpion toxin-like knottin superfamily protein
BnaC04g53210D	AT2G45510.1	cytochrome P450, family 704, subfamily A, polypeptide 2
BnaC04g53390D	AT2G38360.1	prenylated RAB acceptor 1.B4
BnaC05g06720D	AT5G08020.1	RPA70-kDa subunit B
BnaC05g09730D	AT5G41020.1	myb family transcription factor
BnaC05g14350D	AT5G50110.1	S-adenosyl-L-methionine-dependent methyltransferases superfamily protein
BnaC05g16360D	AT1G21130.1	O-methyltransferase family protein
BnaC05g17720D	AT5G28823.1	0
BnaC05g18940D	AT1G10745.1	Maternally expressed gene (MEG) family protein
BnaC05g22800D	AT1G29850.2	double-stranded DNA-binding family protein
BnaC05g23490D	AT1G30510.2	root FNR 2
BnaC05g24090D	AT1G14800.1	Nucleic acid-binding, OB-fold-like protein
BnaC05g26060D	AT1G30510.2	root FNR 2
BnaC05g26280D	AT4G36250.1	aldehyde dehydrogenase 3F1
BnaC05g28690D	AT3G18270.1	cytochrome P450, family 77, subfamily A, polypeptide 5 pseudogene
BnaC05g30020D	AT1G52950.1	Nucleic acid-binding, OB-fold-like protein
BnaC05g42730D	AT3G10370.1	FAD-dependent oxidoreductase family protein
BnaC05g42830D	AT3G10270.1	DNA GYRASE B1
BnaC05g43020D	AT3G09980.1	Family of unknown function (DUF662)
BnaC05g43050D	AT3G09950.1	0
BnaC05g47150D	0	0
BnaC05g47160D	AT3G04630.3	WVD2-like 1
BnaC05g47180D	AT3G04520.1	threonine aldolase 2
BnaC05g47200D	AT3G04500.1	RNA-binding (RRM/RBD/RNP motifs) family protein
BnaC05g47220D	AT3G04480.1	endoribonucleases
BnaC05g47250D	AT1G55790.1	Domain of unknown function (DUF2431)
BnaC05g47350D	AT3G04290.1	Li-tolerant lipase 1
BnaC05g47370D	AT3G04280.3	response regulator 22
BnaC05g47390D	AT5G18380.1	Ribosomal protein S5 domain 2-like superfamily protein
BnaC05g47400D	AT5G11250.1	Disease resistance protein (TIR-NBS-LRR class)
BnaC05g47440D	AT3G04130.2	Tetratricopeptide repeat (TPR)-like superfamily protein
BnaC05g47470D	AT3G04090.1	small and basic intrinsic protein 1A
BnaC05g47530D	AT3G04020.1	0
BnaC05g47580D	AT3G03970.2	ARM repeat superfamily protein
BnaC05g47650D	0	0
BnaC05g47660D	AT3G03890.1	FMN binding
BnaC05g47720D	AT3G03870.2	0
BnaC05g47730D	AT3G03860.1	APR-like 5
BnaC05g47780D	AT3G03440.1	ARM repeat superfamily protein
BnaC05g47800D	AT3G03420.1	Ku70-binding family protein
BnaC05g47820D	AT3G03410.1	EF hand calcium-binding protein family
BnaC05g47860D	AT3G03320.1	RNA-binding ASCH domain protein
BnaC05g47900D	AT3G03305.1	Calcineurin-like metallo-phosphoesterase superfamily protein
BnaC05g47910D	AT3G03300.3	dicer-like 2
BnaC05g48020D	AT3G03790.3	ankyrin repeat family protein / regulator of chromosome condensation (RCC1) family protein
BnaC05g48060D	AT3G03750.2	SET domain protein 20
BnaC05g48110D	AT3G03650.1	Exostosin family protein
BnaC05g48130D	AT3G03610.1	ELMO/CED-12 family protein
BnaC05g48140D	AT3G03600.1	ribosomal protein S2
BnaC05g48230D	AT3G02580.1	sterol 1
BnaC05g48240D	AT3G02600.1	lipid phosphate phosphatase 3
BnaC05g51260D	AT1G14800.1	Nucleic acid-binding, OB-fold-like protein
BnaC06g05340D	AT1G52400.3	beta glucosidase 18
BnaC06g05350D	AT1G52410.1	TSK-associating protein 1
BnaC06g05520D	AT2G24200.2	Cytosol aminopeptidase family protein
BnaC06g06190D	AT1G53200.1	0
BnaC06g15020D	AT5G43690.1	P-loop containing nucleoside triphosphate hydrolases superfamily protein
BnaC06g15030D	0	0
BnaC06g15480D	AT3G54900.1	CAX interacting protein 1
BnaC06g15900D	AT2G04350.2	AMP-dependent synthetase and ligase family protein
BnaC06g18010D	AT3G61740.1	SET domain protein 14
BnaC06g18020D	0	0
BnaC06g18110D	0	0
BnaC06g23440D	AT1G73760.1	RING/U-box superfamily protein
BnaC06g24220D	AT1G72170.1	Domain of unknown function (DUF543)
BnaC06g25090D	0	0
BnaC06g25470D	0	0
BnaC06g25530D	AT1G68990.1	male gametophyte defective 3
BnaC06g25580D	0	0
BnaC06g25970D	AT5G10470.2	kinesin like protein for actin based chloroplast movement 1
BnaC06g27880D	0	0
BnaC06g28200D	AT5G09730.1	beta-xylosidase 3
BnaC06g28410D	0	0
BnaC06g28680D	AT1G67660.3	Restriction endonuclease, type II-like superfamily protein
BnaC06g28980D	AT1G67830.1	alpha-fucosidase 1
BnaC06g29030D	AT1G25150.1	F-box family protein
BnaC06g30320D	AT1G68670.1	myb-like transcription factor family protein
BnaC06g30410D	AT1G69220.1	Protein kinase superfamily protein
BnaC06g30720D	AT5G15380.1	domains rearranged methylase 1
BnaC06g31010D	0	0
BnaC06g34750D	AT1G73940.1	0
BnaC06g34990D	AT1G74090.1	desulfo-glucosinolate sulfotransferase 18
BnaC06g35010D	AT1G74110.1	cytochrome P450, family 78, subfamily A, polypeptide 10
BnaC06g35200D	AT1G07070.1	Ribosomal protein L35Ae family protein
BnaC06g35340D	AT1G74430.1	myb domain protein 95
BnaC06g40300D	0	0
BnaC06g40310D	0	0
BnaC06g41260D	AT4G25870.1	Core-2/I-branching beta-1,6-N-acetylglucosaminyltransferase family protein
BnaC06g41450D	AT1G53390.1	P-loop containing nucleoside triphosphate hydrolases superfamily protein
BnaC06g42550D	AT5G27700.1	Ribosomal protein S21e
BnaC06g43280D	AT1G73150.1	global transcription factor group E3
BnaC07g07750D	0	0
BnaC07g09080D	0	0
BnaC07g09400D	AT1G29930.1	chlorophyll A/B binding protein 1
BnaC07g14020D	0	0
BnaC07g15130D	AT1G20823.1	RING/U-box superfamily protein
BnaC07g17830D	AT1G10950.1	transmembrane nine 1
BnaC07g20300D	AT5G47550.1	Cystatin/monellin superfamily protein
BnaC07g22790D	0	0
BnaC07g22980D	AT3G25830.1	terpene synthase-like sequence-1,8-cineole
BnaC07g35660D	AT4G18980.1	AtS40-3
BnaC07g36170D	AT2G30350.2	Excinuclease ABC, C subunit, N-terminal
BnaC07g36400D	AT4G20780.1	calmodulin like 42
BnaC07g41590D	AT4G28910.3	novel interactor of JAZ
BnaC07g41610D	AT4G28920.1	Protein of unknown function (DUF626)
BnaC07g45550D	AT4G35320.1	0
BnaC07g48690D	AT1G30550.1	S-adenosyl-L-methionine-dependent methyltransferases superfamily protein
BnaC07g50710D	AT4G29610.1	Cytidine/deoxycytidylate deaminase family protein
BnaC07g50730D	AT4G29590.1	S-adenosyl-L-methionine-dependent methyltransferases superfamily protein
BnaC07g50740D	AT4G29570.1	Cytidine/deoxycytidylate deaminase family protein
BnaC07g50770D	AT4G29570.1	Cytidine/deoxycytidylate deaminase family protein
BnaC08g07650D	AT1G21680.1	DPP6 N-terminal domain-like protein
BnaC08g12360D	AT4G26940.1	Galactosyltransferase family protein
BnaC08g12460D	AT1G05180.1	NAD(P)-binding Rossmann-fold superfamily protein
BnaC08g16940D	AT1G16390.1	organic cation/carnitine transporter 3
BnaC08g25730D	AT3G54910.3	RNI-like superfamily protein
BnaC08g30120D	AT4G02480.1	AAA-type ATPase family protein
BnaC08g30360D	AT3G60120.1	beta glucosidase 27
BnaC08g33610D	AT2G25070.1	Protein phosphatase 2C family protein
BnaC08g34980D	AT4G21105.1	cytochrome-c oxidases;electron carriers
BnaC08g36400D	AT1G76810.1	eukaryotic translation initiation factor 2 (eIF-2) family protein
BnaC08g36960D	AT5G22950.1	SNF7 family protein
BnaC08g37140D	AT1G18580.1	galacturonosyltransferase 11
BnaC08g37190D	0	0
BnaC08g38670D	AT1G15810.1	S15/NS1, RNA-binding protein
BnaC08g39120D	AT1G14990.1	0
BnaC08g39130D	AT1G14980.1	chaperonin 10
BnaC08g39740D	AT1G13300.1	myb-like transcription factor family protein
BnaC08g40330D	AT3G04120.1	glyceraldehyde-3-phosphate dehydrogenase C subunit 1
BnaC08g40390D	AT5G03495.1	RNA-binding (RRM/RBD/RNP motifs) family protein
BnaC08g40450D	0	0
BnaC08g41110D	AT1G12550.1	D-isomer specific 2-hydroxyacid dehydrogenase family protein
BnaC08g41760D	AT1G11890.1	Synaptobrevin family protein
BnaC08g41990D	AT1G11600.1	cytochrome P450, family 77, subfamily B, polypeptide 1
BnaC08g42010D	AT1G11580.1	methylesterase PCR A
BnaC08g42310D	AT1G10865.1	0
BnaC08g42570D	AT1G09690.1	Translation protein SH3-like family protein
BnaC08g45660D	AT1G01090.1	pyruvate dehydrogenase E1 alpha
BnaC09g00220D	AT4G02770.1	photosystem I subunit D-1
BnaC09g00410D	AT4G03050.2	2-oxoglutarate (2OG) and Fe(II)-dependent oxygenase superfamily protein
BnaC09g00440D	AT4G03070.1	2-oxoglutarate (2OG) and Fe(II)-dependent oxygenase superfamily protein
BnaC09g01670D	AT5G51940.1	RNA polymerase Rpb6
BnaC09g07990D	AT5G66570.1	PS II oxygen-evolving complex 1
BnaC09g16390D	AT5G39570.1	0
BnaC09g18030D	0	0
BnaC09g22070D	AT2G03670.1	cell division cycle 48B
BnaC09g26400D	AT1G14800.1	Nucleic acid-binding, OB-fold-like protein
BnaC09g27470D	AT5G56630.1	phosphofructokinase 7
BnaC09g50000D	AT5G05340.1	Peroxidase superfamily protein
BnaC09g51970D	AT5G44910.1	Toll-Interleukin-Resistance (TIR) domain family protein
BnaCnng01390D	AT4G01680.1	myb domain protein 55
BnaCnng01440D	AT4G01610.2	Cysteine proteinases superfamily protein
BnaCnng02030D	AT4G01280.1	Homeodomain-like superfamily protein
BnaCnng02040D	AT4G01290.2	0
BnaCnng02050D	AT4G01310.1	Ribosomal L5P family protein
BnaCnng02060D	AT4G01320.1	Peptidase family M48 family protein
BnaCnng02070D	AT4G01330.1	Protein kinase superfamily protein
BnaCnng02080D	AT4G01360.1	0
BnaCnng02120D	AT4G00755.2	F-box family protein
BnaCnng02160D	AT4G00730.1	Homeobox-leucine zipper family protein / lipid-binding START domain-containing protein
BnaCnng02170D	AT4G00720.1	shaggy-like protein kinase 32
BnaCnng02190D	AT4G00680.1	actin depolymerizing factor 8
BnaCnng02200D	AT4G00660.1	RNAhelicase-like 8
BnaCnng02210D	AT4G00620.1	Amino acid dehydrogenase family protein
BnaCnng02230D	AT4G00585.1	0
BnaCnng02240D	AT4G00570.1	NAD-dependent malic enzyme 2
BnaCnng02360D	AT4G00430.1	plasma membrane intrinsic protein 1;4
BnaCnng02430D	AT4G00330.1	calmodulin-binding receptor-like cytoplasmic kinase 2
BnaCnng05840D	AT3G02520.1	general regulatory factor 7
BnaCnng05860D	AT3G02680.1	nijmegen breakage syndrome 1
BnaCnng05900D	AT3G02730.1	thioredoxin F-type 1
BnaCnng05920D	AT3G02750.2	Protein phosphatase 2C family protein
BnaCnng05930D	AT3G02780.1	isopentenyl pyrophosphate:dimethylallyl pyrophosphate isomerase 2
BnaCnng05940D	AT3G02790.1	zinc finger (C2H2 type) family protein
BnaCnng05970D	AT3G02820.1	zinc knuckle (CCHC-type) family protein
BnaCnng06020D	AT3G02860.2	zinc ion binding
BnaCnng06030D	AT3G02870.1	Inositol monophosphatase family protein
BnaCnng06060D	AT3G02910.1	AIG2-like (avirulence induced gene) family protein
BnaCnng06190D	AT3G03060.1	P-loop containing nucleoside triphosphate hydrolases superfamily protein
BnaCnng06200D	AT3G03070.1	NADH-ubiquinone oxidoreductase-related
BnaCnng06210D	AT3G03080.1	Zinc-binding dehydrogenase family protein
BnaCnng06240D	AT3G03110.1	exportin 1B
BnaCnng06260D	AT3G03140.1	Tudor/PWWP/MBT superfamily protein
BnaCnng06270D	AT3G03150.1	0
BnaCnng06280D	AT3G03160.1	0
BnaCnng06330D	AT3G03220.1	expansin A13
BnaCnng13930D	AT3G33530.3	Transducin family protein / WD-40 repeat family protein
BnaCnng15910D	AT3G45190.1	SIT4 phosphatase-associated family protein
BnaCnng18290D	AT3G03050.1	cellulose synthase-like D3
BnaCnng18300D	AT3G03060.1	P-loop containing nucleoside triphosphate hydrolases superfamily protein
BnaCnng18310D	AT3G03070.1	NADH-ubiquinone oxidoreductase-related
BnaCnng18330D	AT3G03100.1	NADH:ubiquinone oxidoreductase, 17.2kDa subunit
BnaCnng18380D	AT3G03130.1	0
BnaCnng18400D	AT3G03170.1	0
BnaCnng18450D	AT3G03230.1	alpha/beta-Hydrolases superfamily protein
BnaCnng18510D	AT3G03420.1	Ku70-binding family protein
BnaCnng20400D	AT3G56850.1	ABA-responsive element binding protein 3
BnaCnng20460D	AT3G56940.1	dicarboxylate diiron protein, putative (Crd1)
BnaCnng24660D	0	0
BnaCnng24680D	AT3G05190.1	D-aminoacid aminotransferase-like PLP-dependent enzymes superfamily protein
BnaCnng25420D	AT2G39090.1	tetratricopeptide repeat (TPR)-containing protein
BnaCnng28390D	AT2G05642.1	Nucleic acid-binding, OB-fold-like protein
BnaCnng29060D	AT3G02090.1	Insulinase (Peptidase family M16) protein
BnaCnng29070D	AT3G02080.1	Ribosomal protein S19e family protein
BnaCnng29110D	AT3G01090.2	SNF1 kinase homolog 10
BnaCnng29120D	AT3G01140.1	myb domain protein 106
BnaCnng29130D	AT3G01150.1	polypyrimidine tract-binding protein 1
BnaCnng29150D	AT3G01180.1	starch synthase 2
BnaCnng32870D	AT4G02590.3	basic helix-loop-helix (bHLH) DNA-binding superfamily protein
BnaCnng36020D	AT3G55252.1	Plant self-incompatibility protein S1 family
BnaCnng38380D	AT4G08280.1	Thioredoxin superfamily protein
BnaCnng39980D	AT4G37080.1	Protein of unknown function, DUF547
BnaCnng41150D	AT1G60640.5	0
BnaCnng43780D	AT3G26370.1	O-fucosyltransferase family protein
BnaCnng44550D	AT3G04530.1	phosphoenolpyruvate carboxylase kinase 2
BnaCnng45490D	AT4G16845.1	VEFS-Box of polycomb protein
BnaCnng48430D	AT1G68905.1	Defensin-like (DEFL) family protein
BnaCnng53900D	AT3G03250.1	UDP-GLUCOSE PYROPHOSPHORYLASE 1
BnaCnng56050D	AT1G80360.1	Pyridoxal phosphate (PLP)-dependent transferases superfamily protein
BnaCnng59860D	AT5G63820.1	Protein of unknown function (DUF626)
BnaCnng60100D	0	0
BnaCnng60270D	AT2G21950.1	SKP1 interacting partner 6
BnaCnng60870D	AT5G10490.1	MSCS-like 2
BnaCnng67890D	AT5G12350.1	Regulator of chromosome condensation (RCC1) family with FYVE zinc finger domain
BnaCnng69930D	0	0
BnaCnng71290D	AT1G48440.1	B-cell receptor-associated 31-like
BnaCnng71880D	AT3G17530.1	F-box and associated interaction domains-containing protein
BnaCnng74090D	AT1G52950.1	Nucleic acid-binding, OB-fold-like protein
BnaCnng75920D	AT4G01850.2	S-adenosylmethionine synthetase 2
BnaA01g03040D	AT4G34120.1	Cystathionine beta-synthase (CBS) family protein
BnaA01g04110D	AT4G32840.1	phosphofructokinase 6
BnaA01g04650D	AT4G32340.1	Tetratricopeptide repeat (TPR)-like superfamily protein
BnaA01g10410D	AT4G20090.1	Pentatricopeptide repeat (PPR) superfamily protein
BnaA01g13110D	AT4G23496.1	SPIRAL1-like5
BnaA01g14450D	AT4G25100.5	Fe superoxide dismutase 1
BnaA01g16450D	AT4G27450.1	Aluminium induced protein with YGL and LRDR motifs
BnaA01g17780D	AT5G47540.1	Mo25 family protein
BnaA01g21580D	AT1G58110.2	Basic-leucine zipper (bZIP) transcription factor family protein
BnaA01g22280D	AT1G60280.1	NAC domain containing protein 23
BnaA01g23110D	AT1G74090.1	desulfo-glucosinolate sulfotransferase 18
BnaA01g27530D	AT3G16870.1	GATA transcription factor 17
BnaA01g30490D	AT3G12580.1	heat shock protein 70
BnaA01g34610D	AT4G39950.1	cytochrome P450, family 79, subfamily B, polypeptide 2
BnaA01g36200D	AT1G61720.1	NAD(P)-binding Rossmann-fold superfamily protein
BnaA01g36380D	AT1G60900.1	U2 snRNP auxilliary factor, large subunit, splicing factor
BnaA01g36450D	AT1G61780.1	postsynaptic protein-related
BnaA01g36460D	AT1G61790.1	Oligosaccharyltransferase complex/magnesium transporter family protein
BnaA02g00030D	AT5G09590.1	mitochondrial HSO70 2
BnaA02g00200D	AT5G05030.1	Protein of Unknown Function (DUF239)
BnaA02g01000D	AT5G11420.1	Protein of unknown function, DUF642
BnaA02g12480D	AT1G66330.2	senescence-associated family protein
BnaA02g17180D	AT1G75390.1	basic leucine-zipper 44
BnaA02g18740D	AT1G78090.1	trehalose-6-phosphate phosphatase
BnaA02g20750D	AT1G56220.1	Dormancy/auxin associated family protein
BnaA02g21500D	AT4G22758.1	0
BnaA02g21600D	AT4G11790.1	Pleckstrin homology (PH) domain superfamily protein
BnaA02g21750D	AT4G11320.1	Papain family cysteine protease
BnaA02g30780D	AT1G06900.1	Insulinase (Peptidase family M16) family protein
BnaA02g31590D	AT5G26280.1	TRAF-like family protein
BnaA02g31800D	AT5G25950.1	Protein of Unknown Function (DUF239)
BnaA02g35930D	AT1G15460.1	HCO3- transporter family
BnaA02g36590D	AT5G46960.1	Plant invertase/pectin methylesterase inhibitor superfamily protein
BnaA02g37140D	AT2G01660.1	plasmodesmata-located protein 6
BnaA03g02170D	AT5G07690.1	myb domain protein 29
BnaA03g02520D	AT5G08540.1	0
BnaA03g03740D	AT5G12020.1	17.6 kDa class II heat shock protein
BnaA03g04040D	AT5G12840.3	nuclear factor Y, subunit A1
BnaA03g04050D	AT5G12870.1	myb domain protein 46
BnaA03g15220D	AT5G07300.1	Calcium-dependent phospholipid-binding Copine family protein
BnaA03g17390D	AT2G37750.1	0
BnaA03g18950D	0	0
BnaA03g25220D	AT2G47550.1	Plant invertase/pectin methylesterase inhibitor superfamily
BnaA03g26110D	AT4G02580.1	NADH-ubiquinone oxidoreductase 24 kDa subunit, putative
BnaA03g27780D	AT3G02180.2	SPIRAL1-like3
BnaA03g28830D	AT3G04850.1	Tesmin/TSO1-like CXC domain-containing protein
BnaA03g30810D	AT3G09260.1	Glycosyl hydrolase superfamily protein
BnaA03g33860D	0	0
BnaA03g34750D	AT3G16820.1	F-box and associated interaction domains-containing protein
BnaA03g35000D	AT3G18940.1	clast3-related
BnaA03g35870D	AT3G57550.1	guanylate kinase
BnaA03g46570D	AT5G49720.1	glycosyl hydrolase 9A1
BnaA03g54180D	AT4G37660.1	Ribosomal protein L12/ ATP-dependent Clp protease adaptor protein ClpS family protein
BnaA03g57310D	AT4G01950.1	glycerol-3-phosphate acyltransferase 3
BnaA03g57380D	AT3G06070.1	0
BnaA03g59050D	AT4G28830.1	S-adenosyl-L-methionine-dependent methyltransferases superfamily protein
BnaA03g59950D	0	0
BnaA04g00280D	AT3G62920.1	0
BnaA04g09630D	AT5G39790.1	5'-AMP-activated protein kinase-related
BnaA04g15320D	AT1G17560.1	Ribosomal protein L14p/L23e family protein
BnaA04g15830D	0	0
BnaA04g16740D	AT2G28870.1	0
BnaA04g16960D	AT1G31150.1	Domain of unknown function (DUF1985)
BnaA04g17580D	AT2G30500.2	Kinase interacting (KIP1-like) family protein
BnaA04g18590D	AT2G31880.1	Leucine-rich repeat protein kinase family protein
BnaA04g24160D	AT4G13770.1	cytochrome P450, family 83, subfamily A, polypeptide 1
BnaA04g25100D	AT2G43490.6	Ypt/Rab-GAP domain of gyp1p superfamily protein
BnaA04g28800D	AT2G31220.1	basic helix-loop-helix (bHLH) DNA-binding superfamily protein
BnaA04g29080D	AT2G35040.1	AICARFT/IMPCHase bienzyme family protein
BnaA05g07300D	AT2G37170.1	plasma membrane intrinsic protein 2
BnaA05g07590D	AT2G36800.1	don-glucosyltransferase 1
BnaA05g08220D	AT2G36026.1	Ovate family protein
BnaA05g10610D	AT2G33000.1	ubiquitin-associated (UBA)/TS-N domain-containing protein-related
BnaA05g10620D	AT3G62330.1	Zinc knuckle (CCHC-type) family protein
BnaA05g14370D	AT5G62000.3	auxin response factor 2
BnaA05g24500D	AT3G15070.2	RING/U-box superfamily protein
BnaA05g32850D	AT3G03590.1	SWIB/MDM2 domain superfamily protein
BnaA05g37410D	AT3G04070.1	NAC domain containing protein 47
BnaA06g15400D	AT1G21680.1	DPP6 N-terminal domain-like protein
BnaA06g16040D	0	0
BnaA06g21300D	AT5G61790.1	calnexin 1
BnaA06g21910D	AT4G28360.1	Ribosomal protein L22p/L17e family protein
BnaA06g22710D	AT5G63560.1	HXXXD-type acyl-transferase family protein
BnaA06g26180D	AT5G23440.1	ferredoxin/thioredoxin reductase subunit A (variable subunit) 1
BnaA07g01560D	AT2G18740.1	Small nuclear ribonucleoprotein family protein
BnaA07g01710D	AT2G18510.1	RNA-binding (RRM/RBD/RNP motifs) family protein
BnaA07g05580D	AT3G24520.1	heat shock transcription factor C1
BnaA07g07890D	AT1G29590.1	Eukaryotic initiation factor 4E protein
BnaA07g08990D	AT1G24320.1	Six-hairpin glycosidases superfamily protein
BnaA07g09480D	0	0
BnaA07g10100D	AT1G23130.1	Polyketide cyclase/dehydrase and lipid transport superfamily protein
BnaA07g10830D	AT1G21890.1	nodulin MtN21 /EamA-like transporter family protein
BnaA07g11470D	AT1G20410.1	Pseudouridine synthase family protein
BnaA07g11550D	AT1G20310.1	0
BnaA07g14170D	0	0
BnaA07g15430D	AT5G41680.2	Protein kinase superfamily protein
BnaA07g17740D	AT3G58320.1	Ubiquitin-specific protease family C19-related protein
BnaA07g18200D	AT3G59190.1	F-box/RNI-like superfamily protein
BnaA07g23090D	AT1G72360.3	Integrase-type DNA-binding superfamily protein
BnaA07g23240D	AT1G72130.1	Major facilitator superfamily protein
BnaA07g23300D	AT1G72020.1	0
BnaA07g23640D	AT1G71140.1	MATE efflux family protein
BnaA07g24230D	AT1G69570.1	Dof-type zinc finger DNA-binding family protein
BnaA07g27130D	AT1G68470.1	Exostosin family protein
BnaA07g28360D	AT1G69840.7	SPFH/Band 7/PHB domain-containing membrane-associated protein family
BnaA07g31060D	AT1G73890.1	Bifunctional inhibitor/lipid-transfer protein/seed storage 2S albumin superfamily protein
BnaA07g31420D	AT1G74310.1	heat shock protein 101
BnaA07g31620D	AT1G74510.1	Galactose oxidase/kelch repeat superfamily protein
BnaA07g31870D	AT1G74940.1	Protein of unknown function (DUF581)
BnaA08g10290D	AT1G11580.1	methylesterase PCR A
BnaA08g10900D	0	0
BnaA08g16380D	AT4G39650.1	gamma-glutamyl transpeptidase 2
BnaA08g21440D	AT1G21140.1	Vacuolar iron transporter (VIT) family protein
BnaA08g21900D	AT1G20190.1	expansin 11
BnaA08g23220D	AT1G17260.1	autoinhibited H(+)-ATPase isoform 10
BnaA08g23730D	AT1G15860.2	Domain of unknown function (DUF298)
BnaA08g23740D	AT1G15860.2	Domain of unknown function (DUF298)
BnaA08g29410D	AT3G17450.1	hAT dimerisation domain-containing protein
BnaA09g00200D	AT4G01080.1	TRICHOME BIREFRINGENCE-LIKE 26
BnaA09g00810D	AT4G01910.1	Cysteine/Histidine-rich C1 domain family protein
BnaA09g02000D	AT5G40650.1	succinate dehydrogenase 2-2
BnaA09g02580D	AT3G29240.2	Protein of unknown function (DUF179)
BnaA09g10140D	AT2G20208.1	low-molecular-weight cysteine-rich 60
BnaA09g17440D	AT4G31700.1	ribosomal protein S6
BnaA09g24500D	AT3G26932.2	dsRNA-binding protein 3
BnaA09g26500D	AT1G30040.1	gibberellin 2-oxidase
BnaA09g29240D	AT1G26770.2	expansin A10
BnaA09g38200D	AT3G59950.1	Peptidase family C54 protein
BnaA09g40650D	AT2G26240.1	Transmembrane proteins 14C
BnaA09g43430D	AT2G21100.1	Disease resistance-responsive (dirigent-like protein) family protein
BnaA09g45300D	AT1G15000.1	serine carboxypeptidase-like 50
BnaA09g51380D	0	0
BnaA09g53940D	AT4G08290.1	nodulin MtN21 /EamA-like transporter family protein
BnaA09g55220D	AT3G58680.1	multiprotein bridging factor 1B
BnaA09g56980D	AT5G19850.1	alpha/beta-Hydrolases superfamily protein
BnaA10g00780D	AT1G01060.4	Homeodomain-like superfamily protein
BnaA10g01100D	AT1G02400.1	gibberellin 2-oxidase 6
BnaA10g01420D	AT3G05560.3	Ribosomal L22e protein family
BnaA10g04350D	AT1G06660.1	0
BnaA10g04750D	AT1G07300.1	josephin protein-related
BnaA10g04800D	AT1G07350.1	RNA-binding (RRM/RBD/RNP motifs) family protein
BnaA10g04810D	AT1G07380.1	Neutral/alkaline non-lysosomal ceramidase
BnaA10g04850D	AT1G07440.1	NAD(P)-binding Rossmann-fold superfamily protein
BnaA10g06850D	AT5G53560.1	cytochrome B5 isoform E
BnaA10g07800D	AT5G51700.1	protein binding;zinc ion binding
BnaA10g08150D	AT5G51230.1	VEFS-Box of polycomb protein
BnaA10g08190D	AT3G47570.1	Leucine-rich repeat protein kinase family protein
BnaA10g16520D	AT5G18320.1	ARM repeat superfamily protein
BnaA10g16570D	AT5G18260.1	RING/U-box superfamily protein
BnaA10g17180D	AT5G17560.1	BolA-like family protein
BnaA10g17440D	AT5G17220.1	glutathione S-transferase phi 12
BnaA10g17460D	AT5G17200.1	Pectin lyase-like superfamily protein
BnaA10g18160D	AT5G16140.2	Peptidyl-tRNA hydrolase family protein
BnaA10g25810D	AT5G04380.1	S-adenosyl-L-methionine-dependent methyltransferases superfamily protein
BnaA10g25830D	AT5G04350.1	Plant self-incompatibility protein S1 family
BnaA10g27030D	AT5G02540.1	NAD(P)-binding Rossmann-fold superfamily protein
BnaA10g27080D	AT5G02500.1	heat shock cognate protein 70-1
BnaA10g27170D	AT3G09390.1	metallothionein 2A
BnaA10g29580D	0	0
BnaA10g30380D	AT5G06410.1	DNAJ heat shock N-terminal domain-containing protein
BnaAnng00330D	AT3G09390.1	metallothionein 2A
BnaAnng06570D	AT5G23010.1	methylthioalkylmalate synthase 1
BnaAnng18610D	AT5G22750.1	DNA/RNA helicase protein
BnaAnng19430D	AT2G43820.1	UDP-glucosyltransferase 74F2
BnaAnng19450D	AT2G38255.1	Protein of Unknown Function (DUF239)
BnaAnng19580D	AT1G05340.1	0
BnaAnng21710D	AT1G27330.1	Ribosome associated membrane protein RAMP4
BnaAnng23590D	AT3G57260.1	beta-1,3-glucanase 2
BnaAnng24580D	AT1G02460.1	Pectin lyase-like superfamily protein
BnaAnng28250D	AT5G51860.1	K-box region and MADS-box transcription factor family protein
BnaAnng30850D	AT3G48780.1	serine palmitoyltransferase 1
BnaAnng31500D	AT5G02550.1	0
BnaAnng39320D	AT5G48850.1	Tetratricopeptide repeat (TPR)-like superfamily protein
BnaAnng39460D	AT2G19610.2	RING/U-box superfamily protein
BnaAnng40320D	AT1G29670.1	GDSL-like Lipase/Acylhydrolase superfamily protein
BnaAnng40940D	AT2G13295.1	0
BnaC01g06370D	AT4G32090.1	Beta-1,3-N-Acetylglucosaminyltransferase family protein
BnaC01g08460D	AT4G29920.1	Double Clp-N motif-containing P-loop nucleoside triphosphate hydrolases superfamily protein
BnaC01g30790D	AT5G45540.1	Protein of unknown function (DUF594)
BnaC01g31110D	AT3G23180.1	HR-like lesion-inducing protein-related
BnaC01g32800D	AT3G20060.1	ubiquitin-conjugating enzyme19
BnaC01g32850D	AT3G20000.1	translocase of the outer mitochondrial membrane 40
BnaC01g32860D	AT3G19990.1	0
BnaC01g32970D	AT3G19895.1	RING/U-box superfamily protein
BnaC01g33010D	AT3G19860.2	basic helix-loop-helix (bHLH) DNA-binding superfamily protein
BnaC01g33020D	AT3G19870.1	0
BnaC01g33030D	AT3G20030.1	F-box and associated interaction domains-containing protein
BnaC01g33100D	AT3G19740.1	P-loop containing nucleoside triphosphate hydrolases superfamily protein
BnaC01g33110D	AT3G19720.1	P-loop containing nucleoside triphosphate hydrolases superfamily protein
BnaC01g33260D	AT3G19590.1	Transducin/WD40 repeat-like superfamily protein
BnaC01g33270D	AT3G19580.2	zinc-finger protein 2
BnaC01g33330D	AT3G19510.1	Homeodomain-like protein with RING/FYVE/PHD-type zinc finger domain
BnaC01g33340D	AT3G19508.1	0
BnaC01g33350D	AT3G19500.1	basic helix-loop-helix (bHLH) DNA-binding superfamily protein
BnaC01g33490D	AT3G19390.1	Granulin repeat cysteine protease family protein
BnaC01g33530D	AT3G19160.1	ATP/ADP isopentenyltransferases
BnaC01g33560D	AT3G19100.1	Protein kinase superfamily protein
BnaC01g33680D	AT3G18990.1	AP2/B3-like transcriptional factor family protein
BnaC01g33790D	0	0
BnaC01g33820D	AT1G73885.1	0
BnaC01g33840D	AT3G17530.1	F-box and associated interaction domains-containing protein
BnaC01g33850D	AT3G18820.1	RAB GTPase homolog G3F
BnaC01g34020D	AT3G18640.1	Zinc finger C-x8-C-x5-C-x3-H type family protein
BnaC01g34060D	AT3G18580.1	Nucleic acid-binding, OB-fold-like protein
BnaC01g34080D	AT3G18560.1	0
BnaC01g34250D	AT3G18295.1	Protein of unknown function (DUF1639)
BnaC01g34360D	AT3G52590.1	ubiquitin extension protein 1
BnaC01g34430D	AT3G18165.1	modifier of snc1,4
BnaC01g34490D	AT3G18080.1	B-S glucosidase 44
BnaC01g34570D	AT3G17950.1	0
BnaC01g34600D	AT3G17910.1	Surfeit locus 1 cytochrome c oxidase biogenesis protein
BnaC01g34630D	AT1G14020.1	O-fucosyltransferase family protein
BnaC01g34640D	AT3G17810.1	pyrimidine 1
BnaC01g34650D	AT3G17790.1	purple acid phosphatase 17
BnaC01g34670D	AT3G02470.4	S-adenosylmethionine decarboxylase
BnaC01g34770D	AT3G17170.1	Translation elongation factor EF1B/ribosomal protein S6 family protein
BnaC01g34900D	AT3G17090.1	Protein phosphatase 2C family protein
BnaC01g34970D	AT3G17668.1	DnaJ/Hsp40 cysteine-rich domain superfamily protein
BnaC01g35020D	AT3G17611.1	RHOMBOID-like protein 14
BnaC01g35030D	AT1G18080.1	Transducin/WD40 repeat-like superfamily protein
BnaC01g35150D	AT3G16730.1	0
BnaC01g35260D	AT5G25060.1	RNA recognition motif (RRM)-containing protein
BnaC01g35310D	AT2G24200.2	Cytosol aminopeptidase family protein
BnaC01g35480D	AT3G16150.1	N-terminal nucleophile aminohydrolases (Ntn hydrolases) superfamily protein
BnaC01g37300D	AT3G14000.2	DZC (Disease resistance/zinc finger/chromosome condensation-like region) domain containing protein
BnaC01g37570D	AT3G13540.1	myb domain protein 5
BnaC01g37610D	AT3G13480.1	0
BnaC01g37620D	AT3G13460.1	evolutionarily conserved C-terminal region 2
BnaC01g37640D	AT3G13440.1	S-adenosyl-L-methionine-dependent methyltransferases superfamily protein
BnaC01g37720D	AT3G13360.1	WPP domain interacting protein 3
BnaC01g37750D	AT3G13320.1	cation exchanger 2
BnaC01g37780D	AT3G13226.1	regulatory protein RecX family protein
BnaC01g37790D	AT3G13225.2	WW domain-containing protein
BnaC01g37810D	AT3G13224.2	RNA-binding (RRM/RBD/RNP motifs) family protein
BnaC01g37900D	AT3G13150.1	Tetratricopeptide repeat (TPR)-like superfamily protein
BnaC01g38030D	AT3G13062.1	Polyketide cyclase/dehydrase and lipid transport superfamily protein
BnaC01g38040D	AT3G13060.2	evolutionarily conserved C-terminal region 5
BnaC01g38050D	AT3G13050.1	Major facilitator superfamily protein
BnaC01g38060D	AT3G13040.2	myb-like HTH transcriptional regulator family protein
BnaC01g38100D	AT3G13020.1	hAT transposon superfamily protein
BnaC01g38150D	AT3G12950.1	Trypsin family protein
BnaC01g38160D	AT3G12930.1	Lojap-related protein
BnaC01g38170D	AT3G12920.1	SBP (S-ribonuclease binding protein) family protein
BnaC01g38200D	AT3G12890.1	activator of spomin::LUC2
BnaC01g38230D	AT3G12820.1	myb domain protein 10
BnaC01g38270D	AT3G12780.1	phosphoglycerate kinase 1
BnaC01g38310D	AT3G12370.1	Ribosomal protein L10 family protein
BnaC01g38370D	AT3G12480.1	nuclear factor Y, subunit C11
BnaC01g38460D	AT3G12510.1	MADS-box family protein
BnaC01g38520D	AT3G12590.1	0
BnaC01g38550D	AT3G12620.2	Protein phosphatase 2C family protein
BnaC01g38560D	AT3G12630.1	A20/AN1-like zinc finger family protein
BnaC01g38600D	AT3G12685.1	Acid phosphatase/vanadium-dependent haloperoxidase-related protein
BnaC01g38610D	AT3G12700.1	Eukaryotic aspartyl protease family protein
BnaC01g38700D	AT3G10260.3	Reticulon family protein
BnaC01g40010D	AT5G59920.1	Cysteine/Histidine-rich C1 domain family protein
BnaC01g40070D	AT3G04550.1	0
BnaC01g40250D	AT3G04070.1	NAC domain containing protein 47
BnaC01g40270D	AT2G14080.1	Disease resistance protein (TIR-NBS-LRR class) family
BnaC01g40530D	AT3G03740.1	BTB-POZ and MATH domain 4
BnaC01g43820D	AT3G63220.1	Galactose oxidase/kelch repeat superfamily protein
BnaC01g43860D	AT3G18770.1	Autophagy-related protein 13
BnaC01g43970D	AT3G17205.3	ubiquitin protein ligase 6
BnaC01g43980D	AT1G57570.1	Mannose-binding lectin superfamily protein
BnaC01g44040D	AT3G16840.1	P-loop containing nucleoside triphosphate hydrolases superfamily protein
BnaC01g44070D	AT3G16860.1	COBRA-like protein 8 precursor
BnaC01g44110D	AT3G16970.1	Plant self-incompatibility protein S1 family
BnaC01g44130D	AT3G17000.1	ubiquitin-conjugating enzyme 32
BnaC01g44140D	AT3G17020.1	Adenine nucleotide alpha hydrolases-like superfamily protein
BnaC01g44150D	AT3G17030.1	Nucleic acid-binding proteins superfamily
BnaC01g44270D	AT2G16005.1	MD-2-related lipid recognition domain-containing protein
BnaC01g44350D	AT3G16200.1	0
BnaC01g44370D	AT1G53325.1	F-box associated ubiquitination effector family protein
BnaC01g44410D	AT3G16800.1	Protein phosphatase 2C family protein
BnaC01g44580D	AT3G16240.1	delta tonoplast integral protein
BnaC01g44630D	AT1G59680.1	F-box associated ubiquitination effector family protein
BnaC01g44740D	AT3G13680.1	F-box and associated interaction domains-containing protein
BnaC01g44760D	AT3G13690.1	Protein kinase protein with adenine nucleotide alpha hydrolases-like domain
BnaC01g44810D	AT3G13670.1	Protein kinase family protein
BnaC01g44900D	AT3G11770.1	Polynucleotidyl transferase, ribonuclease H-like superfamily protein
BnaC02g00020D	AT5G10890.1	myosin heavy chain-related
BnaC02g00030D	AT5G10870.1	chorismate mutase 2
BnaC02g00040D	AT5G10860.1	Cystathionine beta-synthase (CBS) family protein
BnaC02g00060D	AT5G10840.1	Endomembrane protein 70 protein family
BnaC02g00090D	AT5G10820.1	Major facilitator superfamily protein
BnaC02g00130D	AT5G10770.1	Eukaryotic aspartyl protease family protein
BnaC02g00150D	AT5G10740.1	Protein phosphatase 2C family protein
BnaC02g00190D	AT5G10690.1	pentatricopeptide (PPR) repeat-containing protein / CBS domain-containing protein
BnaC02g00250D	AT5G10540.1	Zincin-like metalloproteases family protein
BnaC02g00280D	AT5G10510.2	AINTEGUMENTA-like 6
BnaC02g00310D	AT5G10460.1	Haloacid dehalogenase-like hydrolase (HAD) superfamily protein
BnaC02g00470D	AT5G10160.1	Thioesterase superfamily protein
BnaC02g00480D	AT5G10150.1	Domain of unknown function (DUF966)
BnaC02g00490D	AT5G10140.1	K-box region and MADS-box transcription factor family protein
BnaC02g00560D	AT5G10030.2	TGACG motif-binding factor 4
BnaC02g00640D	AT5G09900.2	26S proteasome regulatory subunit, putative (RPN5)
BnaC02g00680D	AT5G05030.1	Protein of Unknown Function (DUF239)
BnaC02g00720D	AT5G09790.2	ARABIDOPSIS TRITHORAX-RELATED PROTEIN 5
BnaC02g00730D	AT5G09760.1	Plant invertase/pectin methylesterase inhibitor superfamily
BnaC02g00890D	AT5G09440.1	EXORDIUM like 4
BnaC02g00930D	AT5G64080.2	Bifunctional inhibitor/lipid-transfer protein/seed storage 2S albumin superfamily protein
BnaC02g00960D	AT5G09250.1	ssDNA-binding transcriptional regulator
BnaC02g00970D	AT5G09230.7	sirtuin 2
BnaC02g00990D	AT5G08790.1	NAC (No Apical Meristem) domain transcriptional regulator superfamily protein
BnaC02g01020D	AT5G08710.1	Regulator of chromosome condensation (RCC1) family protein
BnaC02g01050D	AT5G08660.1	Protein of unknown function (DUF668)
BnaC02g01120D	AT5G08415.1	Radical SAM superfamily protein
BnaC02g01170D	AT5G08330.1	TCP family transcription factor
BnaC02g01180D	AT5G08320.1	0
BnaC02g01190D	AT5G08315.1	Defensin-like (DEFL) family protein
BnaC02g01260D	AT5G08190.1	nuclear factor Y, subunit B12
BnaC02g01270D	AT5G08180.2	Ribosomal protein L7Ae/L30e/S12e/Gadd45 family protein
BnaC02g01330D	AT5G08040.1	mitochondrial import receptor subunit TOM5 homolog
BnaC02g01480D	AT5G07670.1	RNI-like superfamily protein
BnaC02g01520D	AT5G61500.1	autophagy 3 (APG3)
BnaC02g01530D	AT5G07580.1	Integrase-type DNA-binding superfamily protein
BnaC02g01610D	AT5G07440.2	glutamate dehydrogenase 2
BnaC02g01670D	AT5G07320.1	Mitochondrial substrate carrier family protein
BnaC02g01710D	AT5G07200.1	gibberellin 20-oxidase 3
BnaC02g01720D	AT5G07100.1	WRKY DNA-binding protein 26
BnaC02g01730D	AT2G17360.1	Ribosomal protein S4 (RPS4A) family protein
BnaC02g01830D	AT5G06810.1	Mitochondrial transcription termination factor family protein
BnaC02g01880D	AT5G06680.1	spindle pole body component 98
BnaC02g01950D	AT5G06560.1	Protein of unknown function, DUF593
BnaC02g02040D	AT5G06270.1	0
BnaC02g02050D	AT5G06230.1	TRICHOME BIREFRINGENCE-LIKE 9
BnaC02g02060D	AT5G06210.1	RNA binding (RRM/RBD/RNP motifs) family protein
BnaC02g02080D	AT5G06150.1	Cyclin family protein
BnaC02g02090D	AT5G06130.2	chaperone protein dnaJ-related
BnaC02g02110D	AT5G06060.1	NAD(P)-binding Rossmann-fold superfamily protein
BnaC02g02180D	AT5G06020.1	Plant self-incompatibility protein S1 family
BnaC02g02230D	AT1G07780.5	phosphoribosylanthranilate isomerase 1
BnaC02g02350D	AT5G05340.1	Peroxidase superfamily protein
BnaC02g02430D	AT5G05210.1	Surfeit locus protein 6
BnaC02g02480D	AT5G05060.1	Cystatin/monellin superfamily protein
BnaC02g02590D	AT5G04760.1	Duplicated homeodomain-like superfamily protein
BnaC02g02600D	AT5G04740.1	ACT domain-containing protein
BnaC02g02620D	AT1G66240.1	homolog of anti-oxidant 1
BnaC02g02700D	AT5G04480.1	UDP-Glycosyltransferase superfamily protein
BnaC02g02720D	AT5G04470.1	cyclin-dependent protein kinase inhibitors
BnaC02g02830D	AT5G03940.1	chloroplast signal recognition particle 54 kDa subunit
BnaC02g02840D	AT5G03905.1	Iron-sulphur cluster biosynthesis family protein
BnaC02g02850D	AT5G03900.2	Iron-sulphur cluster biosynthesis family protein
BnaC02g03060D	AT5G03510.1	C2H2-type zinc finger family protein
BnaC02g03240D	AT5G03290.1	isocitrate dehydrogenase V
BnaC02g03280D	AT5G03210.1	0
BnaC02g03290D	AT5G03200.1	RING/U-box superfamily protein
BnaC02g03320D	AT5G03170.1	FASCICLIN-like arabinogalactan-protein 11
BnaC02g03360D	AT4G01000.1	Ubiquitin-like superfamily protein
BnaC02g03410D	AT5G03040.3	IQ-domain 2
BnaC02g03460D	AT5G02880.1	ubiquitin-protein ligase 4
BnaC02g03470D	AT5G02810.1	pseudo-response regulator 7
BnaC02g03480D	AT5G02800.1	Protein kinase superfamily protein
BnaC02g03760D	AT5G56440.1	F-box/RNI-like/FBD-like domains-containing protein
BnaC02g03770D	AT5G11340.1	Acyl-CoA N-acyltransferases (NAT) superfamily protein
BnaC02g03800D	AT5G11420.1	Protein of unknown function, DUF642
BnaC02g03860D	AT5G11530.1	embryonic flower 1 (EMF1)
BnaC02g03920D	AT5G11580.1	Regulator of chromosome condensation (RCC1) family protein
BnaC02g03960D	AT5G11630.1	0
BnaC02g03970D	AT5G11640.1	Thioredoxin superfamily protein
BnaC02g04020D	0	0
BnaC02g04080D	AT5G11890.1	0
BnaC02g04130D	AT5G11960.1	Protein of unknown function (DUF803)
BnaC02g04160D	AT5G11980.1	conserved oligomeric Golgi complex component-related / COG complex component-related
BnaC02g04180D	AT5G12020.1	17.6 kDa class II heat shock protein
BnaC02g04250D	AT5G12120.1	Ubiquitin-associated/translation elongation factor EF1B protein
BnaC02g04260D	AT5G12130.1	integral membrane TerC family protein
BnaC02g04270D	AT5G12140.1	cystatin-1
BnaC02g04330D	AT5G12390.1	Tetratricopeptide repeat (TPR)-like superfamily protein
BnaC02g12960D	AT2G30350.2	Excinuclease ABC, C subunit, N-terminal
BnaC02g13450D	AT3G02020.1	aspartate kinase 3
BnaC02g15510D	AT5G51810.1	gibberellin 20 oxidase 2
BnaC02g16010D	AT1G14800.1	Nucleic acid-binding, OB-fold-like protein
BnaC02g16670D	AT5G67360.1	Subtilase family protein
BnaC02g19250D	0	0
BnaC02g20510D	AT5G47090.1	0
BnaC02g23010D	AT1G80560.1	isopropylmalate dehydrogenase 2
BnaC02g35320D	AT2G04030.1	Chaperone protein htpG family protein
BnaC02g36210D	AT3G26520.1	tonoplast intrinsic protein 2
BnaC02g41790D	AT5G23010.1	methylthioalkylmalate synthase 1
BnaC02g43900D	AT4G23330.2	0
BnaC02g44030D	AT5G66850.1	mitogen-activated protein kinase kinase kinase 5
BnaC02g48880D	0	0
BnaC03g03100D	AT5G07470.1	peptidemethionine sulfoxide reductase 3
BnaC03g03860D	AT5G09590.1	mitochondrial HSO70 2
BnaC03g04350D	AT5G10480.3	Protein-tyrosine phosphatase-like, PTPLA
BnaC03g04400D	AT5G10550.1	global transcription factor group E2
BnaC03g04450D	AT5G10625.1	0
BnaC03g08160D	AT5G17120.1	Cystatin/monellin superfamily protein
BnaC03g08970D	AT5G18390.1	Pentatricopeptide repeat (PPR) superfamily protein
BnaC03g09620D	AT5G19473.1	RPM1-interacting protein 4 (RIN4) family protein
BnaC03g11090D	AT5G22980.1	serine carboxypeptidase-like 47
BnaC03g11940D	AT5G59460.1	scarecrow-like transcription factor 11 (SCL11)
BnaC03g13100D	AT5G57123.1	0
BnaC03g26940D	AT2G26150.1	heat shock transcription factor A2
BnaC03g30700D	0	0
BnaC03g32060D	AT4G00525.1	0
BnaC03g32760D	0	0
BnaC03g33350D	AT3G03150.1	0
BnaC03g36430D	AT3G08660.1	Phototropic-responsive NPH3 family protein
BnaC03g37060D	AT3G11110.1	RING/U-box superfamily protein
BnaC03g40760D	0	0
BnaC03g49670D	AT5G64510.1	0
BnaC03g64540D	AT4G21710.1	DNA-directed RNA polymerase family protein
BnaC03g68040D	AT4G30190.1	H(+)-ATPase 2
BnaC03g68220D	AT5G63820.1	Protein of unknown function (DUF626)
BnaC03g68960D	AT1G52030.1	myrosinase-binding protein 2
BnaC03g69200D	AT1G52600.1	Peptidase S24/S26A/S26B/S26C family protein
BnaC03g69220D	AT1G52570.1	phospholipase D alpha 2
BnaC03g71440D	AT3G04560.1	0
BnaC04g06800D	AT2G38470.1	WRKY DNA-binding protein 33
BnaC04g13900D	AT1G14800.1	Nucleic acid-binding, OB-fold-like protein
BnaC04g20110D	AT1G62990.1	KNOTTED-like homeobox of Arabidopsis thaliana 7
BnaC04g29170D	AT3G20210.1	delta vacuolar processing enzyme
BnaC04g41300D	AT2G30570.1	photosystem II reaction center W
BnaC04g43600D	AT2G23148.1	Plant self-incompatibility protein S1 family
BnaC04g49350D	AT2G43890.1	Pectin lyase-like superfamily protein
BnaC04g54960D	AT3G62600.1	DNAJ heat shock family protein
BnaC04g55380D	AT3G60840.1	microtubule-associated protein 65-4
BnaC05g00840D	AT1G01060.4	Homeodomain-like superfamily protein
BnaC05g03620D	AT1G05540.1	Protein of unknown function (DUF295)
BnaC05g08050D	AT5G18460.1	Protein of Unknown Function (DUF239)
BnaC05g08130D	0	0
BnaC05g08860D	AT1G13030.1	sphere organelles protein-related
BnaC05g09620D	0	0
BnaC05g11610D	AT1G48900.1	Signal recognition particle, SRP54 subunit protein
BnaC05g13970D	AT1G18210.2	Calcium-binding EF-hand family protein
BnaC05g14430D	AT1G18800.1	NAP1-related protein 2
BnaC05g16350D	AT1G21130.1	O-methyltransferase family protein
BnaC05g38640D	AT4G33940.1	RING/U-box superfamily protein
BnaC05g41300D	AT3G11930.1	Adenine nucleotide alpha hydrolases-like superfamily protein
BnaC05g46330D	AT3G05470.1	Actin-binding FH2 (formin homology 2) family protein
BnaC05g47270D	AT3G04450.1	Homeodomain-like superfamily protein
BnaC05g47680D	AT5G41690.1	RNA-binding (RRM/RBD/RNP motifs) family protein
BnaC05g47710D	AT3G03880.1	Protein of unknown function (DUF1639)
BnaC05g48220D	AT3G02570.1	Mannose-6-phosphate isomerase, type I
BnaC06g05980D	0	0
BnaC06g15530D	AT3G16320.1	Tetratricopeptide repeat (TPR)-like superfamily protein
BnaC06g15630D	AT1G31150.1	Domain of unknown function (DUF1985)
BnaC06g18000D	AT3G61710.1	AUTOPHAGY 6
BnaC06g24160D	AT1G72610.1	germin-like protein 1
BnaC06g28020D	AT3G62840.1	Small nuclear ribonucleoprotein family protein
BnaC06g29080D	AT1G67870.1	glycine-rich protein
BnaC06g30400D	AT1G69220.1	Protein kinase superfamily protein
BnaC06g32300D	AT3G59100.1	glucan synthase-like 11
BnaC06g35220D	AT1G74310.1	heat shock protein 101
BnaC06g35490D	AT1G74590.1	glutathione S-transferase TAU 10
BnaC06g40570D	AT1G80440.1	Galactose oxidase/kelch repeat superfamily protein
BnaC06g43480D	AT1G69370.1	chorismate mutase 3
BnaC07g08220D	AT3G23300.1	S-adenosyl-L-methionine-dependent methyltransferases superfamily protein
BnaC07g12900D	AT1G23970.1	Protein of unknown function (DUF626)
BnaC07g15280D	AT1G20620.1	catalase 3
BnaC07g22240D	AT2G03340.1	WRKY DNA-binding protein 3
BnaC07g22250D	AT2G03350.1	Protein of unknown function, DUF538
BnaC07g22950D	AT2G27450.1	nitrilase-like protein 1
BnaC07g26170D	AT3G32930.1	0
BnaC07g26560D	AT5G48540.1	receptor-like protein kinase-related family protein
BnaC07g26590D	AT5G48570.1	FKBP-type peptidyl-prolyl cis-trans isomerase family protein
BnaC07g26840D	AT5G48905.1	low-molecular-weight cysteine-rich 12
BnaC07g34060D	AT4G17050.1	ureidoglycine aminohydrolase
BnaC07g40640D	AT4G26690.1	PLC-like phosphodiesterase family protein
BnaC07g40700D	AT4G26590.1	oligopeptide transporter 5
BnaC07g41990D	AT4G29590.1	S-adenosyl-L-methionine-dependent methyltransferases superfamily protein
BnaC07g47650D	AT4G38620.1	myb domain protein 4
BnaC07g49020D	AT3G27010.1	TEOSINTE BRANCHED 1, cycloidea, PCF (TCP)-domain family protein 20
BnaC07g50250D	AT4G23680.1	Polyketide cyclase/dehydrase and lipid transport superfamily protein
BnaC07g50350D	AT4G03340.1	Core-2/I-branching beta-1,6-N-acetylglucosaminyltransferase family protein
BnaC07g51310D	AT4G39917.1	low-molecular-weight cysteine-rich 45
BnaC08g13270D	AT4G29010.1	Enoyl-CoA hydratase/isomerase family
BnaC08g19810D	AT1G77130.1	plant glycogenin-like starch initiation protein 2
BnaC08g28500D	AT3G57520.1	seed imbibition 2
BnaC08g29890D	AT2G43630.1	0
BnaC08g33010D	AT2G26320.1	AGAMOUS-like 33
BnaC08g36410D	AT1G76810.1	eukaryotic translation initiation factor 2 (eIF-2) family protein
BnaC08g36460D	AT2G20060.1	Ribosomal protein L4/L1 family
BnaC08g39780D	AT1G14250.1	GDA1/CD39 nucleoside phosphatase family protein
BnaC08g40250D	AT1G13590.1	phytosulfokine 1 precursor
BnaC08g44050D	0	0
BnaC08g49670D	0	0
BnaC08g49790D	AT1G01070.1	nodulin MtN21 /EamA-like transporter family protein
BnaC09g00040D	AT4G02590.2	basic helix-loop-helix (bHLH) DNA-binding superfamily protein
BnaC09g00080D	AT4G02630.1	Protein kinase superfamily protein
BnaC09g00090D	AT4G02640.2	bZIP transcription factor family protein
BnaC09g00140D	AT4G02715.1	0
BnaC09g00160D	0	0
BnaC09g00210D	AT4G02760.3	RNI-like superfamily protein
BnaC09g00230D	AT4G02780.1	Terpenoid cyclases/Protein prenyltransferases superfamily protein
BnaC09g00250D	AT4G02830.1	0
BnaC09g00260D	AT2G26970.1	Polynucleotidyl transferase, ribonuclease H-like superfamily protein
BnaC09g00430D	AT4G03070.1	2-oxoglutarate (2OG) and Fe(II)-dependent oxygenase superfamily protein
BnaC09g00450D	AT4G03090.2	sequence-specific DNA binding;sequence-specific DNA binding transcription factors
BnaC09g00470D	AT4G03110.1	RNA-binding protein-defense related 1
BnaC09g00480D	AT4G03115.1	Mitochondrial substrate carrier family protein
BnaC09g00490D	AT4G03120.1	C2H2 and C2HC zinc fingers superfamily protein
BnaC09g00520D	AT4G03150.1	0
BnaC09g00540D	AT4G03200.1	catalytics
BnaC09g00580D	AT4G03280.1	photosynthetic electron transfer C
BnaC09g00590D	AT4G03290.1	EF hand calcium-binding protein family
BnaC09g00630D	AT4G03320.1	translocon at the inner envelope membrane of chloroplasts 20-IV
BnaC09g01020D	AT3G26280.1	cytochrome P450, family 71, subfamily B, polypeptide 4
BnaC09g01060D	AT3G28580.1	P-loop containing nucleoside triphosphate hydrolases superfamily protein
BnaC09g01100D	AT3G26370.1	O-fucosyltransferase family protein
BnaC09g01110D	AT3G26570.2	phosphate transporter 2;1
BnaC09g01120D	AT3G26600.1	armadillo repeat only 4
BnaC09g01130D	AT3G26618.1	eukaryotic release factor 1-3
BnaC09g01170D	AT3G26782.1	Tetratricopeptide repeat (TPR)-like superfamily protein
BnaC09g01250D	AT3G26935.1	DHHC-type zinc finger family protein
BnaC09g01270D	AT3G26980.1	membrane-anchored ubiquitin-fold protein 4 precursor
BnaC09g01300D	AT3G27010.1	TEOSINTE BRANCHED 1, cycloidea, PCF (TCP)-domain family protein 20
BnaC09g01320D	AT3G27050.1	0
BnaC09g01340D	AT3G27100.1	0
BnaC09g01400D	AT3G27280.1	prohibitin 4
BnaC09g01410D	AT3G27290.1	RNI-like superfamily protein
BnaC09g01430D	AT5G40650.1	succinate dehydrogenase 2-2
BnaC09g01470D	AT3G27470.2	Protein of unknown function (DUF707)
BnaC09g01480D	AT3G27520.1	0
BnaC09g01610D	AT3G28050.1	nodulin MtN21 /EamA-like transporter family protein
BnaC09g01660D	AT3G28340.1	galacturonosyltransferase-like 10
BnaC09g01710D	AT3G28500.1	60S acidic ribosomal protein family
BnaC09g01720D	AT3G28510.1	P-loop containing nucleoside triphosphate hydrolases superfamily protein
BnaC09g01730D	AT3G28580.1	P-loop containing nucleoside triphosphate hydrolases superfamily protein
BnaC09g01740D	AT3G28580.1	P-loop containing nucleoside triphosphate hydrolases superfamily protein
BnaC09g01810D	AT3G28710.1	ATPase, V0/A0 complex, subunit C/D
BnaC09g01840D	AT3G28790.1	Protein of unknown function (DUF1216)
BnaC09g02020D	AT5G39510.1	Vesicle transport v-SNARE family protein
BnaC09g02140D	AT3G29760.1	Haloacid dehalogenase-like hydrolase (HAD) superfamily protein
BnaC09g02210D	AT5G38880.1	0
BnaC09g02260D	AT3G28330.1	F-box family protein-related
BnaC09g02310D	AT5G48240.1	0
BnaC09g02340D	AT5G48370.1	Thioesterase/thiol ester dehydrase-isomerase superfamily protein
BnaC09g03040D	AT5G27220.1	Frigida-like protein
BnaC09g18390D	AT5G44480.1	NAD(P)-binding Rossmann-fold superfamily protein
BnaC09g18980D	AT5G45050.1	Disease resistance protein (TIR-NBS-LRR class)
BnaC09g19830D	AT5G08500.1	Transmembrane CLPTM1 family protein
BnaC09g19880D	AT5G46871.1	Putative membrane lipoprotein
BnaC09g19920D	AT5G47030.1	ATPase, F1 complex, delta/epsilon subunit
BnaC09g20270D	AT5G47540.1	Mo25 family protein
BnaC09g21260D	AT5G65670.1	indole-3-acetic acid inducible 9
BnaC09g23550D	AT4G12030.2	bile acid transporter 5
BnaC09g24280D	AT4G10790.1	UBX domain-containing protein
BnaC09g24290D	AT1G63310.1	0
BnaC09g34640D	AT3G62030.1	rotamase CYP 4
BnaC09g41160D	AT2G07240.1	cysteine-type peptidases;cysteine-type peptidases
BnaC09g41900D	AT5G15950.2	Adenosylmethionine decarboxylase family protein
BnaC09g44220D	AT5G12460.1	Protein of unknown function (DUF604)
BnaC09g51630D	AT1G07440.2	NAD(P)-binding Rossmann-fold superfamily protein
BnaC09g54330D	AT5G19700.1	MATE efflux family protein
BnaCnng00080D	0	0
BnaCnng00840D	AT2G04900.1	0
BnaCnng01290D	AT5G13930.1	Chalcone and stilbene synthase family protein
BnaCnng01330D	AT4G01840.1	Ca2+ activated outward rectifying K+ channel 5
BnaCnng01340D	AT4G01810.1	Sec23/Sec24 protein transport family protein
BnaCnng01410D	AT4G01660.1	ABC transporter 1
BnaCnng01420D	AT4G02420.1	Concanavalin A-like lectin protein kinase family protein
BnaCnng01450D	AT4G01600.1	GRAM domain family protein
BnaCnng01470D	AT4G01575.1	serine protease inhibitor, Kazal-type family protein
BnaCnng01480D	AT4G01570.1	Tetratricopeptide repeat (TPR)-like superfamily protein
BnaCnng01490D	AT4G01560.1	Ribosomal RNA processing Brix domain protein
BnaCnng01510D	AT4G01550.1	NAC domain containing protein 69
BnaCnng01540D	AT4G01510.1	Arv1-like protein
BnaCnng01550D	AT4G01500.1	AP2/B3-like transcriptional factor family protein
BnaCnng01630D	AT4G00810.2	60S acidic ribosomal protein family
BnaCnng01660D	AT4G00860.1	Protein of unknown function (DUF1138)
BnaCnng01930D	AT4G01150.1	0
BnaCnng02130D	AT4G00740.1	S-adenosyl-L-methionine-dependent methyltransferases superfamily protein
BnaCnng06300D	AT3G03190.1	glutathione S-transferase F11
BnaCnng07070D	AT3G21750.1	UDP-glucosyl transferase 71B1
BnaCnng16690D	AT3G17365.1	S-adenosyl-L-methionine-dependent methyltransferases superfamily protein
BnaCnng16720D	AT3G17410.1	Protein kinase superfamily protein
BnaCnng16780D	AT3G17440.1	novel plant snare 13
BnaCnng16790D	AT3G17450.1	hAT dimerisation domain-containing protein
BnaCnng18180D	0	0
BnaCnng18540D	AT3G03460.1	0
BnaCnng19060D	AT2G02930.1	glutathione S-transferase F3
BnaCnng19120D	AT4G02485.1	2-oxoglutarate (2OG) and Fe(II)-dependent oxygenase superfamily protein
BnaCnng19150D	AT4G01760.1	Cysteine/Histidine-rich C1 domain family protein
BnaCnng19160D	AT4G02440.1	F-box family protein
BnaCnng19170D	AT1G02840.3	RNA-binding (RRM/RBD/RNP motifs) family protein
BnaCnng19200D	AT1G54385.2	ARM repeat superfamily protein
BnaCnng19230D	AT4G02360.1	Protein of unknown function, DUF538
BnaCnng20070D	AT5G11060.1	KNOTTED1-like homeobox gene 4
BnaCnng20090D	AT5G11070.1	0
BnaCnng20100D	AT5G11090.1	serine-rich protein-related
BnaCnng20130D	AT5G11160.1	adenine phosphoribosyltransferase 5
BnaCnng20150D	AT5G11170.1	DEAD/DEAH box RNA helicase family protein
BnaCnng22890D	AT3G12300.1	0
BnaCnng22950D	AT3G12250.2	TGACG motif-binding factor 6
BnaCnng24180D	AT3G08970.1	DNAJ heat shock N-terminal domain-containing protein
BnaCnng24640D	AT3G05170.1	Phosphoglycerate mutase family protein
BnaCnng25290D	AT4G10730.1	Protein kinase superfamily protein
BnaCnng25300D	AT4G10750.1	Phosphoenolpyruvate carboxylase family protein
BnaCnng25310D	AT4G10760.1	mRNAadenosine methylase
BnaCnng28110D	AT5G51470.1	Auxin-responsive GH3 family protein
BnaCnng29090D	AT3G01070.1	early nodulin-like protein 16
BnaCnng29200D	AT3G01200.1	PPDK regulatory protein 2
BnaCnng30080D	0	0
BnaCnng33050D	0	0
BnaCnng41690D	AT3G32930.1	0
BnaCnng41710D	AT5G47840.1	adenosine monophosphate kinase
BnaCnng41730D	AT5G47870.1	0
BnaCnng45290D	AT5G09670.1	loricrin-related
BnaCnng45310D	AT5G09680.2	reduced lateral root formation
BnaCnng45420D	0	0
BnaCnng47310D	AT1G05670.2	Pentatricopeptide repeat (PPR-like) superfamily protein
BnaCnng48840D	AT2G36380.1	pleiotropic drug resistance 6
BnaCnng50490D	AT5G07270.1	XB3 ortholog 3 in Arabidopsis thaliana
BnaCnng54190D	AT1G71530.1	Protein kinase superfamily protein
BnaCnng54350D	AT5G47890.1	NADH-ubiquinone oxidoreductase B8 subunit, putative
BnaCnng54710D	AT4G01883.1	Polyketide cyclase / dehydrase and lipid transport protein
BnaCnng54720D	AT4G01860.2	Transducin family protein / WD-40 repeat family protein
BnaCnng57250D	0	0
BnaCnng57900D	AT3G17820.1	glutamine synthetase 1.3
BnaCnng61360D	AT3G12590.1	0
BnaCnng63170D	AT3G18490.1	Eukaryotic aspartyl protease family protein
BnaCnng63820D	AT5G17120.1	Cystatin/monellin superfamily protein
BnaCnng66810D	AT3G19900.1	0
BnaCnng67220D	AT3G16220.1	Predicted eukaryotic LigT
BnaCnng69980D	AT5G07225.1	RING/U-box superfamily protein
BnaCnng72080D	AT5G11600.1	0
BnaCnng76180D	AT2G29450.1	glutathione S-transferase tau 5
BnaCnng78040D	0	0
BnaUnng03620D	0	0
BnaA01g05440D	AT4G39340.1	Protein of unknown function (DUF1278)
BnaA01g06480D	AT4G30660.2	Low temperature and salt responsive protein family
BnaA01g09310D	AT4G18820.1	AAA-type ATPase family protein
BnaA01g11900D	AT4G22105.1	SCR-like 26
BnaA01g13240D	AT4G23560.1	glycosyl hydrolase 9B15
BnaA01g14680D	AT4G25310.1	2-oxoglutarate (2OG) and Fe(II)-dependent oxygenase superfamily protein
BnaA01g15710D	AT4G26590.1	oligopeptide transporter 5
BnaA01g16180D	AT4G27140.1	seed storage albumin 1
BnaA01g16620D	AT4G27740.1	Yippee family putative zinc-binding protein
BnaA01g17790D	AT4G17270.1	Mo25 family protein
BnaA01g22680D	AT1G61560.1	Seven transmembrane MLO family protein
BnaA01g23520D	AT3G23805.1	ralf-like 24
BnaA01g24420D	AT3G22880.1	DNA repair (Rad51) family protein
BnaA01g26340D	AT3G18950.1	Transducin/WD40 repeat-like superfamily protein
BnaA01g27340D	AT3G17140.1	Plant invertase/pectin methylesterase inhibitor superfamily protein
BnaA01g32900D	AT3G02550.1	LOB domain-containing protein 41
BnaA01g33260D	AT3G01070.1	early nodulin-like protein 16
BnaA01g33320D	AT3G01180.1	starch synthase 2
BnaA01g33890D	AT3G03860.1	APR-like 5
BnaA01g33950D	AT1G26799.1	Plant self-incompatibility protein S1 family
BnaA01g34050D	AT3G03640.1	beta glucosidase 25
BnaA01g35340D	AT4G17340.1	tonoplast intrinsic protein 2;2
BnaA01g36520D	AT3G21770.1	Peroxidase superfamily protein
BnaA01g37210D	AT3G13750.1	beta galactosidase 1
BnaA01g37340D	AT3G11650.1	NDR1/HIN1-like 2
BnaA02g00180D	AT5G09760.1	Plant invertase/pectin methylesterase inhibitor superfamily
BnaA02g01560D	AT5G13320.1	Auxin-responsive GH3 family protein
BnaA02g11140D	AT3G56060.1	Glucose-methanol-choline (GMC) oxidoreductase family protein
BnaA02g12410D	AT1G07440.1	NAD(P)-binding Rossmann-fold superfamily protein
BnaA02g14810D	AT1G70300.1	K+ uptake permease 6
BnaA02g17190D	AT1G75400.1	RING/U-box superfamily protein
BnaA02g18340D	0	0
BnaA02g21380D	AT4G12320.1	cytochrome P450, family 706, subfamily A, polypeptide 6
BnaA02g23200D	AT5G42655.1	Disease resistance-responsive (dirigent-like protein) family protein
BnaA02g30770D	AT5G01440.1	0
BnaA03g02860D	AT5G10280.1	myb domain protein 92
BnaA03g05700D	AT5G14640.1	shaggy-like kinase 13
BnaA03g05830D	AT5G16110.1	0
BnaA03g05860D	AT5G16170.1	Core-2/I-branching beta-1,6-N-acetylglucosaminyltransferase family protein
BnaA03g06910D	AT5G18130.1	0
BnaA03g10880D	AT5G56370.2	F-box/RNI-like/FBD-like domains-containing protein
BnaA03g17050D	AT4G03570.1	Cystatin/monellin superfamily protein
BnaA03g18600D	AT2G39420.1	alpha/beta-Hydrolases superfamily protein
BnaA03g21020D	AT2G45110.1	expansin B4
BnaA03g21970D	AT2G29450.1	glutathione S-transferase tau 5
BnaA03g23540D	AT2G23580.1	methyl esterase 4
BnaA03g23900D	AT4G38940.1	Galactose oxidase/kelch repeat superfamily protein
BnaA03g26480D	AT4G01897.1	0
BnaA03g30180D	AT3G07820.1	Pectin lyase-like superfamily protein
BnaA03g31280D	AT3G10525.1	LOSS OF GIANT CELLS FROM ORGANS
BnaA03g44890D	AT4G21760.1	beta-glucosidase 47
BnaA03g49020D	0	0
BnaA03g55860D	AT5G09870.1	cellulose synthase 5
BnaA03g60230D	AT1G61520.3	photosystem I light harvesting complex gene 3
BnaA04g05190D	AT4G26140.2	beta-galactosidase 12
BnaA04g09100D	AT5G39270.1	expansin A22
BnaA04g17910D	AT2G30860.1	glutathione S-transferase PHI 9
BnaA04g19870D	AT2G33850.1	0
BnaA04g29090D	AT2G35040.1	AICARFT/IMPCHase bienzyme family protein
BnaA05g04010D	AT2G17420.1	NADPH-dependent thioredoxin reductase A
BnaA05g04030D	AT2G44460.1	beta glucosidase 28
BnaA05g05130D	AT2G45800.1	GATA type zinc finger transcription factor family protein
BnaA05g08070D	AT2G36220.1	0
BnaA05g11790D	0	0
BnaA05g25610D	AT3G13784.1	cell wall invertase 5
BnaA05g27960D	AT5G22750.1	DNA/RNA helicase protein
BnaA05g31340D	AT3G05970.1	long-chain acyl-CoA synthetase 6
BnaA05g31430D	AT5G48670.1	AGAMOUS-like 80
BnaA05g31850D	AT3G05330.1	cyclin family
BnaA05g33160D	AT3G04160.1	0
BnaA05g33360D	AT3G02780.1	isopentenyl pyrophosphate:dimethylallyl pyrophosphate isomerase 2
BnaA06g14090D	AT5G62000.3	auxin response factor 2
BnaA06g16080D	AT3G49240.1	Pentatricopeptide repeat (PPR) superfamily protein
BnaA06g16450D	0	0
BnaA06g27440D	AT5G25060.1	RNA recognition motif (RRM)-containing protein
BnaA06g28320D	AT5G36228.1	nucleic acid binding;zinc ion binding
BnaA06g35350D	AT5G47660.1	Homeodomain-like superfamily protein
BnaA07g04030D	0	0
BnaA07g06230D	AT2G20595.1	0
BnaA07g06320D	AT3G23610.2	dual specificity protein phosphatase 1
BnaA07g07880D	AT2G47850.3	Zinc finger C-x8-C-x5-C-x3-H type family protein
BnaA07g08190D	AT1G29150.1	non-ATPase subunit 9
BnaA07g08260D	AT1G28570.1	SGNH hydrolase-type esterase superfamily protein
BnaA07g12500D	AT5G46630.2	Clathrin adaptor complexes medium subunit family protein
BnaA07g13530D	AT2G28000.1	chaperonin-60alpha
BnaA07g14130D	AT5G38070.1	RING/FYVE/PHD zinc finger superfamily protein
BnaA07g14440D	AT5G38470.1	Rad23 UV excision repair protein family
BnaA07g14610D	AT5G38940.1	RmlC-like cupins superfamily protein
BnaA07g15850D	AT3G52910.1	growth-regulating factor 4
BnaA07g16400D	0	0
BnaA07g17980D	AT3G58650.1	0
BnaA07g22580D	AT1G73670.1	MAP kinase 15
BnaA07g23360D	AT1G71865.1	0
BnaA07g23590D	AT1G71250.1	GDSL-like Lipase/Acylhydrolase superfamily protein
BnaA07g23630D	AT1G71160.1	3-ketoacyl-CoA synthase 7
BnaA07g26180D	AT5G09730.1	beta-xylosidase 3
BnaA07g27720D	AT1G69160.1	0
BnaA07g31220D	AT1G74080.1	myb domain protein 122
BnaA07g34250D	AT1G78600.1	light-regulated zinc finger protein 1
BnaA07g34320D	AT1G78690.1	Phospholipid/glycerol acyltransferase family protein
BnaA07g35510D	AT1G80540.1	0
BnaA07g35580D	AT5G51280.1	DEAD-box protein abstrakt, putative
BnaA07g35610D	AT3G10370.1	FAD-dependent oxidoreductase family protein
BnaA07g35640D	AT1G80440.1	Galactose oxidase/kelch repeat superfamily protein
BnaA07g35810D	AT1G80090.1	Cystathionine beta-synthase (CBS) family protein
BnaA07g35860D	AT1G79960.1	ovate family protein 14
BnaA07g35870D	AT1G79950.1	RAD3-like DNA-binding helicase protein
BnaA07g35880D	AT1G79950.1	RAD3-like DNA-binding helicase protein
BnaA07g35930D	AT1G79870.1	D-isomer specific 2-hydroxyacid dehydrogenase family protein
BnaA07g36480D	AT1G29050.1	TRICHOME BIREFRINGENCE-LIKE 38
BnaA08g18340D	AT1G28400.1	0
BnaA08g20300D	AT1G23800.1	aldehyde dehydrogenase 2B7
BnaA08g24950D	AT1G12064.1	0
BnaA09g02080D	AT3G27630.1	0
BnaA09g02390D	AT3G28860.1	ATP binding cassette subfamily B19
BnaA09g02410D	AT3G28900.1	Ribosomal protein L34e superfamily protein
BnaA09g02520D	AT3G29060.1	EXS (ERD1/XPR1/SYG1) family protein
BnaA09g15220D	AT3G31430.1	0
BnaA09g18710D	AT2G01580.1	0
BnaA09g25520D	AT1G30974.1	Plant thionin family protein
BnaA09g30610D	0	0
BnaA09g31510D	AT3G48990.1	AMP-dependent synthetase and ligase family protein
BnaA09g40200D	AT2G26340.2	0
BnaA09g41390D	AT2G24440.1	selenium binding
BnaA09g45670D	AT1G14220.1	Ribonuclease T2 family protein
BnaA09g45810D	AT1G14070.1	fucosyltransferase 7
BnaA09g45870D	AT1G14040.1	EXS (ERD1/XPR1/SYG1) family protein
BnaA09g49250D	AT2G28680.1	RmlC-like cupins superfamily protein
BnaA09g51500D	AT1G01070.1	nodulin MtN21 /EamA-like transporter family protein
BnaA10g04770D	AT1G07320.2	ribosomal protein L4
BnaA10g05770D	0	0
BnaA10g08740D	AT1G31150.1	Domain of unknown function (DUF1985)
BnaA10g15920D	AT5G19120.1	Eukaryotic aspartyl protease family protein
BnaA10g18360D	AT5G15950.2	Adenosylmethionine decarboxylase family protein
BnaA10g18370D	AT5G15948.1	conserved peptide upstream open reading frame 10
BnaA10g23290D	AT5G08030.1	PLC-like phosphodiesterases superfamily protein
BnaA10g23420D	AT5G07650.1	Actin-binding FH2 protein
BnaA10g27270D	AT5G02230.2	Haloacid dehalogenase-like hydrolase (HAD) superfamily protein
BnaA10g28170D	AT2G34160.1	Alba DNA/RNA-binding protein
BnaA10g29100D	AT5G59120.1	subtilase 4.13
BnaAnng00340D	AT5G02430.1	Transducin/WD40 repeat-like superfamily protein
BnaAnng00370D	AT5G02460.1	Dof-type zinc finger DNA-binding family protein
BnaAnng01800D	AT5G06670.1	P-loop containing nucleoside triphosphate hydrolases superfamily protein
BnaAnng02350D	AT3G05330.1	cyclin family
BnaAnng03280D	AT2G04865.1	Aminotransferase-like, plant mobile domain family protein
BnaAnng06130D	AT5G08380.1	alpha-galactosidase 1
BnaAnng08060D	AT1G54340.1	isocitrate dehydrogenase
BnaAnng09120D	AT1G75540.1	salt tolerance homolog2
BnaAnng16550D	AT3G10040.1	sequence-specific DNA binding transcription factors
BnaAnng17020D	AT5G47550.1	Cystatin/monellin superfamily protein
BnaAnng22420D	AT3G05230.1	Signal peptidase subunit
BnaAnng22610D	AT1G29080.1	Papain family cysteine protease
BnaAnng23240D	AT5G67360.1	Subtilase family protein
BnaAnng28270D	AT1G75050.1	Pathogenesis-related thaumatin superfamily protein
BnaAnng29520D	AT4G33840.1	Glycosyl hydrolase family 10 protein
BnaAnng34960D	AT3G09230.1	myb domain protein 1
BnaAnng35810D	AT4G01630.1	expansin A17
BnaAnng37140D	AT2G24830.1	zinc finger (CCCH-type) family protein / D111/G-patch domain-containing protein
BnaAnng37660D	AT1G15170.1	MATE efflux family protein
BnaAnng37710D	AT3G62850.1	zinc finger protein-related
BnaAnng38980D	AT3G62850.1	zinc finger protein-related
BnaC01g06460D	AT4G31990.3	aspartate aminotransferase 5
BnaC01g20750D	AT4G28240.1	Wound-responsive family protein
BnaC01g30340D	AT2G30810.1	Gibberellin-regulated family protein
BnaC01g32680D	AT3G20290.2	EPS15 homology domain 1
BnaC01g32960D	AT3G19910.1	RING/U-box superfamily protein
BnaC01g33080D	AT3G19800.1	Protein of unknown function (DUF177)
BnaC01g33150D	AT3G19680.1	Protein of unknown function (DUF1005)
BnaC01g33190D	0	0
BnaC01g33460D	AT2G43465.1	RNA-binding ASCH domain protein
BnaC01g33510D	AT3G19360.1	Zinc finger (CCCH-type) family protein
BnaC01g33540D	AT3G19130.1	RNA-binding protein 47B
BnaC01g34030D	AT3G18630.1	uracil dna glycosylase
BnaC01g34130D	AT3G18480.1	CCAAT-displacement protein alternatively spliced product
BnaC01g34230D	AT3G18360.1	VQ motif-containing protein
BnaC01g34350D	AT3G18215.1	Protein of unknown function, DUF599
BnaC01g34500D	AT3G18080.1	B-S glucosidase 44
BnaC01g34580D	AT3G17940.1	Galactose mutarotase-like superfamily protein
BnaC01g34610D	AT3G17900.1	0
BnaC01g34620D	AT3G17860.1	jasmonate-zim-domain protein 3
BnaC01g34800D	AT3G17140.1	Plant invertase/pectin methylesterase inhibitor superfamily protein
BnaC01g35180D	AT3G16710.1	Pentatricopeptide repeat (PPR) superfamily protein
BnaC01g35190D	AT3G16700.1	Fumarylacetoacetate (FAA) hydrolase family
BnaC01g36020D	0	0
BnaC01g37560D	AT3G13570.1	SC35-like splicing factor 30A
BnaC01g38120D	AT3G12980.1	histone acetyltransferase of the CBP family 5
BnaC01g38530D	AT3G12600.1	nudix hydrolase homolog 16
BnaC01g39820D	AT3G05150.1	Major facilitator superfamily protein
BnaC01g39950D	AT3G04660.1	F-box and associated interaction domains-containing protein
BnaC01g40390D	AT3G03910.1	glutamate dehydrogenase 3
BnaC01g40490D	AT1G26796.1	Plant self-incompatibility protein S1 family
BnaC01g40630D	AT3G03620.1	MATE efflux family protein
BnaC01g44080D	AT3G16870.1	GATA transcription factor 17
BnaC01g44090D	AT3G16890.1	pentatricopeptide (PPR) domain protein 40
BnaC01g44640D	AT3G13640.1	RNAse l inhibitor protein 1
BnaC01g44670D	AT1G14790.1	RNA-dependent RNA polymerase 1
BnaC01g44770D	AT3G13682.1	LSD1-like2
BnaC02g00100D	AT5G10810.1	enhancer of rudimentary protein, putative
BnaC02g00450D	AT5G47440.1	Plant protein of unknown function (DUF828) with plant pleckstrin homology-like region
BnaC02g00670D	AT5G05030.1	Protein of Unknown Function (DUF239)
BnaC02g00700D	AT5G09760.1	Plant invertase/pectin methylesterase inhibitor superfamily
BnaC02g00740D	AT5G09660.1	peroxisomal NAD-malate dehydrogenase 2
BnaC02g00800D	AT5G09590.1	mitochondrial HSO70 2
BnaC02g00810D	AT5G09580.1	0
BnaC02g00870D	AT5G64310.1	arabinogalactan protein 1
BnaC02g00900D	AT5G09430.1	alpha/beta-Hydrolases superfamily protein
BnaC02g01090D	AT5G08520.1	Duplicated homeodomain-like superfamily protein
BnaC02g01280D	AT5G08160.1	serine/threonine protein kinase 3
BnaC02g01650D	AT5G07350.2	TUDOR-SN protein 1
BnaC02g01750D	AT5G07020.1	proline-rich family protein
BnaC02g01860D	AT5G06750.3	Protein phosphatase 2C family protein
BnaC02g01970D	AT5G06500.1	AGAMOUS-like 96
BnaC02g02250D	AT5G05570.2	transducin family protein / WD-40 repeat family protein
BnaC02g02540D	AT5G04820.1	ovate family protein 13
BnaC02g02780D	AT5G04040.1	Patatin-like phospholipase family protein
BnaC02g03200D	AT5G03330.2	Cysteine proteinases superfamily protein
BnaC02g03350D	AT5G61180.1	Putative endonuclease or glycosyl hydrolase
BnaC02g03440D	AT5G02950.1	Tudor/PWWP/MBT superfamily protein
BnaC02g03840D	AT5G11500.1	0
BnaC02g03880D	AT5G11550.1	ARM repeat superfamily protein
BnaC02g13030D	AT4G01270.1	RING/U-box superfamily protein
BnaC02g15440D	AT5G51950.1	Glucose-methanol-choline (GMC) oxidoreductase family protein
BnaC02g15450D	AT5G51950.1	Glucose-methanol-choline (GMC) oxidoreductase family protein
BnaC02g16650D	AT5G67360.1	Subtilase family protein
BnaC02g18200D	AT1G14800.1	Nucleic acid-binding, OB-fold-like protein
BnaC02g28290D	AT4G12320.1	cytochrome P450, family 706, subfamily A, polypeptide 6
BnaC02g33590D	AT2G05642.1	Nucleic acid-binding, OB-fold-like protein
BnaC02g33910D	AT1G30140.1	0
BnaC02g36990D	AT1G79380.1	Ca(2)-dependent phospholipid-binding protein (Copine) family
BnaC02g45080D	AT5G65980.1	Auxin efflux carrier family protein
BnaC02g45650D	0	0
BnaC02g48330D	AT2G33000.1	ubiquitin-associated (UBA)/TS-N domain-containing protein-related
BnaC02g48340D	AT3G62330.1	Zinc knuckle (CCHC-type) family protein
BnaC02g48500D	AT5G25410.1	Protein of Unknown Function (DUF239)
BnaC03g03990D	AT5G09870.1	cellulose synthase 5
BnaC03g04100D	AT5G10090.1	Tetratricopeptide repeat (TPR)-like superfamily protein
BnaC03g04470D	AT5G10650.2	RING/U-box superfamily protein
BnaC03g04480D	AT5G10660.2	calmodulin-binding protein-related
BnaC03g09340D	AT5G18780.2	F-box/RNI-like superfamily protein
BnaC03g12130D	0	0
BnaC03g21770D	AT2G38995.1	O-acyltransferase (WSD1-like) family protein
BnaC03g27930D	AT2G23580.1	methyl esterase 4
BnaC03g30000D	AT4G04750.1	Major facilitator superfamily protein
BnaC03g30690D	AT4G02740.1	F-box/RNI-like superfamily protein
BnaC03g31460D	AT4G01630.1	expansin A17
BnaC03g33320D	AT3G03090.1	vacuolar glucose transporter 1
BnaC03g33510D	AT3G03760.1	LOB domain-containing protein 20
BnaC03g35370D	AT3G07590.2	Small nuclear ribonucleoprotein family protein
BnaC03g36110D	AT3G09260.1	Glycosyl hydrolase superfamily protein
BnaC03g37370D	AT4G13090.1	xyloglucan endotransglucosylase/hydrolase 2
BnaC03g50070D	AT1G69420.1	DHHC-type zinc finger family protein
BnaC03g50220D	AT5G64030.1	S-adenosyl-L-methionine-dependent methyltransferases superfamily protein
BnaC03g62020D	AT3G04220.1	Disease resistance protein (TIR-NBS-LRR class) family
BnaC03g62030D	AT4G36140.1	disease resistance protein (TIR-NBS-LRR class), putative
BnaC03g66350D	AT4G33840.1	Glycosyl hydrolase family 10 protein
BnaC03g66540D	AT4G33560.1	Wound-responsive family protein
BnaC03g70700D	AT1G55670.1	photosystem I subunit G
BnaC03g75540D	AT1G26390.1	FAD-binding Berberine family protein
BnaC03g76450D	AT2G35500.1	shikimate kinase like 2
BnaC03g77520D	AT4G29760.1	0
BnaC03g78190D	AT1G53250.1	0
BnaC04g03840D	AT2G44540.1	glycosyl hydrolase 9B9
BnaC04g14740D	AT2G30080.1	ZIP metal ion transporter family
BnaC04g16900D	AT2G27385.3	Pollen Ole e 1 allergen and extensin family protein
BnaC04g19670D	0	0
BnaC04g20200D	AT1G77520.1	O-methyltransferase family protein
BnaC04g22580D	AT4G24470.2	GATA-type zinc finger protein with TIFY domain
BnaC04g30960D	AT5G11910.1	alpha/beta-Hydrolases superfamily protein
BnaC04g49390D	0	0
BnaC05g00830D	AT1G01070.1	nodulin MtN21 /EamA-like transporter family protein
BnaC05g01130D	0	0
BnaC05g04100D	AT1G06030.1	pfkB-like carbohydrate kinase family protein
BnaC05g07410D	AT1G09932.1	Phosphoglycerate mutase family protein
BnaC05g13690D	AT1G17615.1	Disease resistance protein (TIR-NBS class)
BnaC05g20920D	AT1G24570.1	Protein of unknown function (DUF707)
BnaC05g27920D	AT1G35180.1	TRAM, LAG1 and CLN8 (TLC) lipid-sensing domain containing protein
BnaC05g31560D	AT3G20470.1	glycine-rich protein 5
BnaC05g33990D	0	0
BnaC05g35880D	AT3G17670.1	tetratricopeptide repeat (TPR)-containing protein
BnaC05g36710D	AT5G41020.1	myb family transcription factor
BnaC05g38770D	AT3G14850.2	TRICHOME BIREFRINGENCE-LIKE 41
BnaC05g42780D	AT3G10340.1	phenylalanine ammonia-lyase 4
BnaC05g42790D	AT3G10320.1	Glycosyltransferase family 61 protein
BnaC05g44570D	AT2G28680.1	RmlC-like cupins superfamily protein
BnaC05g46630D	AT3G05400.1	Major facilitator superfamily protein
BnaC05g47420D	AT5G11250.1	Disease resistance protein (TIR-NBS-LRR class)
BnaC05g47450D	AT1G13440.1	glyceraldehyde-3-phosphate dehydrogenase C2
BnaC05g47600D	AT3G03950.3	evolutionarily conserved C-terminal region 1
BnaC05g48040D	AT3G03780.3	methionine synthase 2
BnaC06g00610D	AT1G44130.1	Eukaryotic aspartyl protease family protein
BnaC06g16980D	AT5G33406.1	hAT dimerisation domain-containing protein / transposase-related
BnaC06g20290D	AT1G78900.2	vacuolar ATP synthase subunit A
BnaC06g24090D	0	0
BnaC06g25080D	0	0
BnaC06g28730D	0	0
BnaC06g28740D	0	0
BnaC06g29000D	AT4G32700.2	helicases;ATP-dependent helicases;nucleic acid binding;ATP binding;DNA-directed DNA polymerases;DNA binding
BnaC06g39270D	0	0
BnaC06g43610D	AT1G70370.2	polygalacturonase 2
BnaC07g21060D	AT2G01820.1	Leucine-rich repeat protein kinase family protein
BnaC07g28940D	AT5G25950.1	Protein of Unknown Function (DUF239)
BnaC07g32450D	AT3G51680.1	NAD(P)-binding Rossmann-fold superfamily protein
BnaC07g34050D	AT4G17040.1	CLP protease R subunit 4
BnaC07g34120D	AT5G04770.1	cationic amino acid transporter 6
BnaC07g34510D	AT4G17670.1	Protein of unknown function (DUF581)
BnaC07g37350D	AT4G22590.1	Haloacid dehalogenase-like hydrolase (HAD) superfamily protein
BnaC07g39140D	AT4G24860.1	P-loop containing nucleoside triphosphate hydrolases superfamily protein
BnaC07g39920D	AT4G25835.1	P-loop containing nucleoside triphosphate hydrolases superfamily protein
BnaC07g41890D	AT4G29285.1	low-molecular-weight cysteine-rich 24
BnaC07g45960D	AT4G36060.2	basic helix-loop-helix (bHLH) DNA-binding superfamily protein
BnaC07g46280D	AT1G51250.1	Plant self-incompatibility protein S1 family
BnaC07g47660D	0	0
BnaC07g48080D	AT1G13609.1	Defensin-like (DEFL) family protein
BnaC07g51290D	AT4G39940.1	APS-kinase 2
BnaC07g51320D	AT4G39890.1	RAB GTPase homolog H1C
BnaC08g10150D	AT4G15160.2	Bifunctional inhibitor/lipid-transfer protein/seed storage 2S albumin superfamily protein
BnaC08g12130D	AT5G23790.1	galactinol synthase 5
BnaC08g13260D	AT4G29000.1	Tesmin/TSO1-like CXC domain-containing protein
BnaC08g22900D	AT3G51570.1	Disease resistance protein (TIR-NBS-LRR class) family
BnaC08g23510D	AT3G52200.1	Dihydrolipoamide acetyltransferase, long form protein
BnaC08g24040D	AT3G52850.1	vacuolar sorting receptor homolog 1
BnaC08g26090D	AT3G55250.1	0
BnaC08g27940D	AT3G57020.1	Calcium-dependent phosphotriesterase superfamily protein
BnaC08g33220D	AT2G25940.1	alpha-vacuolar processing enzyme
BnaC08g34400D	AT2G23640.1	Reticulan like protein B13
BnaC08g39180D	AT1G14950.1	Polyketide cyclase/dehydrase and lipid transport superfamily protein
BnaC08g39770D	AT4G18593.1	dual specificity protein phosphatase-related
BnaC08g40570D	AT1G13130.1	Cellulase (glycosyl hydrolase family 5) protein
BnaC08g41550D	AT1G12120.1	Plant protein of unknown function (DUF863)
BnaC08g41570D	AT1G12070.1	Immunoglobulin E-set superfamily protein
BnaC09g00030D	AT4G02580.1	NADH-ubiquinone oxidoreductase 24 kDa subunit, putative
BnaC09g00050D	AT4G02600.2	Seven transmembrane MLO family protein
BnaC09g00060D	AT4G02610.1	Aldolase-type TIM barrel family protein
BnaC09g00360D	AT4G02980.1	endoplasmic reticulum auxin binding protein 1
BnaC09g00370D	AT4G02990.1	Mitochondrial transcription termination factor family protein
BnaC09g00390D	AT4G03010.1	RNI-like superfamily protein
BnaC09g00400D	AT4G03020.2	transducin family protein / WD-40 repeat family protein
BnaC09g00460D	AT4G03100.1	Rho GTPase activating protein with PAK-box/P21-Rho-binding domain
BnaC09g00500D	AT4G03130.1	BRCT domain-containing DNA repair protein
BnaC09g00770D	AT4G03520.1	Thioredoxin superfamily protein
BnaC09g00910D	AT4G03210.1	xyloglucan endotransglucosylase/hydrolase 9
BnaC09g00970D	AT4G05440.1	temperature sensing protein-related
BnaC09g01040D	AT3G26540.1	Tetratricopeptide repeat (TPR)-like superfamily protein
BnaC09g01160D	AT3G26740.1	CCR-like
BnaC09g01330D	AT3G27090.1	DCD (Development and Cell Death) domain protein
BnaC09g01520D	AT3G27690.1	photosystem II light harvesting complex gene 2.3
BnaC09g01830D	AT3G28750.1	0
BnaC09g01900D	AT1G77960.1	0
BnaC09g01930D	AT3G28900.1	Ribosomal protein L34e superfamily protein
BnaC09g02030D	AT3G29200.1	chorismate mutase 1
BnaC09g02130D	AT1G59620.1	Disease resistance protein (CC-NBS-LRR class) family
BnaC09g02230D	AT3G30390.2	Transmembrane amino acid transporter family protein
BnaC09g02330D	AT5G03780.1	TRF-like 10
BnaC09g06820D	AT5G65207.1	0
BnaC09g11740D	AT1G63940.2	monodehydroascorbate reductase 6
BnaC09g15390D	AT5G44640.1	beta glucosidase 13
BnaC09g18150D	AT2G27505.1	FBD-like domain family protein
BnaC09g18950D	AT5G45250.1	Disease resistance protein (TIR-NBS-LRR class) family
BnaC09g19020D	AT5G52300.2	CAP160 protein
BnaC09g38060D	AT5G19640.1	Major facilitator superfamily protein
BnaC09g40790D	AT5G17200.1	Pectin lyase-like superfamily protein
BnaC09g40880D	AT5G38440.1	Plant self-incompatibility protein S1 family
BnaC09g44250D	AT5G12460.1	Protein of unknown function (DUF604)
BnaC09g52420D	0	0
BnaCnng01100D	AT4G02080.1	secretion-associated RAS super family 2
BnaCnng01150D	AT4G02030.1	Vps51/Vps67 family (components of vesicular transport) protein
BnaCnng01200D	AT4G01960.1	0
BnaCnng02010D	AT4G01270.1	RING/U-box superfamily protein
BnaCnng02180D	AT4G00710.1	BR-signaling kinase 3
BnaCnng02340D	AT4G00440.3	Protein of unknown function (DUF3741)
BnaCnng02370D	AT4G00370.1	Major facilitator superfamily protein
BnaCnng06180D	AT3G03050.1	cellulose synthase-like D3
BnaCnng08470D	AT2G18510.1	RNA-binding (RRM/RBD/RNP motifs) family protein
BnaCnng16770D	AT3G17430.1	Nucleotide-sugar transporter family protein
BnaCnng18440D	AT3G03230.1	alpha/beta-Hydrolases superfamily protein
BnaCnng18490D	AT3G03380.1	DegP protease 7
BnaCnng19100D	AT4G02500.1	UDP-xylosyltransferase 2
BnaCnng19130D	AT4G02480.1	AAA-type ATPase family protein
BnaCnng19140D	AT4G01910.1	Cysteine/Histidine-rich C1 domain family protein
BnaCnng19260D	AT4G02340.1	alpha/beta-Hydrolases superfamily protein
BnaCnng22970D	AT3G12240.1	serine carboxypeptidase-like 15
BnaCnng23000D	AT3G12170.1	Chaperone DnaJ-domain superfamily protein
BnaCnng23480D	0	0
BnaCnng24720D	AT2G36830.1	gamma tonoplast intrinsic protein
BnaCnng25210D	AT4G10710.1	global transcription factor C
BnaCnng31800D	0	0
BnaCnng32860D	AT3G52970.2	cytochrome P450, family 76, subfamily G, polypeptide 1
BnaCnng40150D	AT3G55410.1	2-oxoglutarate dehydrogenase, E1 component
BnaCnng41280D	AT3G23090.1	TPX2 (targeting protein for Xklp2) protein family
BnaCnng42830D	AT3G12870.1	0
BnaCnng47100D	AT2G23970.1	Class I glutamine amidotransferase-like superfamily protein
BnaCnng53860D	AT3G16490.1	IQ-domain 26
BnaCnng55450D	0	0
BnaCnng56070D	AT2G27320.1	Protein of Unknown Function (DUF239)
BnaCnng57960D	AT3G60440.1	Phosphoglycerate mutase family protein
BnaCnng63470D	AT4G38700.1	Disease resistance-responsive (dirigent-like protein) family protein
BnaCnng63640D	AT3G43505.1	low-molecular-weight cysteine-rich 30
BnaCnng69960D	AT3G29200.1	chorismate mutase 1
BnaCnng71620D	AT3G12410.1	Polynucleotidyl transferase, ribonuclease H-like superfamily protein
BnaCnng73880D	AT4G09320.1	Nucleoside diphosphate kinase family protein
BnaUnng00760D	0	0
BnaA01g00910D	AT4G37160.1	SKU5 similar 15
BnaA01g03140D	AT4G33925.1	0
BnaA01g03590D	AT4G33270.1	Transducin family protein / WD-40 repeat family protein
BnaA01g06550D	AT4G30520.1	Leucine-rich repeat protein kinase family protein
BnaA01g14480D	AT4G25140.1	oleosin 1
BnaA01g17540D	AT4G16260.1	Glycosyl hydrolase superfamily protein
BnaA01g22010D	0	0
BnaA01g22340D	AT1G60500.1	Dynamin related protein 4C
BnaA01g24020D	AT3G23210.1	basic helix-loop-helix (bHLH) DNA-binding superfamily protein
BnaA01g28190D	AT3G16150.1	N-terminal nucleophile aminohydrolases (Ntn hydrolases) superfamily protein
BnaA01g32460D	AT3G07090.1	PPPDE putative thiol peptidase family protein
BnaA01g34750D	AT4G31620.1	Transcriptional factor B3 family protein
BnaA02g00040D	AT5G09640.1	serine carboxypeptidase-like 19
BnaA02g13170D	0	0
BnaA02g14050D	AT1G68850.1	Peroxidase superfamily protein
BnaA02g14590D	AT5G50070.1	Plant invertase/pectin methylesterase inhibitor superfamily protein
BnaA02g16970D	AT1G74730.1	Protein of unknown function (DUF1118)
BnaA02g20880D	AT4G03090.1	sequence-specific DNA binding;sequence-specific DNA binding transcription factors
BnaA02g21770D	AT3G57150.1	homologue of NAP57
BnaA02g24610D	AT1G14800.1	Nucleic acid-binding, OB-fold-like protein
BnaA02g30250D	AT4G16890.1	disease resistance protein (TIR-NBS-LRR class), putative
BnaA02g31040D	AT5G28640.1	SSXT family protein
BnaA02g32830D	AT5G23580.1	calmodulin-like domain protein kinase 9
BnaA03g04090D	AT5G12950.1	Putative glycosyl hydrolase of unknown function (DUF1680)
BnaA03g07990D	0	0
BnaA03g10000D	AT5G57920.1	early nodulin-like protein 10
BnaA03g10890D	AT3G44300.1	nitrilase 2
BnaA03g11390D	AT5G38830.1	Cysteinyl-tRNA synthetase, class Ia family protein
BnaA03g13990D	AT3G54730.1	0
BnaA03g17620D	AT2G38180.1	SGNH hydrolase-type esterase superfamily protein
BnaA03g20900D	AT1G23400.1	RNA-binding CRS1 / YhbY (CRM) domain-containing protein
BnaA03g21570D	AT2G46970.1	phytochrome interacting factor 3-like 1
BnaA03g26660D	AT4G01450.2	nodulin MtN21 /EamA-like transporter family protein
BnaA03g27480D	AT3G01410.2	Polynucleotidyl transferase, ribonuclease H-like superfamily protein
BnaA03g27910D	AT3G02480.1	Late embryogenesis abundant protein (LEA) family protein
BnaA03g30430D	AT3G10040.1	sequence-specific DNA binding transcription factors
BnaA03g31000D	AT3G08900.1	reversibly glycosylated polypeptide 3
BnaA03g36250D	0	0
BnaA03g41240D	AT3G51220.1	Plant protein of unknown function (DUF827)
BnaA03g44440D	AT4G20200.1	Terpenoid cyclases/Protein prenyltransferases superfamily protein
BnaA03g48490D	AT4G27160.1	seed storage albumin 3
BnaA03g57880D	AT2G04050.1	MATE efflux family protein
BnaA04g01830D	AT3G58750.1	citrate synthase 2
BnaA04g13010D	AT2G22600.1	RNA-binding KH domain-containing protein
BnaA04g17710D	AT1G06760.1	winged-helix DNA-binding transcription factor family protein
BnaA04g27280D	AT3G57870.1	sumo conjugation enzyme 1
BnaA05g15630D	AT3G18870.1	Mitochondrial transcription termination factor family protein
BnaA05g19380D	AT3G55580.1	Regulator of chromosome condensation (RCC1) family protein
BnaA05g23980D	AT1G28030.1	2-oxoglutarate (2OG) and Fe(II)-dependent oxygenase superfamily protein
BnaA05g30630D	AT3G06810.1	acyl-CoA dehydrogenase-related
BnaA05g33140D	AT5G18380.1	Ribosomal protein S5 domain 2-like superfamily protein
BnaA05g33500D	AT3G02610.1	Plant stearoyl-acyl-carrier-protein desaturase family protein
BnaA06g12130D	AT1G17920.1	homeodomain GLABROUS 12
BnaA06g12320D	AT1G18100.1	PEBP (phosphatidylethanolamine-binding protein) family protein
BnaA06g21430D	AT5G61980.1	ARF-GAP domain 1
BnaA06g35340D	AT5G47670.1	nuclear factor Y, subunit B6
BnaA07g00380D	AT5G48920.1	tracheary element differentiation-related 7
BnaA07g05250D	AT1G26795.1	Plant self-incompatibility protein S1 family
BnaA07g07360D	AT5G14280.1	DNA-binding storekeeper protein-related
BnaA07g08710D	0	0
BnaA07g10970D	0	0
BnaA07g24400D	AT5G26000.1	thioglucoside glucohydrolase 1
BnaA07g25310D	AT4G20370.1	PEBP (phosphatidylethanolamine-binding protein) family protein
BnaA07g27370D	AT1G68725.1	arabinogalactan protein 19
BnaA07g27690D	AT1G69080.1	Adenine nucleotide alpha hydrolases-like superfamily protein
BnaA07g35630D	AT1G80450.1	VQ motif-containing protein
BnaA07g35690D	AT1G80360.1	Pyridoxal phosphate (PLP)-dependent transferases superfamily protein
BnaA07g36180D	AT1G76640.1	Calcium-binding EF-hand family protein
BnaA07g36660D	AT1G27480.1	alpha/beta-Hydrolases superfamily protein
BnaA08g12340D	AT4G31830.1	0
BnaA08g13680D	AT4G28520.1	cruciferin 3
BnaA08g19770D	AT1G26560.1	beta glucosidase 40
BnaA08g21360D	AT1G21400.1	Thiamin diphosphate-binding fold (THDP-binding) superfamily protein
BnaA08g24540D	AT1G12845.1	0
BnaA08g24930D	0	0
BnaA09g10450D	AT1G62060.1	0
BnaA09g10500D	AT1G62085.1	Mitochondrial transcription termination factor family protein
BnaA09g41460D	AT2G24270.4	aldehyde dehydrogenase 11A3
BnaA10g00820D	AT1G01020.1	Arv1-like protein
BnaA10g04880D	AT1G07470.1	Transcription factor IIA, alpha/beta subunit
BnaA10g16750D	AT5G18020.1	SAUR-like auxin-responsive protein family
BnaA10g23830D	AT5G07380.3	0
BnaA10g24670D	AT5G05870.1	UDP-glucosyl transferase 76C1
BnaA10g24680D	AT5G05870.1	UDP-glucosyl transferase 76C1
BnaA10g27550D	AT5G01220.1	sulfoquinovosyldiacylglycerol 2
BnaA10g28030D	AT1G06260.1	Cysteine proteinases superfamily protein
BnaA10g29530D	AT5G58730.1	pfkB-like carbohydrate kinase family protein
BnaAnng00160D	AT5G01530.1	light harvesting complex photosystem II
BnaAnng06140D	AT5G08370.1	alpha-galactosidase 2
BnaAnng06440D	AT5G07560.1	glycine-rich protein 20
BnaAnng10080D	AT1G54040.2	epithiospecifier protein
BnaAnng10280D	AT2G14690.1	Glycosyl hydrolase superfamily protein
BnaAnng12920D	AT1G63610.1	0
BnaAnng19390D	AT1G74970.1	ribosomal protein S9
BnaAnng25630D	AT3G03260.1	homeodomain GLABROUS 8
BnaAnng25810D	AT1G01220.1	L-fucokinase/GDP-L-fucose pyrophosphorylase
BnaAnng26500D	AT5G51630.2	Disease resistance protein (TIR-NBS-LRR class) family
BnaAnng30900D	0	0
BnaAnng35370D	AT5G25980.2	glucoside glucohydrolase 2
BnaC01g07260D	AT4G31200.1	SWAP (Suppressor-of-White-APricot)/surp RNA-binding domain-containing protein
BnaC01g33220D	AT3G19640.1	magnesium transporter 4
BnaC01g33630D	AT1G32750.1	HAC13 protein (HAC13)
BnaC01g34240D	AT3G18350.1	Plant protein of unknown function (DUF639)
BnaC01g34660D	AT3G17760.2	glutamate decarboxylase 5
BnaC01g35080D	AT3G16760.1	Tetratricopeptide repeat (TPR)-like superfamily protein
BnaC01g43940D	AT3G47680.1	DNA binding
BnaC01g44830D	AT3G13410.1	0
BnaC02g00180D	AT5G10720.1	histidine kinase 5
BnaC02g00270D	AT5G10520.1	ROP binding protein kinases 1
BnaC02g00400D	AT5G10310.1	0
BnaC02g00780D	AT5G09640.1	serine carboxypeptidase-like 19
BnaC02g00950D	AT5G09270.2	0
BnaC02g01150D	AT5G08380.1	alpha-galactosidase 1
BnaC02g01160D	AT5G08370.1	alpha-galactosidase 2
BnaC02g02070D	AT5G06160.1	splicing factor-related
BnaC02g02960D	0	0
BnaC02g03270D	AT5G03500.3	Mediator complex, subunit Med7
BnaC02g03400D	AT5G03050.1	0
BnaC02g04120D	AT5G11950.2	Putative lysine decarboxylase family protein
BnaC02g13760D	AT5G54160.1	O-methyltransferase 1
BnaC02g16610D	0	0
BnaC02g26190D	AT5G48670.1	AGAMOUS-like 80
BnaC02g29930D	0	0
BnaC02g31070D	AT1G54040.2	epithiospecifier protein
BnaC03g30230D	AT4G03280.1	photosynthetic electron transfer C
BnaC03g30350D	AT3G20100.1	cytochrome P450, family 705, subfamily A, polypeptide 19
BnaC03g32950D	0	0
BnaC03g35240D	AT3G07390.1	auxin-responsive family protein
BnaC03g44250D	AT2G04530.1	Metallo-hydrolase/oxidoreductase superfamily protein
BnaC03g61240D	AT2G22795.1	0
BnaC03g63540D	AT4G20200.1	Terpenoid cyclases/Protein prenyltransferases superfamily protein
BnaC03g63840D	AT4G20380.7	LSD1 zinc finger family protein
BnaC03g63920D	AT4G20830.2	FAD-binding Berberine family protein
BnaC03g72180D	AT2G38640.1	Protein of unknown function (DUF567)
BnaC03g77470D	AT4G30550.1	Class I glutamine amidotransferase-like superfamily protein
BnaC03g78200D	AT1G53240.1	Lactate/malate dehydrogenase family protein
BnaC04g07460D	AT1G17680.2	tetratricopeptide repeat (TPR)-containing protein
BnaC04g19550D	AT1G62340.1	PA-domain containing subtilase family protein
BnaC04g29770D	AT5G35740.1	Carbohydrate-binding X8 domain superfamily protein
BnaC05g08890D	0	0
BnaC05g23480D	AT1G30500.2	nuclear factor Y, subunit A7
BnaC05g39290D	AT3G14360.1	alpha/beta-Hydrolases superfamily protein
BnaC05g47920D	AT3G03300.3	dicer-like 2
BnaC05g47950D	AT3G03270.2	Adenine nucleotide alpha hydrolases-like superfamily protein
BnaC05g48070D	AT3G03720.2	cationic amino acid transporter 4
BnaC05g48120D	AT3G03620.1	MATE efflux family protein
BnaC05g48280D	AT3G02470.4	S-adenosylmethionine decarboxylase
BnaC05g49210D	AT1G10010.1	amino acid permease 8
BnaC06g09330D	AT1G52030.1	myrosinase-binding protein 2
BnaC06g11350D	AT4G10770.1	oligopeptide transporter 7
BnaC06g18100D	AT5G28420.1	Pentatricopeptide repeat (PPR) superfamily protein
BnaC06g24210D	AT1G26330.2	DNA binding
BnaC07g04490D	AT2G14690.1	Glycosyl hydrolase superfamily protein
BnaC07g06310D	AT4G18060.1	SH3 domain-containing protein
BnaC07g29570D	AT5G25110.1	CBL-interacting protein kinase 25
BnaC07g40770D	AT4G27160.1	seed storage albumin 3
BnaC07g50880D	AT5G18880.1	RNA-directed DNA polymerase (reverse transcriptase)-related family protein
BnaC08g03940D	AT4G09020.1	isoamylase 3
BnaC08g13280D	AT4G29020.2	glycine-rich protein
BnaC08g32440D	AT3G62730.1	0
BnaC08g41890D	AT1G11750.2	CLP protease proteolytic subunit 6
BnaC09g00300D	AT4G02940.1	oxidoreductase, 2OG-Fe(II) oxygenase family protein
BnaC09g00570D	AT4G03270.1	Cyclin D6;1
BnaC09g01240D	AT3G26932.2	dsRNA-binding protein 3
BnaC09g01600D	AT3G28040.1	Leucine-rich receptor-like protein kinase family protein
BnaC09g01630D	AT3G28180.1	Cellulose-synthase-like C4
BnaC09g02080D	AT3G29575.4	ABI five binding protein 3
BnaC09g02270D	AT5G48150.2	GRAS family transcription factor
BnaC09g02380D	AT5G48400.2	Glutamate receptor family protein
BnaC09g07110D	AT5G65840.1	Thioredoxin superfamily protein
BnaC09g14580D	AT1G60810.1	ATP-citrate lyase A-2
BnaC09g19840D	AT5G46930.1	Plant invertase/pectin methylesterase inhibitor superfamily protein
BnaC09g21250D	AT3G20970.1	NFU domain protein 4
BnaC09g22220D	AT5G47550.1	Cystatin/monellin superfamily protein
BnaC09g27370D	AT5G51210.1	oleosin3
BnaC09g49030D	0	0
BnaCnng01120D	AT4G02060.2	Minichromosome maintenance (MCM2/3/5) family protein
BnaCnng01680D	AT4G00900.1	ER-type Ca2+-ATPase 2
BnaCnng02330D	AT4G00440.3	Protein of unknown function (DUF3741)
BnaCnng06070D	AT3G02930.1	Plant protein of unknown function (DUF827)
BnaCnng19090D	AT4G02510.1	translocon at the outer envelope membrane of chloroplasts 159
BnaCnng23250D	AT4G02290.1	glycosyl hydrolase 9B13
BnaCnng24670D	0	0
BnaCnng31950D	AT5G37060.1	cation/H+ exchanger 24
BnaCnng41700D	AT5G47820.2	P-loop containing nucleoside triphosphate hydrolases superfamily protein
BnaCnng45070D	AT1G21270.1	wall-associated kinase 2
BnaCnng53880D	AT3G03240.1	alpha/beta-Hydrolases superfamily protein
BnaCnng59950D	AT5G26000.1	thioglucoside glucohydrolase 1
BnaCnng65800D	AT1G52950.1	Nucleic acid-binding, OB-fold-like protein
BnaA01g03440D	AT4G33480.1	0
BnaA01g14870D	AT4G25640.2	detoxifying efflux carrier 35
BnaA01g15000D	AT4G25810.1	xyloglucan endotransglycosylase 6
BnaA01g16010D	AT4G26900.1	HIS HF
BnaA01g20390D	AT3G48580.1	xyloglucan endotransglucosylase/hydrolase 11
BnaA01g27350D	AT3G17130.1	Plant invertase/pectin methylesterase inhibitor superfamily protein
BnaA02g00470D	AT5G10360.1	Ribosomal protein S6e
BnaA02g13620D	AT1G65810.1	P-loop containing nucleoside triphosphate hydrolases superfamily protein
BnaA02g21020D	AT4G04780.1	mediator 21
BnaA02g28180D	AT3G26700.1	Protein kinase superfamily protein
BnaA02g32910D	AT5G23370.1	GRAM domain-containing protein / ABA-responsive protein-related
BnaA03g11480D	AT5G55290.2	ATPase, V0 complex, subunit E
BnaA03g22080D	AT2G28605.1	Photosystem II reaction center PsbP family protein
BnaA03g26000D	AT4G02850.1	phenazine biosynthesis PhzC/PhzF family protein
BnaA03g28370D	0	0
BnaA03g30980D	AT3G08950.1	electron transport SCO1/SenC family protein
BnaA03g31520D	AT4G31680.1	Transcriptional factor B3 family protein
BnaA03g36320D	AT4G15560.1	Deoxyxylulose-5-phosphate synthase
BnaA03g41440D	AT3G51670.1	SEC14 cytosolic factor family protein / phosphoglyceride transfer family protein
BnaA03g49250D	AT4G28410.1	Tyrosine transaminase family protein
BnaA03g50760D	AT4G33960.1	0
BnaA03g54700D	AT5G41130.1	Esterase/lipase/thioesterase family protein
BnaA03g59540D	0	0
BnaA04g15820D	AT2G27370.1	Uncharacterised protein family (UPF0497)
BnaA04g22990D	AT2G39510.1	nodulin MtN21 /EamA-like transporter family protein
BnaA04g23790D	0	0
BnaA04g26570D	AT2G45980.1	0
BnaA04g28580D	AT2G29480.1	glutathione S-transferase tau 2
BnaA04g28630D	AT2G29420.1	glutathione S-transferase tau 7
BnaA05g11170D	AT2G31790.1	UDP-Glycosyltransferase superfamily protein
BnaA05g12830D	AT4G19645.2	TRAM, LAG1 and CLN8 (TLC) lipid-sensing domain containing protein
BnaA05g25110D	AT3G14360.1	alpha/beta-Hydrolases superfamily protein
BnaA05g29640D	AT3G08590.2	Phosphoglycerate mutase, 2,3-bisphosphoglycerate-independent
BnaA05g31090D	AT2G31470.1	F-box and associated interaction domains-containing protein
BnaA05g32820D	AT3G03620.1	MATE efflux family protein
BnaA06g15950D	AT3G49380.1	IQ-domain 15
BnaA06g25150D	AT2G18570.1	UDP-Glycosyltransferase superfamily protein
BnaA06g25730D	AT2G17620.1	Cyclin B2;1
BnaA07g05160D	AT3G25040.1	endoplasmic reticulum retention defective 2B
BnaA07g05890D	AT1G34355.1	forkhead-associated (FHA) domain-containing protein
BnaA07g09270D	AT1G27030.1	0
BnaA07g10870D	AT1G21750.1	PDI-like 1-1
BnaA07g11830D	AT4G29990.1	Leucine-rich repeat transmembrane protein kinase protein
BnaA07g13500D	0	0
BnaA07g16310D	AT4G10380.1	NOD26-like intrinsic protein 5;1
BnaA07g19340D	AT3G62600.1	DNAJ heat shock family protein
BnaA07g34440D	AT1G78850.1	D-mannose binding lectin protein with Apple-like carbohydrate-binding domain
[truncated: 1,290 more rows]
