# Supplementary material for: Comparative Transcriptome Analysis of Developing Seeds and Silique Wall Reveals Dynamic Transcription Networks for Effective Oil Production in Brassica napus L
Source: Int J Mol Sci. 2019 Apr 23;20(8):1982. doi: 10.3390/ijms20081982 (PMC6515390; doi:10.3390/ijms20081982)
Supplement: Supplementary file 1 [file ijms-20-01982-s001.zip › Supplementary Table S7.xlsx]

## Sheet: Sheet1
Supplementary Table S7. Cluster analysis of seed and SW DEGs
Seed tissue log2 fold change (DAP)								SW tissue log2 fold change (DAP)
Gene ID	Custer	11	16	23	30	37	44	Gene ID	Custer	11	16	23	30	37	44
BnaA01g04810D	Cluster1	-0.548564	0.68656	1.35655	0.512454	-0.768049	-1.23895	BnaA02g11130D	Cluster1	1.73528	0.509009	-0.311656	-0.148244	-0.795725	-0.988659
BnaA01g12860D	Cluster1	0.630281	0.296994	1.24597	0.0886693	-1.57599	-0.685926	BnaA02g35050D	Cluster1	2.04047	-0.421877	-0.352957	-0.421877	-0.421877	-0.421877
BnaA01g26500D	Cluster1	0.814893	0.703046	0.656285	0.341217	-1.00197	-1.51347	BnaA03g10960D	Cluster1	1.62674	0.415194	-0.656797	-0.472877	-1.20119	0.288933
BnaA02g31160D	Cluster1	0.891929	0.504787	0.350442	0.784853	-1.21449	-1.31753	BnaA04g01450D	Cluster1	1.61444	0.566044	-0.149817	-0.872299	-1.13547	-0.0228983
BnaA03g30240D	Cluster1	1.1591	0.294458	0.573234	0.441481	-1.22742	-1.24085	BnaA05g19050D	Cluster1	1.84285	-0.618253	0.166517	0.138789	-0.811768	-0.718133
BnaA03g37300D	Cluster1	0.879117	0.242366	0.870731	0.488239	-1.02167	-1.45878	BnaA05g32830D	Cluster1	1.91864	-0.530537	-0.734234	0.105149	-0.695041	-0.0639819
BnaA03g53860D	Cluster1	0.695864	0.350972	0.580058	0.698673	-0.505574	-1.81999	BnaA06g03330D	Cluster1	2.04124	-0.408248	-0.408248	-0.408248	-0.408248	-0.408248
BnaA03g55810D	Cluster1	1.09617	-0.0618558	1.24698	-0.283581	-1.28503	-0.712679	BnaA06g12760D	Cluster1	2.04124	-0.408248	-0.408248	-0.408248	-0.408248	-0.408248
BnaA03g59800D	Cluster1	0.564556	0.988747	0.150827	0.0972881	0.111439	-1.91286	BnaA06g33230D	Cluster1	1.61405	0.0327348	0.660433	-0.464598	-0.772775	-1.06984
BnaA06g19010D	Cluster1	0.388584	0.625262	1.01923	-0.140633	-0.0493512	-1.8431	BnaA06g33690D	Cluster1	2.04124	-0.408248	-0.408248	-0.408248	-0.408248	-0.408248
BnaA07g35570D	Cluster1	0.411438	0.968982	0.970455	-0.195171	-0.535454	-1.62025	BnaA07g06370D	Cluster1	2.03343	-0.278083	-0.477023	-0.477023	-0.324282	-0.477023
BnaA09g09990D	Cluster1	0.884083	0.907527	0.36119	0.135928	-0.584578	-1.70415	BnaA07g26930D	Cluster1	1.54404	0.634414	0.184258	-0.348878	-1.12948	-0.88435
BnaA09g43250D	Cluster1	-0.671189	0.34758	1.72595	-0.642192	0.231664	-0.991816	BnaA07g31510D	Cluster1	0.745635	-0.00122981	-1.2285	1.51387	-0.752378	-0.277399
BnaAnng06210D	Cluster1	-0.37528	0.616003	1.62421	-0.132894	-1.26852	-0.463514	BnaA08g19440D	Cluster1	1.32606	-0.300913	0.476146	0.583399	-1.49565	-0.589051
BnaAnng34360D	Cluster1	0.664429	0.792546	0.533761	0.565943	-1.44702	-1.10966	BnaA09g14680D	Cluster1	2.04124	-0.408248	-0.408248	-0.408248	-0.408248	-0.408248
BnaC01g38960D	Cluster1	1.22306	0.614302	0.362162	0.11073	-0.758451	-1.5518	BnaA09g21050D	Cluster1	1.98398	-0.0331524	-0.630141	-0.665369	-0.263627	-0.391693
BnaC01g39870D	Cluster1	-0.202741	0.0861651	1.14055	1.1221	-0.862492	-1.28359	BnaA09g27840D	Cluster1	1.68497	0.781591	-0.645441	-0.613779	-0.485696	-0.721645
BnaC06g25090D	Cluster1	1.45918	-0.844645	0.780377	0.096318	-0.283435	-1.20779	BnaA09g53380D	Cluster1	2.04124	-0.408248	-0.408248	-0.408248	-0.408248	-0.408248
BnaC07g14020D	Cluster1	0.143445	0.49702	0.992294	0.70181	-0.652454	-1.68212	BnaA10g07620D	Cluster1	1.64871	0.56229	-0.543126	-0.089006	-1.24564	-0.333231
BnaCnng02050D	Cluster1	0.135163	0.0633721	0.906958	1.14547	-0.73203	-1.51894	BnaA10g14970D	Cluster1	2.04124	-0.408248	-0.408248	-0.408248	-0.408248	-0.408248
BnaCnng06210D	Cluster1	-0.445623	0.799585	1.47472	0.117993	-1.17155	-0.775123	BnaAnng00180D	Cluster1	0.994832	-0.105665	0.988089	-0.125163	-1.73402	-0.0180704
BnaCnng24660D	Cluster1	-0.225001	-0.468134	1.27545	0.732829	0.264818	-1.57996	BnaAnng38290D	Cluster1	2.03888	-0.431836	-0.311533	-0.431836	-0.431836	-0.431836
BnaCnng39980D	Cluster1	-0.533765	0.129304	1.16688	0.734321	0.167434	-1.66418	BnaC01g33900D	Cluster1	1.93502	0.0520461	-0.60328	-0.0579631	-0.60467	-0.721152
BnaA03g35870D	Cluster1	1.26501	0.222559	0.98563	-0.348549	-1.07191	-1.05274	BnaC01g40350D	Cluster1	1.61668	-0.95899	0.811114	-0.51254	-0.688899	-0.267369
BnaA07g11470D	Cluster1	0.653214	0.598184	-0.806072	0.896353	0.294105	-1.63578	BnaC02g00740D	Cluster1	1.98696	0.0101605	-0.408313	-0.359423	-0.626885	-0.602499
BnaA08g23740D	Cluster1	1.30232	-0.24618	0.376645	0.0313882	0.275035	-1.73921	BnaC02g32230D	Cluster1	1.45634	0.534503	0.379206	-0.728384	-1.35539	-0.286273
BnaA10g04750D	Cluster1	-0.326153	1.26339	1.22565	-0.470844	-0.579523	-1.11252	BnaC02g32490D	Cluster1	2.02841	-0.461664	-0.461664	-0.181748	-0.461664	-0.461664
BnaA10g18160D	Cluster1	-1.03236	1.2764	0.604429	0.733392	-0.516451	-1.06541	BnaC02g37000D	Cluster1	1.34417	1.21589	-0.482022	-0.539121	-0.831514	-0.707399
BnaC01g38230D	Cluster1	0.0339803	-0.797348	1.39045	0.732191	0.0167081	-1.37599	BnaC02g45190D	Cluster1	1.92378	-0.0384876	-0.0296929	-0.933507	-0.469066	-0.45303
BnaC01g38700D	Cluster1	-0.694539	0.117821	0.785196	0.859188	0.601738	-1.6694	BnaC03g11930D	Cluster1	1.92717	-0.960454	-0.246689	-0.106566	-0.533867	-0.0795915
BnaC01g40530D	Cluster1	0.361005	0.32117	0.621112	1.0913	-0.79555	-1.59904	BnaC03g56180D	Cluster1	2.01359	-0.395814	-0.547542	-0.413651	-0.554482	-0.102101
BnaC02g35320D	Cluster1	-0.367604	0.368838	1.30728	0.647128	-0.390975	-1.56467	BnaC03g78190D	Cluster1	1.5123	0.623725	0.398574	-0.738926	-0.956162	-0.839515
BnaC03g03860D	Cluster1	-0.0446429	1.29213	-0.327089	0.838291	-0.182137	-1.57655	BnaC04g09660D	Cluster1	2.03278	-0.550883	-0.406192	-0.263326	-0.406192	-0.406192
BnaC03g33350D	Cluster1	1.25406	0.276796	0.797495	-0.0829975	-0.816897	-1.42846	BnaC04g19680D	Cluster1	1.08782	-0.738107	-1.24525	1.22731	0.116839	-0.44861
BnaC05g09620D	Cluster1	0.869091	-0.24479	-0.560434	1.58344	-0.766212	-0.881092	BnaC04g51800D	Cluster1	1.77076	-0.585501	-0.163224	-1.21417	0.130075	0.0620579
BnaC06g35220D	Cluster1	-0.730455	1.19316	0.29123	0.527747	0.323041	-1.60472	BnaC05g03300D	Cluster1	2.02345	-0.235639	-0.454866	-0.354612	-0.349743	-0.628594
BnaA01g16180D	Cluster1	-0.636447	-0.578056	1.39167	1.06006	-0.152269	-1.08496	BnaC05g09620D	Cluster1	1.65121	-0.697465	0.637639	0.0662368	-0.862168	-0.795453
BnaA02g23200D	Cluster1	0.0902735	1.17314	1.10932	-0.220103	-0.977279	-1.17536	BnaC05g22800D	Cluster1	2.04124	-0.408248	-0.408248	-0.408248	-0.408248	-0.408248
BnaA03g21020D	Cluster1	0.00971443	-0.561817	1.99014	-0.328126	-0.554954	-0.554954	BnaC06g37960D	Cluster1	2.02159	-0.200887	-0.291952	-0.576471	-0.506499	-0.445781
BnaA03g55860D	Cluster1	-1.1106	-0.185511	1.57721	0.793444	-0.400036	-0.674507	BnaC07g14020D	Cluster1	1.24894	-0.13524	-1.40337	1.06973	-0.433951	-0.34611
BnaA07g04030D	Cluster1	-0.0419717	-1.42103	1.71958	-0.0855246	-0.0855246	-0.0855246	BnaC08g41590D	Cluster1	1.83298	0.0351627	-0.233056	-1.21763	-0.29497	-0.122487
BnaA07g17980D	Cluster1	-0.403764	-0.601542	1.52512	0.99018	-0.874674	-0.635317	BnaC09g39490D	Cluster1	2.04054	-0.355743	-0.4212	-0.4212	-0.4212	-0.4212
BnaA07g26180D	Cluster1	-0.180439	-0.836791	1.98811	-0.341067	-0.316247	-0.313561	BnaCnng02130D	Cluster1	1.51931	0.913343	-0.0923482	-0.820046	-0.862379	-0.657878
BnaA07g35870D	Cluster1	-1.28068	-0.0254425	0.857048	1.40218	-0.156893	-0.796218	BnaCnng06280D	Cluster1	1.13838	0.147163	-0.863916	1.18466	-0.454886	-1.15141
BnaA09g02410D	Cluster1	-0.975874	0.0845205	1.15961	1.16885	-1.1039	-0.333208	BnaCnng06890D	Cluster1	2.03639	-0.545082	-0.372827	-0.372827	-0.372827	-0.372827
BnaA09g18710D	Cluster1	-1.01598	-0.83331	1.53971	0.772769	0.0832341	-0.546418	BnaCnng24660D	Cluster1	1.83886	0.227015	-0.609655	-0.15698	-1.0538	-0.245443
BnaA10g08740D	Cluster1	-0.555446	-0.811941	1.41767	1.01059	-0.0622393	-0.998635	BnaCnng24670D	Cluster1	1.63686	0.470537	-0.16134	-0.511634	-1.34279	-0.0916346
BnaA10g29100D	Cluster1	-1.16439	0.3607	1.78121	-0.319164	-0.43593	-0.222425	BnaCnng41150D	Cluster1	2.04124	-0.408248	-0.408248	-0.408248	-0.408248	-0.408248
BnaAnng00370D	Cluster1	-0.164325	0.389142	-0.0116031	1.62735	-0.430716	-1.40984	BnaA02g21770D	Cluster1	1.86318	-0.190981	-0.117037	0.0781373	-0.553554	-1.07975
BnaAnng01800D	Cluster1	-0.228467	0.0786527	1.45631	0.214951	0.1385	-1.65994	BnaA04g28800D	Cluster1	1.67862	0.645656	-0.503529	-0.971227	-0.747028	-0.102488
BnaAnng17020D	Cluster1	-0.454752	-0.132282	2.00723	-0.696156	-0.362018	-0.362018	BnaA08g23630D	Cluster1	1.29459	-1.63542	0.695124	0.134229	-0.364462	-0.124057
BnaAnng22610D	Cluster1	-0.307371	0.752266	1.6811	-0.733079	-0.751237	-0.641681	BnaA09g03540D	Cluster1	1.38933	-0.741648	0.577498	0.473428	-0.339675	-1.35893
BnaC01g40490D	Cluster1	-0.652481	0.545703	1.8078	-0.396064	-0.652481	-0.652481	BnaA10g04800D	Cluster1	1.74624	0.369896	-0.316948	-0.101864	-0.486348	-1.21098
BnaC02g00810D	Cluster1	0.534545	0.830708	0.234579	-0.262573	0.557356	-1.89462	BnaA10g25810D	Cluster1	1.21827	-1.1136	-0.0087176	0.468301	0.691819	-1.25607
BnaC03g50220D	Cluster1	-0.439831	-0.472464	1.92095	0.249018	-0.486749	-0.770928	BnaAnng13960D	Cluster1	1.4228	-0.859954	0.654407	0.500666	-1.06093	-0.656991
BnaC04g03840D	Cluster1	-0.0391473	0.947512	1.44943	-0.949335	-0.935249	-0.473207	BnaC01g32850D	Cluster1	1.98323	-0.392476	-0.645964	-0.571819	-0.408948	0.0359802
BnaC04g14740D	Cluster1	-1.28599	0.544701	0.420587	0.336485	1.16669	-1.18247	BnaC01g33090D	Cluster1	2.03607	-0.412289	-0.478553	-0.276765	-0.463592	-0.404869
BnaC06g28740D	Cluster1	-0.378781	-0.378781	2.03785	-0.378781	-0.378781	-0.522732	BnaC01g33340D	Cluster1	1.55816	-0.459689	-0.321896	0.74334	-0.235763	-1.28416
BnaC07g41890D	Cluster1	-0.0927095	-1.01768	1.9179	-0.169142	-0.169142	-0.469221	BnaC01g34350D	Cluster1	1.84912	0.426183	-0.330794	-0.57346	-0.583118	-0.787929
BnaC07g46280D	Cluster1	-0.981637	0.242418	1.88208	-0.380955	-0.380955	-0.380955	BnaC01g34620D	Cluster1	1.99605	-0.597015	-0.208127	-0.233222	-0.251814	-0.705869
BnaC08g39770D	Cluster1	-0.993426	-0.588719	1.77746	0.232219	-0.639109	0.211575	BnaC01g35080D	Cluster1	1.9948	-0.381621	-0.505539	-0.677056	-0.0302867	-0.4003
BnaC09g40790D	Cluster1	-0.557015	0.113794	1.97308	-0.482461	-0.558805	-0.48859	BnaC01g35190D	Cluster1	1.77699	0.197022	-0.735222	0.28654	-0.669124	-0.856209
BnaCnng02340D	Cluster1	-0.817589	0.379479	1.83332	-0.387887	-0.213264	-0.794062	BnaC01g35480D	Cluster1	1.85892	0.397317	-0.3632	-0.481608	-0.590334	-0.821096
BnaCnng41280D	Cluster1	-1.16915	-0.658868	1.71144	0.331998	0.153562	-0.368988	BnaC01g37560D	Cluster1	1.76335	-0.951824	-0.639311	-0.139129	-0.543802	0.510717
BnaCnng47100D	Cluster1	-0.243599	-1.10434	1.82804	0.128085	-0.00574269	-0.602437	BnaC01g37620D	Cluster1	2.02017	-0.139771	-0.429363	-0.520841	-0.390535	-0.53966
BnaA01g24020D	Cluster1	1.16366	0.586175	0.303583	-0.242988	-0.0356667	-1.77477	BnaC01g37790D	Cluster1	1.92319	-0.952999	-0.135045	-0.586442	-0.119215	-0.12949
BnaA03g44440D	Cluster1	-0.490026	-0.364126	-0.254616	1.93136	0.08568	-0.908273	BnaC01g37880D	Cluster1	1.77849	-0.969399	0.386013	0.0230143	-0.555107	-0.663005
BnaAnng10080D	Cluster1	0.0824509	-0.782379	-0.0684891	1.84319	-0.0893628	-0.985414	BnaC01g38160D	Cluster1	1.64926	0.482718	0.0431174	-0.281302	-0.653032	-1.24076
BnaC03g30230D	Cluster1	0.166277	0.760874	0.657304	0.641086	-0.380013	-1.84553	BnaC02g00040D	Cluster1	1.251	-1.00472	0.998702	0.317261	-1.0126	-0.54964
BnaC03g63540D	Cluster1	0.803998	0.783019	0.81145	0.0813497	-1.22186	-1.25796	BnaC02g00640D	Cluster1	2.02471	-0.459998	-0.379443	-0.57349	-0.185604	-0.426177
BnaC05g48120D	Cluster1	0.77292	0.824336	0.746449	0.10254	-0.937368	-1.50888	BnaC02g00970D	Cluster1	2.01716	-0.514061	-0.289169	-0.632198	-0.375416	-0.206317
BnaCnng02330D	Cluster1	-0.64421	0.427089	0.820131	1.34671	-0.886427	-1.06329	BnaC02g01270D	Cluster1	2.02203	-0.506104	-0.339977	-0.245984	-0.312113	-0.617853
BnaCnng59950D	Cluster1	0.920138	-0.0573107	-0.458929	1.4733	-0.99728	-0.87992	BnaC02g02060D	Cluster1	1.9165	0.0131195	-0.252245	-0.210809	-0.465543	-1.00102
BnaA02g21020D	Cluster1	0.61822	0.614389	1.36652	-0.649464	-1.13379	-0.81588	BnaC02g02090D	Cluster1	1.77197	0.395214	-0.28405	-0.0899201	-0.835917	-0.957294
BnaA03g26000D	Cluster1	0.65014	0.837151	0.990047	-0.0731079	-1.22207	-1.18216	BnaC02g02430D	Cluster1	1.76497	-1.01415	0.427939	-0.0253523	-0.637575	-0.515831
BnaA05g12830D	Cluster1	-1.24914	0.349732	1.59656	0.32214	-0.240307	-0.778979	BnaC02g02620D	Cluster1	2.00566	-0.627974	-0.500192	-0.0716967	-0.441664	-0.364129
BnaA07g09270D	Cluster1	0.779232	0.582561	0.879679	0.214505	-1.55788	-0.898093	BnaC02g02630D	Cluster1	1.83125	-0.672564	0.0601422	-0.984046	0.194585	-0.429366
BnaA08g19020D	Cluster1	-1.27604	1.21973	0.239068	1.03571	-0.53239	-0.686078	BnaC02g03050D	Cluster1	0.731121	-0.0267281	0.967958	-1.69763	0.58077	-0.555491
BnaC06g26810D	Cluster1	1.09492	-0.999088	0.69192	0.2188	0.437405	-1.44396	BnaC02g03190D	Cluster1	2.03891	-0.391825	-0.433964	-0.42873	-0.461373	-0.323013
BnaC09g01820D	Cluster1	0.96902	0.663565	0.860105	-0.0992548	-1.25497	-1.13846	BnaC02g03280D	Cluster1	1.79794	0.438709	-0.289073	-0.418759	-0.49293	-1.03588
BnaA05g20180D	Cluster1	1.08735	-0.291592	0.416014	0.345361	0.27689	-1.83402	BnaC02g03290D	Cluster1	1.95471	-0.914897	-0.446093	-0.0793409	-0.209838	-0.304542
BnaA07g11270D	Cluster1	0.747123	0.374961	1.13419	-0.499259	-0.0968452	-1.66017	BnaC02g04280D	Cluster1	1.81779	-1.16891	-0.27868	-0.273047	0.244968	-0.342119
BnaA07g30750D	Cluster1	0.260113	0.0182526	1.29488	-0.0486216	0.260113	-1.78473	BnaC02g19250D	Cluster1	1.52392	0.355798	0.200914	0.0868928	-0.80619	-1.36133
BnaA10g23330D	Cluster1	-0.165125	-0.213924	1.04277	0.908953	0.156196	-1.72887	BnaC02g43900D	Cluster1	1.98432	0.0272663	-0.577891	-0.327936	-0.619556	-0.486201
BnaAnng32420D	Cluster1	0.573358	0.646126	0.740382	0.364237	-0.501666	-1.82244	BnaC03g08160D	Cluster1	1.93792	-0.104924	0.0168056	-0.51068	-0.474973	-0.864154
BnaAnng32560D	Cluster1	0.810962	-0.0187129	0.322074	0.686544	0.135267	-1.93613	BnaC03g61620D	Cluster1	0.955172	-1.47205	-0.245299	1.14744	0.291992	-0.677254
BnaC01g37130D	Cluster1	0.236213	0.497499	1.42207	0.0484952	-0.753838	-1.45044	BnaC05g14430D	Cluster1	1.8106	-1.09113	0.302657	-0.269611	-0.171679	-0.58084
BnaC01g38130D	Cluster1	0.694178	0.267392	0.694178	0.694178	-0.574222	-1.7757	BnaC07g26170D	Cluster1	1.51012	-0.85057	-1.32672	0.314558	0.369656	-0.0170388
BnaC03g11560D	Cluster1	1.05776	0.559007	0.0888039	0.551841	-0.533602	-1.72381	BnaC07g41990D	Cluster1	1.9666	0.142219	-0.545869	-0.52179	-0.524252	-0.516905
BnaC03g21960D	Cluster1	-0.429617	-0.101027	0.852538	1.09646	0.257864	-1.67621	BnaC09g00060D	Cluster1	1.94658	-0.497407	-0.544206	-0.478468	-0.630014	0.203519
BnaC03g73550D	Cluster1	1.21248	-0.256273	-0.301375	0.719743	0.290119	-1.66469	BnaC09g00220D	Cluster1	1.89807	0.281646	-0.365642	-0.363555	-0.716893	-0.733626
BnaC06g15590D	Cluster1	0.258499	0.0590001	1.81432	-0.474342	-0.688553	-0.968928	BnaC09g00370D	Cluster1	1.82366	0.233695	-0.0468337	-0.26467	-0.764732	-0.981119
BnaC06g27050D	Cluster1	0.343365	0.181518	0.345293	-0.393812	1.25537	-1.73173	BnaC09g00450D	Cluster1	1.86216	-0.57111	-0.243713	-1.04501	-0.166601	0.164269
BnaC09g00780D	Cluster1	0.478869	0.478869	0.326375	0.269917	0.478869	-2.0329	BnaC09g00580D	Cluster1	1.92124	0.203231	-0.440522	-0.297913	-0.583131	-0.80291
BnaCnng65210D	Cluster1	-0.927429	0.21575	0.284536	0.334181	1.44225	-1.34929	BnaC09g00690D	Cluster1	1.79393	-0.939844	-0.665482	0.426166	-0.101155	-0.513613
BnaCnng74800D	Cluster1	0.898532	0.898532	-0.188104	0.463692	-0.333851	-1.7388	BnaC09g01130D	Cluster1	2.02013	-0.271371	-0.310523	-0.285385	-0.537667	-0.615189
BnaA01g00010D	Cluster1	0.140256	-0.12006	0.540382	0.11292	1.15227	-1.82577	BnaC09g01170D	Cluster1	1.29066	-0.481517	0.30764	0.725161	-0.294298	-1.54765
BnaA01g05320D	Cluster1	1.3848	0.238858	0.00680559	0.536278	-0.641636	-1.5251	BnaC09g01320D	Cluster1	1.77153	-1.27888	-0.474466	-0.021068	0.0181906	-0.0153058
BnaA01g33230D	Cluster1	0.102666	0.313811	1.25654	0.561271	-1.61766	-0.616634	BnaC09g01610D	Cluster1	1.73158	0.146508	0.183432	-0.650467	-0.191788	-1.21927
BnaA02g10390D	Cluster1	0.910234	0.488518	0.601396	0.280612	-0.472745	-1.80801	BnaC09g01930D	Cluster1	1.72522	-1.32944	0.068157	0.168201	-0.207711	-0.424421
BnaA02g24400D	Cluster1	-0.715413	-0.798912	0.865515	1.49689	0.0762213	-0.924298	BnaC09g01970D	Cluster1	1.60043	-1.53956	-0.186147	0.177462	-0.00509833	-0.0470853
BnaA02g24830D	Cluster1	1.42163	0.0918539	0.199352	0.531231	-0.866433	-1.37763	BnaC09g18980D	Cluster1	1.65792	-1.01898	0.208578	-0.845315	-0.478039	0.475837
BnaA03g10960D	Cluster1	-0.919986	0.427571	1.44588	0.554576	-0.287338	-1.2207	BnaC09g19830D	Cluster1	1.99982	-0.00942849	-0.496971	-0.427308	-0.570273	-0.495837
BnaA03g28420D	Cluster1	0.81962	0.649987	0.620373	0.353836	-0.76938	-1.67444	BnaC09g24280D	Cluster1	2.00831	-0.172631	-0.367941	-0.633231	-0.255497	-0.57901
BnaA03g60190D	Cluster1	-0.276137	-0.732312	1.12747	0.898164	-1.45523	0.438045	BnaCnng01420D	Cluster1	1.62984	-1.28905	-0.589785	0.536576	-0.0944773	-0.193095
BnaA04g15860D	Cluster1	1.27437	-0.786323	0.675902	0.181068	0.153181	-1.49819	BnaCnng06060D	Cluster1	2.02715	-0.588173	-0.345846	-0.415089	-0.446128	-0.231913
BnaA04g16490D	Cluster1	-0.110106	0.682436	1.41382	0.163948	-1.37913	-0.770966	BnaCnng19150D	Cluster1	2.01052	-0.438818	-0.435804	-0.114588	-0.653253	-0.368054
BnaA05g19050D	Cluster1	1.07713	0.320319	0.237473	0.807329	-1.06828	-1.37397	BnaCnng19170D	Cluster1	1.97301	-0.832609	-0.463444	-0.228301	-0.376744	-0.0719089
BnaA05g29010D	Cluster1	0.304376	0.670085	1.50681	-0.839348	-0.560756	-1.08117	BnaCnng20130D	Cluster1	1.60346	-1.36413	-0.684284	0.0225937	0.282266	0.140099
BnaA05g32590D	Cluster1	-0.443901	0.498526	1.24452	0.762637	-1.41722	-0.644562	BnaCnng41720D	Cluster1	1.23089	-1.65468	-0.00408205	0.27792	0.648766	-0.498812
BnaA06g20450D	Cluster1	1.03405	-0.0133813	0.963071	-0.575832	0.212666	-1.62057	BnaCnng46690D	Cluster1	1.56863	-1.33457	0.078226	0.584517	-0.513228	-0.383573
BnaA06g24050D	Cluster1	0.63327	0.393476	1.05211	0.423144	-1.13231	-1.36968	BnaCnng49330D	Cluster1	1.92857	-0.886401	-0.666372	-0.146334	-0.154344	-0.0751147
BnaA07g01600D	Cluster1	1.13155	0.0101822	0.288382	0.824674	-1.58247	-0.672324	BnaCnng50490D	Cluster1	1.94439	-0.825807	-0.59005	-0.0127629	-0.0904979	-0.425277
BnaA07g26280D	Cluster1	0.88262	0.363063	0.873978	0.377054	-1.06619	-1.43052	BnaCnng54350D	Cluster1	2.01086	-0.0938812	-0.404336	-0.401948	-0.501626	-0.609066
BnaA07g35780D	Cluster1	0.750813	0.717312	0.845863	0.198377	-1.1823	-1.33007	BnaCnng54710D	Cluster1	1.96046	-0.766892	-0.645807	-0.288034	-0.261638	0.00191428
BnaA07g36360D	Cluster1	-0.535966	-0.21285	0.634894	1.44027	0.146265	-1.47261	BnaCnng67220D	Cluster1	1.63923	-1.27005	-0.590836	0.532864	-0.0595657	-0.251635
BnaA07g36430D	Cluster1	-0.0489521	1.16295	0.850018	0.389466	-1.14936	-1.20412	BnaA01g32900D	Cluster1	0.983361	-0.794329	-1.04766	0.567748	1.13028	-0.839393
BnaA08g19440D	Cluster1	0.471003	0.391749	0.662688	0.969705	-0.990343	-1.5048	BnaA03g15220D	Cluster1	1.83059	-0.456585	0.0934916	-0.885677	0.19798	-0.779804
BnaA09g00770D	Cluster1	0.0761566	0.924598	0.582664	0.614675	-0.389756	-1.80834	BnaA03g17050D	Cluster1	1.67587	0.42703	0.12352	-0.34441	-1.16931	-0.712698
BnaA09g02810D	Cluster1	0.862542	0.553102	1.17504	-0.443698	-1.25755	-0.889433	BnaA09g00770D	Cluster1	1.6282	0.625348	0.131468	-0.638233	-0.93518	-0.811607
BnaA09g25090D	Cluster1	0.232081	0.776307	1.47428	-0.550137	-0.966265	-0.966265	BnaA09g51750D	Cluster1	0.886844	-0.524628	-1.32556	1.40425	0.0162315	-0.457135
BnaA09g43420D	Cluster1	0.240607	-0.0156166	0.832266	0.641499	0.244878	-1.94363	BnaAnng34960D	Cluster1	1.81315	0.160237	-0.108207	-1.20789	-0.336206	-0.321083
BnaA09g46890D	Cluster1	0.188556	-0.85732	0.239358	1.62068	-1.24216	0.0508918	BnaC01g37430D	Cluster1	1.80513	-0.380375	-1.07697	-0.297609	-0.441696	0.391516
BnaA09g51480D	Cluster1	0.620314	0.97249	0.653298	0.160402	-0.80243	-1.60407	BnaC01g43990D	Cluster1	1.80925	-0.0190114	-0.112302	-0.241015	-1.27667	-0.160249
BnaA10g06710D	Cluster1	-0.285129	1.4161	0.48262	0.339951	-0.403743	-1.5498	BnaC02g02480D	Cluster1	1.78671	-0.200653	-0.518263	0.176363	-1.21103	-0.0331311
BnaA10g12040D	Cluster1	0.605729	0.333748	0.923752	0.525426	-0.674964	-1.71369	BnaC03g63270D	Cluster1	1.54589	-0.0577821	-1.21053	-0.930944	0.501928	0.151438
BnaA10g16700D	Cluster1	1.27136	0.133347	1.0399	-0.38103	-1.10297	-0.960606	BnaC03g70700D	Cluster1	1.60538	0.469114	-0.171994	-0.0407952	-0.462621	-1.39908
BnaAnng00390D	Cluster1	1.22599	0.621441	0.352076	0.152919	-0.862794	-1.48963	BnaC05g36710D	Cluster1	1.48044	0.436128	-0.633076	-0.0200406	0.210526	-1.47397
BnaAnng05910D	Cluster1	0.040069	0.265713	1.06813	0.762529	-1.74765	-0.388797	BnaC05g48110D	Cluster1	1.50102	0.186274	0.243402	-1.49404	-0.621748	0.185095
BnaAnng12370D	Cluster1	0.159628	-0.639908	1.48068	0.811488	-0.715379	-1.09651	BnaC07g15280D	Cluster1	0.92658	0.492146	-1.03353	-0.804911	1.23335	-0.813635
BnaAnng33150D	Cluster1	1.09139	0.720843	0.261863	0.135551	-0.48796	-1.72169	BnaC07g26830D	Cluster1	0.812144	-0.964457	-0.858724	1.24343	0.625331	-0.857721
BnaAnng33590D	Cluster1	0.431055	-0.918478	1.31974	0.747514	-0.330487	-1.24935	BnaC08g26090D	Cluster1	1.71851	0.524216	-0.185231	-0.22207	-0.87367	-0.961759
BnaC01g00360D	Cluster1	-0.083834	0.201476	1.7373	-0.507938	-0.0534378	-1.29357	BnaC08g37760D	Cluster1	1.58893	0.174567	-0.780458	0.650816	-0.62017	-1.01368
BnaC01g32170D	Cluster1	0.617434	0.798088	0.38303	0.68984	-0.881437	-1.60696	BnaC09g00020D	Cluster1	1.99338	-0.348883	-0.517652	-0.681484	-0.413951	-0.0314072
BnaC01g36900D	Cluster1	0.184766	-0.76907	0.432241	1.20763	0.514352	-1.56992	BnaC09g00030D	Cluster1	1.84498	0.135312	-0.0240249	-0.20665	-0.830921	-0.9187
BnaC01g38680D	Cluster1	0.118261	1.1207	0.32771	0.757866	-0.746012	-1.57853	BnaC09g00130D	Cluster1	1.53899	-0.859859	0.751922	0.129271	-0.995517	-0.564806
BnaC01g39840D	Cluster1	0.764467	0.0815261	0.184524	1.16097	-0.536399	-1.65509	BnaC09g00260D	Cluster1	1.98602	-0.311879	-0.212515	-0.542859	-0.145903	-0.772862
BnaC01g39860D	Cluster1	0.440125	0.843646	1.27107	-0.583979	-0.672592	-1.29827	BnaC09g02280D	Cluster1	1.99653	-0.411326	-0.674703	-0.401241	-0.0323848	-0.476875
BnaC01g40350D	Cluster1	-0.925775	0.474713	0.950824	1.19311	-1.12671	-0.566158	BnaCnng01660D	Cluster1	1.03659	-0.695301	-0.450571	-0.951593	1.47139	-0.41051
BnaC01g40360D	Cluster1	-0.628276	0.624025	1.07424	0.746886	-1.5617	-0.255173	BnaA06g39210D	Cluster1	1.25863	-1.07282	0.759886	-0.20515	0.457732	-1.19828
BnaC01g40440D	Cluster1	0.280618	0.570793	1.39676	-0.218079	-1.53288	-0.497214	BnaA07g35690D	Cluster1	0.681166	-0.657823	-0.146457	1.68369	-0.901389	-0.659185
BnaC01g40560D	Cluster1	0.280714	0.184028	1.43928	0.369939	-0.920766	-1.3532	BnaAnng03280D	Cluster1	0.952111	0.0439683	0.614595	-1.75404	0.63154	-0.488172
BnaC01g40570D	Cluster1	0.36712	0.959875	1.07512	-0.0443768	-1.12171	-1.23603	BnaAnng18620D	Cluster1	1.21055	0.349572	0.985746	-1.21104	-0.871354	-0.463471
BnaC01g44340D	Cluster1	0.538068	-1.2512	0.388095	1.50273	-0.734926	-0.442764	BnaAnng36120D	Cluster1	1.5559	0.185191	-0.145512	-1.09321	-1.02655	0.524186
BnaC02g00230D	Cluster1	1.15469	0.54902	0.282337	0.392838	-0.801055	-1.57783	BnaC01g35310D	Cluster1	0.959138	-1.126	0.753566	-0.86528	0.992754	-0.714181
BnaC02g33980D	Cluster1	0.768016	0.613144	-0.443425	0.52482	0.385101	-1.84766	BnaC01g40140D	Cluster1	0.888479	-0.483671	1.56603	-0.871543	-0.832854	-0.266439
BnaC03g04170D	Cluster1	0.752126	-0.209742	1.13048	-0.00491042	0.0937206	-1.76168	BnaC02g01280D	Cluster1	1.85655	-0.183118	-0.842042	-0.812826	-0.282967	0.264405
BnaC03g04230D	Cluster1	-0.447197	-0.634674	1.55167	0.633301	-1.25156	0.148459	BnaC02g20700D	Cluster1	1.88548	-0.321877	0.0623498	-1.09349	-0.265397	-0.267061
BnaC03g09000D	Cluster1	-0.0167585	-0.127925	1.2526	0.175988	0.489236	-1.77314	BnaC02g25030D	Cluster1	1.87437	0.231797	-0.20663	-0.416037	-0.983451	-0.500049
BnaC03g29220D	Cluster1	0.336907	0.993046	0.664087	0.479113	-0.943705	-1.52945	BnaC04g47480D	Cluster1	1.65465	0.336392	-0.0172641	-1.14819	-0.907532	0.0819382
BnaC03g70950D	Cluster1	0.323505	0.999973	1.18627	-0.328446	-1.06591	-1.11539	BnaC05g47920D	Cluster1	1.82336	-0.4391	-0.726167	0.298852	-0.0267817	-0.930162
BnaC04g28240D	Cluster1	-0.244724	-0.61494	0.556915	1.12859	0.735361	-1.5612	BnaC09g18390D	Cluster1	1.41505	0.502703	0.168636	-1.28634	-1.00903	0.208976
BnaC05g23490D	Cluster1	0.39857	0.686785	0.664016	0.671713	-0.687794	-1.73329	BnaCnng73880D	Cluster1	1.75402	-0.311367	0.402937	-0.444926	-0.207783	-1.19288
BnaC05g42830D	Cluster1	1.04874	0.293097	0.731259	0.36438	-0.922012	-1.51546	BnaA05g25270D	Cluster1	1.88158	0.0153571	-0.0329178	-0.229616	-0.63015	-1.00425
BnaC05g47860D	Cluster1	-0.347489	1.31886	0.562096	-0.56448	0.524415	-1.4934	BnaA10g01300D	Cluster1	1.86436	-0.486972	-0.0371365	-0.0500245	-1.11987	-0.17036
BnaC05g48110D	Cluster1	1.32361	-0.758427	0.794471	0.36842	-0.409708	-1.31836	BnaC01g34490D	Cluster1	1.96747	-0.833055	-0.486064	-0.270681	-0.353501	-0.0241704
BnaC06g25970D	Cluster1	-0.838029	1.41861	0.908807	0.153586	-0.614051	-1.02892	BnaC02g01240D	Cluster1	1.67913	0.29731	0.0175082	-0.16224	-0.475447	-1.35626
BnaC06g34990D	Cluster1	-0.398838	0.493407	1.36708	0.66879	-0.987996	-1.14244	BnaC09g00310D	Cluster1	1.9937	-0.144414	-0.280894	-0.318966	-0.771561	-0.477865
BnaC07g09400D	Cluster1	0.271225	0.452121	1.25006	0.229136	-0.51763	-1.68491	BnaC09g22120D	Cluster1	2.00315	-0.471064	-0.279241	-0.0866386	-0.581086	-0.585117
BnaC07g41610D	Cluster1	0.68694	-1.04556	0.859566	1.05447	-1.21042	-0.344995	BnaA07g08620D	Cluster1	1.4691	1.01361	-0.648344	-0.186254	-0.848327	-0.799781
BnaC09g18030D	Cluster1	0.259061	-1.2424	0.373361	1.56717	-0.888354	-0.0688364	BnaC01g34030D	Cluster1	1.83929	-0.164657	-0.212153	-0.145844	-0.0852402	-1.2314
BnaCnng02060D	Cluster1	0.795477	0.541732	0.662571	0.471095	-1.65982	-0.811055	BnaC07g45620D	Cluster1	1.34251	1.09988	-0.694523	-0.640833	-0.0625118	-1.04452
BnaCnng02160D	Cluster1	-0.139136	-0.0163599	1.50392	0.619538	-0.537691	-1.43027	BnaA01g21270D	Cluster1	1.66357	0.614857	0.00966158	-0.94298	-0.846495	-0.498615
BnaCnng02200D	Cluster1	-0.78366	0.088738	1.26679	1.10061	-0.55047	-1.122	BnaA01g32720D	Cluster1	2.04124	-0.408248	-0.408248	-0.408248	-0.408248	-0.408248
BnaCnng02240D	Cluster1	0.337442	1.01568	1.12377	-0.251008	-1.27319	-0.952696	BnaA02g13970D	Cluster1	2.02442	-0.331832	-0.514728	-0.267621	-0.312316	-0.597922
BnaCnng02360D	Cluster1	-0.235052	0.273168	-0.606388	1.69815	0.135206	-1.26508	BnaA02g30290D	Cluster1	1.19469	1.06329	-0.244264	-0.261451	-1.50019	-0.252068
BnaCnng18380D	Cluster1	-0.626704	0.217208	1.33685	0.871838	-0.455595	-1.34359	BnaA03g05520D	Cluster1	1.64053	0.487333	-0.152457	-1.03102	-0.991317	0.0469341
BnaCnng25420D	Cluster1	1.2932	-0.589404	1.25249	-0.486841	-0.952511	-0.516932	BnaA03g52350D	Cluster1	1.6983	-0.0220965	0.400718	-0.385696	-1.2791	-0.412131
BnaCnng29070D	Cluster1	0.0938038	1.11955	0.507549	0.655407	-0.85111	-1.5252	BnaA03g53920D	Cluster1	1.27621	0.208087	1.00052	-0.923284	-1.13806	-0.423468
BnaCnng29150D	Cluster1	0.133113	-0.0482801	1.14883	0.379301	0.245999	-1.85896	BnaA03g54270D	Cluster1	2.04124	-0.408248	-0.408248	-0.408248	-0.408248	-0.408248
BnaCnng59860D	Cluster1	0.935577	0.676281	0.808483	0.0272754	-1.31746	-1.13016	BnaA04g00030D	Cluster1	1.66033	0.484699	0.146916	-0.399051	-0.812212	-1.08068
BnaA01g14450D	Cluster1	0.522031	-1.43757	1.56533	-0.0202234	-0.392344	-0.237221	BnaA04g05620D	Cluster1	2.04124	-0.408248	-0.408248	-0.408248	-0.408248	-0.408248
BnaA01g36460D	Cluster1	0.137136	1.27228	0.525208	0.347674	-0.716113	-1.56619	BnaA04g11150D	Cluster1	2.04124	-0.403868	-0.409342	-0.409342	-0.409342	-0.409342
BnaA07g09480D	Cluster1	-0.0102945	0.378479	-1.04462	1.226	0.752676	-1.30224	BnaA04g15750D	Cluster1	1.50703	0.360953	-1.14414	-0.255784	0.512477	-0.980541
BnaA08g23730D	Cluster1	1.09195	0.473797	-0.368698	0.75093	-0.271839	-1.67614	BnaA04g15860D	Cluster1	1.7006	-0.146424	0.430843	-0.0673343	-0.789128	-1.12856
BnaA09g17440D	Cluster1	-0.150393	0.544422	1.20196	0.727451	-1.22459	-1.09885	BnaA04g19440D	Cluster1	2.04124	-0.408248	-0.408248	-0.408248	-0.408248	-0.408248
BnaA09g43430D	Cluster1	0.383091	0.958923	0.657822	0.252451	-0.455008	-1.79728	BnaA04g21120D	Cluster1	2.02844	-0.461599	-0.461599	-0.182042	-0.461599	-0.461599
BnaA10g04350D	Cluster1	-0.868233	0.839883	1.48299	0.161597	-0.740027	-0.876212	BnaA05g09780D	Cluster1	1.19131	0.882442	-0.378243	-0.135857	-1.62371	0.0640618
BnaA10g25810D	Cluster1	0.308511	-0.927377	0.579884	0.783031	0.815112	-1.55916	BnaA05g32640D	Cluster1	1.59411	0.69823	-0.630123	-1.03531	-0.704506	0.0775955
BnaAnng19450D	Cluster1	-1.15436	0.576623	1.38013	0.624281	-0.819997	-0.606681	BnaA05g33110D	Cluster1	1.89698	-0.355117	0.326811	-0.676917	-0.606236	-0.585516
BnaAnng30850D	Cluster1	-0.181292	0.842299	1.59864	-0.753217	-0.753217	-0.753217	BnaA06g03320D	Cluster1	2.04124	-0.408248	-0.408248	-0.408248	-0.408248	-0.408248
BnaC01g06370D	Cluster1	-0.974149	0.198911	1.06276	1.28351	-0.768737	-0.802289	BnaA06g09750D	Cluster1	2.04124	-0.408248	-0.408248	-0.408248	-0.408248	-0.408248
BnaC01g33270D	Cluster1	0.122643	-0.437213	1.27995	0.880371	-0.341023	-1.50472	BnaA06g13190D	Cluster1	1.8069	-0.236401	-0.988735	0.408406	-0.345713	-0.644455
BnaC01g33350D	Cluster1	0.623634	0.443659	0.958486	0.45687	-0.92113	-1.56152	BnaA06g19120D	Cluster1	1.95212	-0.528481	-0.330478	-0.269575	-0.852759	0.029175
BnaC01g34970D	Cluster1	0.57037	0.536417	0.448982	-0.145922	0.554089	-1.96394	BnaA07g01600D	Cluster1	1.3133	-0.614396	1.03442	-0.163263	-1.3182	-0.251858
BnaC01g38520D	Cluster1	0.711471	-0.614242	-0.0959322	1.37082	0.11606	-1.48818	BnaA07g09660D	Cluster1	2.04124	-0.408248	-0.408248	-0.408248	-0.408248	-0.408248
BnaC01g44410D	Cluster1	1.33809	0.0875083	0.34118	0.532161	-0.866911	-1.43203	BnaA07g10030D	Cluster1	2.04124	-0.408248	-0.408248	-0.408248	-0.408248	-0.408248
BnaC02g02590D	Cluster1	0.573942	-0.681469	0.508006	0.960248	0.344395	-1.70512	BnaA07g11250D	Cluster1	1.44862	-0.481037	-0.31797	0.851425	-0.151565	-1.34948
BnaC02g03280D	Cluster1	1.29604	-0.553794	0.00661537	0.629929	0.223354	-1.60214	BnaA07g12160D	Cluster1	1.68164	-1.44167	-0.0618232	-0.0224894	0.118669	-0.274332
BnaC02g04180D	Cluster1	1.34879	-0.232405	0.00365058	0.325653	0.271064	-1.71675	BnaA07g24320D	Cluster1	1.29527	-0.200268	-0.0100664	0.726824	-1.65172	-0.160034
BnaC02g16670D	Cluster1	-0.975894	0.796725	1.50965	-0.157261	-0.127887	-1.04533	BnaA07g26400D	Cluster1	1.56469	0.788189	-0.704403	-0.860598	-0.83172	0.0438383
BnaC03g68220D	Cluster1	0.498144	0.960815	0.745329	0.300115	-1.09876	-1.40564	BnaA07g35680D	Cluster1	1.93634	0.218811	-0.362257	-0.597631	-0.597631	-0.597631
BnaC04g41300D	Cluster1	-0.0289989	0.437838	0.0396505	0.938746	0.523434	-1.91067	BnaA08g02930D	Cluster1	1.79856	-0.60597	-0.227022	-0.00563911	0.185507	-1.14543
BnaC06g15630D	Cluster1	1.18584	0.563701	0.110377	0.0820141	-0.142847	-1.79909	BnaA08g27010D	Cluster1	2.04043	-0.43112	-0.370918	-0.43112	-0.376148	-0.43112
BnaC06g24160D	Cluster1	1.16547	0.505172	-0.67438	0.70529	-0.14841	-1.55314	BnaA08g27240D	Cluster1	2.03628	-0.292179	-0.401454	-0.479454	-0.479454	-0.383743
BnaC07g12900D	Cluster1	1.37895	-0.281121	0.795713	0.239428	-1.23113	-0.901837	BnaA08g27590D	Cluster1	1.61685	-0.285774	-0.639943	0.349386	-1.30486	0.264339
BnaC07g15280D	Cluster1	0.848968	-0.458202	-0.126981	1.23505	0.0886126	-1.58745	BnaA09g16100D	Cluster1	2.04124	-0.408248	-0.408248	-0.408248	-0.408248	-0.408248
BnaC08g36410D	Cluster1	0.664206	0.85939	0.983061	-0.261954	-0.757725	-1.48698	BnaA09g18000D	Cluster1	2.04	-0.425439	-0.338245	-0.425439	-0.425439	-0.425439
BnaC09g00540D	Cluster1	1.3183	0.122411	0.223885	0.199196	-0.0891509	-1.77464	BnaA09g18060D	Cluster1	2.04124	-0.408248	-0.408248	-0.408248	-0.408248	-0.408248
BnaC09g01120D	Cluster1	0.819264	-0.973867	0.575939	0.0681253	0.964454	-1.45392	BnaA09g18250D	Cluster1	2.04028	-0.386057	-0.386057	-0.380068	-0.457129	-0.430974
BnaC09g01270D	Cluster1	1.12897	-1.34543	0.834508	0.605311	-0.383482	-0.839872	BnaA09g18260D	Cluster1	2.04124	-0.408248	-0.408248	-0.408248	-0.408248	-0.408248
BnaCnng01930D	Cluster1	-0.212657	-0.0402118	0.291341	1.25622	0.459915	-1.75461	BnaA09g18550D	Cluster1	2.04124	-0.408248	-0.408248	-0.408248	-0.408248	-0.408248
BnaCnng18540D	Cluster1	-0.248521	0.128528	1.29212	0.897916	-1.42448	-0.645555	BnaA09g25950D	Cluster1	2.04108	-0.414467	-0.414467	-0.383214	-0.414467	-0.414467
BnaCnng29090D	Cluster1	-1.03812	0.343607	1.36319	0.851656	-0.579972	-0.940361	BnaA09g30610D	Cluster1	1.07574	-0.852055	1.07556	-1.39062	0.150452	-0.0590694
BnaCnng67220D	Cluster1	0.750834	-0.45051	0.541289	-0.0625402	0.958222	-1.7373	BnaA10g06010D	Cluster1	1.90155	-0.0240853	-0.463916	-0.198862	-1.04952	-0.165165
BnaA01g05440D	Cluster1	-0.606555	-0.606555	1.75399	0.672234	-0.606555	-0.606555	BnaA10g12040D	Cluster1	1.19411	0.655272	-0.305421	0.301118	-1.71583	-0.129251
BnaA01g37210D	Cluster1	-1.12357	0.416235	1.68022	0.187243	-0.451251	-0.708882	BnaA10g27170D	Cluster1	1.67368	0.62746	-0.40925	-0.144317	-1.08564	-0.661937
BnaA02g00180D	Cluster1	-0.661633	-0.661633	1.56823	0.954401	-0.467383	-0.731985	BnaAnng00390D	Cluster1	1.66031	-0.22936	0.631205	-0.203917	-0.81908	-1.03916
BnaA03g02860D	Cluster1	-0.76843	-0.233783	1.72043	0.60985	-0.398353	-0.929716	BnaAnng00440D	Cluster1	2.04124	-0.408248	-0.408248	-0.408248	-0.408248	-0.408248
BnaA03g05860D	Cluster1	-0.452211	-0.447971	1.62765	0.211556	-1.32389	0.384865	BnaAnng10770D	Cluster1	2.04023	-0.423769	-0.423769	-0.345155	-0.423769	-0.423769
BnaA03g06910D	Cluster1	-0.64929	0.861204	1.52789	-0.0848017	-0.576901	-1.0781	BnaAnng12180D	Cluster1	1.61646	0.129483	0.376901	-0.0244993	-0.934881	-1.16346
BnaA03g60230D	Cluster1	-0.946818	-0.589255	0.843516	1.20964	0.5923	-1.10939	BnaAnng13950D	Cluster1	1.34057	-0.425158	-1.02519	-0.428731	1.17543	-0.63692
BnaA04g09100D	Cluster1	0.779938	-0.831199	1.67387	-0.421582	-0.600514	-0.600514	BnaAnng17030D	Cluster1	1.99848	-0.297893	-0.297893	-0.297893	-0.806912	-0.297893
BnaA04g19870D	Cluster1	0.249774	1.03124	-0.712263	0.574093	0.520409	-1.66326	BnaAnng33590D	Cluster1	1.0738	-0.906249	1.15	0.402932	-0.685909	-1.03457
BnaA05g04030D	Cluster1	-0.244054	0.464213	1.77533	-0.369775	-1.05259	-0.573129	BnaAnng38720D	Cluster1	1.38161	-1.29194	-0.111245	0.941853	-0.237512	-0.682769
BnaA05g31430D	Cluster1	-0.417423	-1.13491	1.87182	-0.106496	-0.106496	-0.106496	BnaC01g38880D	Cluster1	1.90563	-0.110607	0.093863	-0.333639	-0.893393	-0.661856
BnaA05g33360D	Cluster1	-0.417098	-1.22586	1.79575	0.131786	0.00035306	-0.284931	BnaC01g39870D	Cluster1	1.70455	-0.34312	0.671614	-0.567306	-0.478204	-0.987529
BnaA07g08190D	Cluster1	-1.03086	-0.43522	1.77609	0.0772755	0.312541	-0.69983	BnaC01g40010D	Cluster1	1.85043	0.198593	0.0289682	-0.439296	-0.819346	-0.819346
BnaA07g14610D	Cluster1	-0.974328	0.130451	1.52139	0.788289	-0.624821	-0.840978	BnaC01g40440D	Cluster1	1.44629	0.494679	-0.436899	0.356104	-1.48494	-0.375234
BnaA07g23630D	Cluster1	-0.365982	-0.856602	1.19165	1.33389	-0.446354	-0.856602	BnaC01g40570D	Cluster1	1.52799	0.68483	-1.17811	-0.333121	-0.825785	0.124191
BnaA07g34250D	Cluster1	0.1674	0.0413968	0.223588	-0.121436	1.40292	-1.71387	BnaC02g00320D	Cluster1	2.01285	-0.427665	-0.401681	-0.169429	-0.682098	-0.331981
BnaA07g35580D	Cluster1	-0.66378	0.6784	0.970144	1.01269	-1.26095	-0.736507	BnaC02g00890D	Cluster1	1.41721	-1.42184	-0.742313	0.631964	0.13764	-0.0226602
BnaA07g36480D	Cluster1	-0.539468	0.182354	1.83858	-0.258235	-1.10177	-0.121463	BnaC02g20750D	Cluster1	1.55823	0.183204	0.698646	-0.612668	-0.862891	-0.964522
BnaA09g02080D	Cluster1	-0.00684878	-0.558305	1.99211	-0.31035	-0.558305	-0.558305	BnaC02g32790D	Cluster1	2.04124	-0.408248	-0.408248	-0.408248	-0.408248	-0.408248
BnaA09g02520D	Cluster1	-0.662494	-0.653996	1.58711	0.923049	-0.438699	-0.754974	BnaC02g33630D	Cluster1	2.03988	-0.437661	-0.367603	-0.359301	-0.437661	-0.437661
BnaA09g25520D	Cluster1	-0.0301327	0.210855	1.88092	-0.687213	-0.687213	-0.687213	BnaC02g34040D	Cluster1	2.02649	-0.425169	-0.425169	-0.597504	-0.350129	-0.228515
BnaA09g49250D	Cluster1	0.145049	0.346836	1.20259	0.59283	-0.671881	-1.61542	BnaC02g35180D	Cluster1	0.983244	-0.292715	0.514177	0.113243	-1.84258	0.524633
BnaA10g04770D	Cluster1	-0.124512	0.66913	1.20816	-0.100868	-1.7486	0.0966915	BnaC02g36990D	Cluster1	1.59343	-0.510142	0.599805	-0.662466	-1.17412	0.153489
BnaA10g18370D	Cluster1	-0.00862324	-1.58674	1.30933	0.540103	0.344057	-0.598124	BnaC03g30640D	Cluster1	2.00412	-0.0561575	-0.332759	-0.538401	-0.538401	-0.538401
BnaA10g23290D	Cluster1	-1.32444	1.53538	0.666084	-0.344484	0.0373315	-0.569867	BnaC03g41110D	Cluster1	2.02465	-0.282975	-0.317774	-0.62612	-0.330091	-0.467693
BnaAnng02350D	Cluster1	-0.823797	-0.29194	1.63166	0.822553	-0.69612	-0.642359	BnaC03g49960D	Cluster1	2.04124	-0.408248	-0.408248	-0.408248	-0.408248	-0.408248
BnaAnng06130D	Cluster1	-1.07613	0.251385	0.679624	1.43007	-0.170121	-1.11482	BnaC03g61430D	Cluster1	1.34268	1.03481	-0.0757007	-0.781688	-1.18092	-0.339188
BnaAnng22420D	Cluster1	0.240007	0.255687	1.63614	-0.0467361	-0.932894	-1.15221	BnaC03g65280D	Cluster1	1.86185	0.0633554	-0.276118	-0.844013	-0.859064	0.0539918
BnaAnng23240D	Cluster1	-0.826467	0.524208	1.63357	0.0720663	-0.263691	-1.13969	BnaC03g65620D	Cluster1	1.44071	0.871308	0.0416849	-0.609251	-1.24013	-0.50432
BnaC01g06460D	Cluster1	-0.175822	0.976604	1.37713	-0.131221	-1.08307	-0.963624	BnaC03g74960D	Cluster1	2.04124	-0.408248	-0.408248	-0.408248	-0.408248	-0.408248
BnaC01g30340D	Cluster1	-0.362381	-0.00140887	1.99534	-0.543849	-0.543849	-0.543849	BnaC03g76510D	Cluster1	1.50655	0.749815	-0.397198	-0.517663	-1.31979	-0.0217136
BnaC01g35190D	Cluster1	0.77952	-0.0052649	0.157909	-0.10413	1.00262	-1.83065	BnaC04g10370D	Cluster1	2.04124	-0.408248	-0.408248	-0.408248	-0.408248	-0.408248
BnaC01g39820D	Cluster1	-0.0751787	-0.961389	0.452967	1.6302	0.0509999	-1.0976	BnaC04g11450D	Cluster1	1.40394	-1.30768	0.622259	-0.564044	-0.625702	0.471228
BnaC01g39950D	Cluster1	0.633213	-0.0460848	1.54372	-0.0784679	-0.800853	-1.25153	BnaC04g15370D	Cluster1	2.01608	-0.383308	-0.214041	-0.258449	-0.543033	-0.61725
BnaC02g00800D	Cluster1	0.978231	0.568272	-0.469249	0.0744204	0.613957	-1.76563	BnaC04g19840D	Cluster1	1.92468	-0.449288	-0.516465	0.129211	-0.874431	-0.213711
BnaC02g16650D	Cluster1	-0.970067	0.876972	1.40921	0.148023	-0.407847	-1.05629	BnaC04g27590D	Cluster1	1.73513	0.439515	-0.992166	-0.741369	-0.507643	0.0665313
BnaC02g33590D	Cluster1	0.157016	-0.386597	1.60587	-0.25664	0.321763	-1.44141	BnaC05g29710D	Cluster1	1.31321	-1.10491	0.577136	0.0137147	0.437704	-1.23685
BnaC02g48500D	Cluster1	-0.464066	0.506034	1.82684	-0.546002	-0.756797	-0.56601	BnaC05g47430D	Cluster1	0.83781	-1.24711	1.23518	0.42146	-0.985306	-0.262038
BnaC03g09340D	Cluster1	-1.23946	1.28335	0.912156	0.353332	-0.618337	-0.691037	BnaC05g47720D	Cluster1	1.86786	0.0430521	0.146072	-0.726243	-0.471647	-0.859092
BnaC03g37370D	Cluster1	-0.52079	0.927605	1.59151	-0.623993	-0.658444	-0.71589	BnaC05g47730D	Cluster1	1.06303	0.13004	-1.35118	0.285418	0.92068	-1.04799
BnaC03g66350D	Cluster1	-0.183958	-0.0760129	1.99051	-0.576846	-0.576846	-0.576846	BnaC05g48360D	Cluster1	1.72499	-0.0838451	0.125278	-0.0809297	-0.306693	-1.3788
BnaC05g04100D	Cluster1	0.539327	0.550156	1.44457	-0.518155	-1.1061	-0.909798	BnaC06g23970D	Cluster1	2.02929	-0.18979	-0.459876	-0.459876	-0.459876	-0.459876
BnaC05g35880D	Cluster1	0.856901	0.0766002	-0.0585159	0.876659	0.112553	-1.8642	BnaC06g25080D	Cluster1	1.66687	0.76351	-0.503583	-0.413235	-0.942251	-0.571312
BnaC05g38770D	Cluster1	-0.620939	-1.13412	1.8	0.226601	-0.134397	-0.137139	BnaC07g22790D	Cluster1	1.69448	-0.117678	-1.16454	0.546197	-0.456148	-0.502309
BnaC05g42790D	Cluster1	-0.947247	-0.572696	1.85306	0.305026	-0.170312	-0.467831	BnaC08g34980D	Cluster1	1.61466	0.478041	0.352525	-0.806184	-0.972703	-0.666335
BnaC06g24090D	Cluster1	-0.662461	0.616394	1.67591	-0.0422837	-0.558642	-1.02892	BnaC08g35240D	Cluster1	1.44664	-0.411224	-0.276331	1.03007	-0.884835	-0.904319
BnaC06g25080D	Cluster1	-0.0145651	0.571776	1.28246	0.29192	-0.486524	-1.64506	BnaC08g41070D	Cluster1	1.60394	0.307133	-0.47515	-0.0416968	-1.44998	0.0557591
BnaC06g28730D	Cluster1	-0.408248	-0.408248	2.04124	-0.408248	-0.408248	-0.408248	BnaC09g18030D	Cluster1	1.57917	-0.222418	0.382854	0.260707	-1.34771	-0.652607
BnaC07g28940D	Cluster1	-0.288444	-0.378128	1.54583	-0.407866	-1.26204	0.790647	BnaC09g25710D	Cluster1	2.04124	-0.408248	-0.408248	-0.408248	-0.408248	-0.408248
BnaC07g32450D	Cluster1	-0.623678	1.01456	1.51343	-0.400352	-0.75198	-0.75198	BnaCnng01440D	Cluster1	1.95633	0.102213	-0.267892	-0.483266	-0.688408	-0.618973
BnaC07g39140D	Cluster1	-0.799904	-0.417257	1.0721	1.46939	-0.64434	-0.679986	BnaCnng02180D	Cluster1	1.52861	0.838238	-0.134693	-0.310695	-0.957284	-0.964177
BnaC07g45960D	Cluster1	-0.830873	-0.830873	1.42033	0.946457	0.125831	-0.830873	BnaCnng02280D	Cluster1	1.53742	0.666737	0.204742	-0.429103	-1.04454	-0.935253
BnaC08g12130D	Cluster1	0.547906	-1.22543	1.69008	-0.337517	-0.337517	-0.337517	BnaCnng05940D	Cluster1	1.03521	-0.718257	0.823589	0.523302	-1.56545	-0.0983969
BnaC08g22900D	Cluster1	-0.274166	-0.574848	0.309138	1.45483	0.533413	-1.44837	BnaCnng18420D	Cluster1	1.4992	1.04932	-0.49328	-0.68508	-0.68508	-0.68508
BnaC09g15390D	Cluster1	-0.4657	0.160276	1.94397	-0.508902	-0.766567	-0.363075	BnaCnng31910D	Cluster1	2.03536	-0.549693	-0.378286	-0.342362	-0.415565	-0.349459
BnaCnng06180D	Cluster1	-0.240737	1.28777	-0.210139	-0.230256	0.921936	-1.52858	BnaCnng38370D	Cluster1	1.53108	-0.0142424	0.731745	-1.28155	-0.41211	-0.554927
BnaCnng55450D	Cluster1	0.251448	-0.740365	1.54529	-1.39411	0.160522	0.177212	BnaCnng44550D	Cluster1	1.47495	0.49974	-0.0507107	-0.360168	-1.56285	-0.00096004
BnaCnng63470D	Cluster1	0.221896	0.150014	1.81063	-0.524149	-0.829197	-0.829197	BnaCnng45490D	Cluster1	1.14309	0.557415	-1.2109	-0.42931	0.899972	-0.960268
BnaCnng63640D	Cluster1	-0.577116	0.448141	1.82431	-0.421516	-0.363945	-0.909873	BnaCnng50740D	Cluster1	2.03983	-0.37766	-0.37766	-0.455192	-0.45166	-0.37766
BnaA02g13170D	Cluster1	0.893428	0.00222223	0.0307724	0.380217	0.612108	-1.91875	BnaCnng60870D	Cluster1	1.21544	-1.54699	0.809254	-0.187667	0.300723	-0.590755
BnaA03g11390D	Cluster1	-1.27139	0.861145	0.584814	-0.108132	1.03591	-1.10235	BnaCnng74570D	Cluster1	2.04124	-0.408248	-0.408248	-0.408248	-0.408248	-0.408248
BnaA03g27910D	Cluster1	0.849535	0.841664	0.660682	0.0798325	-0.923964	-1.50775	BnaA01g12370D	Cluster1	1.57521	0.625546	0.14352	-0.874086	-1.09706	-0.373128
BnaA03g48490D	Cluster1	-0.428452	-0.0643893	-0.21178	1.79215	0.150589	-1.23812	BnaA01g21580D	Cluster1	1.82886	-0.530131	-0.439265	-1.06016	-0.0360379	0.236744
BnaA04g27280D	Cluster1	-0.194978	-0.448929	0.12644	1.58178	0.383277	-1.44759	BnaA01g36450D	Cluster1	1.98597	-0.213485	-0.179468	-0.423913	-0.344745	-0.824363
BnaA06g35340D	Cluster1	-1.15539	-0.643902	1.10103	1.22457	0.184113	-0.710424	BnaA02g20750D	Cluster1	1.89466	-0.829858	0.271006	-0.590405	-0.477047	-0.268354
BnaA07g08710D	Cluster1	0.898315	0.898315	0.566873	-0.0370783	-0.740591	-1.58583	BnaA02g21500D	Cluster1	1.92715	-0.124999	0.104161	-0.796994	-0.487023	-0.622291
BnaA08g13680D	Cluster1	-0.47467	-0.234541	-0.205678	1.7877	0.305416	-1.17823	BnaA02g21600D	Cluster1	1.69145	-0.739009	-0.907136	-0.729983	0.379107	0.305574
BnaA08g24540D	Cluster1	0.44607	1.08364	1.08364	-0.547311	-0.936527	-1.12952	BnaA02g37140D	Cluster1	1.72435	-0.303243	-0.344045	-1.33339	0.180731	0.0756012
BnaA10g29530D	Cluster1	-1.01021	-0.408851	0.911219	1.51039	-0.186495	-0.816053	BnaA03g23020D	Cluster1	1.99208	-0.56538	-0.0609681	-0.444657	-0.66833	-0.25274
BnaAnng06140D	Cluster1	-1.03201	1.19123	-0.435348	1.32922	-0.576956	-0.476135	BnaA03g26850D	Cluster1	1.54297	-0.33739	-0.442989	0.190972	0.476648	-1.43021
BnaAnng30900D	Cluster1	-0.445095	0.229961	0.273156	1.68889	-0.488606	-1.2583	BnaA04g16960D	Cluster1	1.38474	-0.338164	0.607156	0.27151	-0.382757	-1.54249
BnaC02g00270D	Cluster1	0.838821	0.838821	0.691681	0.12049	-1.23407	-1.25574	BnaA04g18590D	Cluster1	1.78724	-1.19781	-0.5854	0.0928581	0.0381336	-0.135022
BnaC03g32950D	Cluster1	-0.322517	-0.300623	0.233318	1.85794	-0.401241	-1.06688	BnaA04g29080D	Cluster1	1.792	-1.03732	-0.52418	-0.484545	-0.165266	0.419311
BnaC03g44250D	Cluster1	-0.394782	-0.176064	0.578619	1.72526	-0.858652	-0.874382	BnaA06g17000D	Cluster1	2.02058	-0.240367	-0.307246	-0.504478	-0.340052	-0.62844
BnaC05g48280D	Cluster1	0.41914	-1.1035	1.61453	0.336312	-0.42732	-0.839167	BnaA07g01560D	Cluster1	1.73008	-1.35331	-0.276045	0.187257	-0.250409	-0.037574
BnaC09g02270D	Cluster1	0.997613	-0.0491744	0.806221	0.523807	-0.648173	-1.63029	BnaA07g17890D	Cluster1	1.38776	-0.869557	0.810316	-0.0678967	0.0262599	-1.28689
BnaC09g27370D	Cluster1	-0.778989	-0.404604	0.732098	1.65369	-0.257441	-0.94475	BnaA09g02000D	Cluster1	1.5986	0.564621	-0.0708187	-0.258094	-0.486031	-1.34827
BnaA03g36320D	Cluster1	-1.38746	-0.176438	1.05186	0.858958	0.581337	-0.928258	BnaA09g55450D	Cluster1	1.94879	0.161186	-0.444148	-0.365985	-0.639315	-0.660529
BnaA07g34440D	Cluster1	0.771114	0.33529	0.774333	0.641875	-1.03817	-1.48445	BnaA10g03770D	Cluster1	1.49794	-1.18057	0.510934	0.336337	-0.188569	-0.976066
BnaA08g19350D	Cluster1	1.13476	0.447922	0.468918	0.382751	-0.915296	-1.51906	BnaA10g04330D	Cluster1	1.13923	-1.25833	0.0158019	0.673875	0.581205	-1.15179
BnaA08g23850D	Cluster1	0.663446	0.534547	0.663446	0.570071	-0.690002	-1.74151	BnaA10g17180D	Cluster1	2.01877	-0.179278	-0.427407	-0.338638	-0.439402	-0.634043
BnaA10g01440D	Cluster1	0.63118	0.612365	0.706874	0.426206	-0.587842	-1.78878	BnaAnng03290D	Cluster1	1.60255	-0.982752	0.203708	-0.658232	0.616507	-0.781781
BnaAnng12670D	Cluster1	0.636713	1.1029	0.398499	0.253755	-0.81219	-1.57967	BnaAnng25810D	Cluster1	1.44227	0.864029	-0.123567	-0.597465	-1.31444	-0.270828
BnaC01g40140D	Cluster1	-1.03255	-0.259765	1.05386	1.36095	-0.191391	-0.931094	BnaAnng39460D	Cluster1	1.86055	-0.700993	0.375462	-0.35417	-0.794564	-0.386286
BnaC01g44720D	Cluster1	0.574376	0.75252	0.653088	0.545273	-0.953194	-1.57206	BnaC01g32860D	Cluster1	1.63055	0.542347	0.0949017	-0.401564	-0.672847	-1.19339
BnaC03g61440D	Cluster1	0.491262	0.491262	0.837362	0.555796	-1.77321	-0.602475	BnaC01g32870D	Cluster1	1.90167	-0.5571	0.139209	-0.526192	-0.0796969	-0.877889
BnaC03g68020D	Cluster1	1.29144	0.054563	0.788196	0.140098	-1.36308	-0.911217	BnaC01g32960D	Cluster1	2.03271	-0.441157	-0.310293	-0.562626	-0.394195	-0.324438
BnaC04g45690D	Cluster1	-1.04412	-0.474432	1.80337	-0.299319	0.421316	-0.406812	BnaC01g33020D	Cluster1	1.74814	0.593707	-0.490426	-0.380745	-0.984932	-0.485743
BnaC08g25680D	Cluster1	-0.759181	0.517967	0.493733	0.93901	0.481262	-1.67279	BnaC01g33080D	Cluster1	1.91449	0.237188	-0.412398	-0.457712	-0.837865	-0.443705
BnaC08g30030D	Cluster1	0.816075	0.816075	0.714269	0.15558	-1.20823	-1.29377	BnaC01g33100D	Cluster1	1.86051	-0.806258	0.132896	-0.802718	-0.468377	0.0839438
BnaCnng52860D	Cluster1	0.551844	-1.35821	0.786473	0.879929	-1.16761	0.307575	BnaC01g33150D	Cluster1	2.00196	-0.436611	-0.263406	-0.101226	-0.577677	-0.62304
BnaA01g04000D	Cluster1	0.950114	-0.145852	-0.253056	0.567222	0.678686	-1.79711	BnaC01g33260D	Cluster1	1.85801	0.252114	-0.301353	-0.425947	-0.333716	-1.04911
BnaA01g07720D	Cluster1	0.464461	-0.774622	1.71367	0.150941	-0.686087	-0.868366	BnaC01g33270D	Cluster1	1.8958	-0.361199	-0.164145	0.184249	-0.832337	-0.722365
BnaA02g25200D	Cluster1	0.587159	0.978914	0.0547813	0.731345	-0.732993	-1.61921	BnaC01g33490D	Cluster1	1.60188	-0.843489	0.456565	-1.22425	-0.0825913	0.0918917
BnaA02g27570D	Cluster1	0.569336	0.569336	0.569336	0.265168	0.0160451	-1.98922	BnaC01g33680D	Cluster1	2.00002	-0.494737	-0.451518	-0.651507	-0.049575	-0.35268
BnaA03g52340D	Cluster1	0.291127	-0.37989	0.883497	0.286775	0.748294	-1.8298	BnaC01g33850D	Cluster1	2.03209	-0.429659	-0.524069	-0.48512	-0.302115	-0.291125
BnaA04g01370D	Cluster1	0.642455	0.642455	0.642455	0.39607	-0.488776	-1.83466	BnaC01g34020D	Cluster1	1.61725	0.174721	-0.095131	-0.0291042	-0.14344	-1.5243
BnaA04g12360D	Cluster1	0.568092	0.568092	0.473284	0.568092	-0.241157	-1.9364	BnaC01g34060D	Cluster1	1.11281	-1.08415	-0.324303	1.33708	-0.245955	-0.795493
BnaA04g16450D	Cluster1	0.955409	0.917344	-0.207156	0.253809	-0.154631	-1.76477	BnaC01g34360D	Cluster1	1.97163	-0.157654	-0.357024	-0.405761	-0.176891	-0.874304
BnaA04g26290D	Cluster1	0.23433	0.285739	0.640127	0.401845	0.458376	-2.02042	BnaC01g34430D	Cluster1	1.98874	-0.223438	-0.298516	-0.201674	-0.452381	-0.812735
BnaA05g29070D	Cluster1	-1.17988	1.00857	0.477795	0.28296	0.732069	-1.32151	BnaC01g34640D	Cluster1	1.84864	0.255799	-0.0330692	-0.555027	-0.928901	-0.587443
BnaA06g06370D	Cluster1	1.05579	-0.305974	1.17612	-0.0433822	-0.378008	-1.50455	BnaC01g34770D	Cluster1	1.94833	-0.296888	-0.0428689	-0.163992	-0.574404	-0.870175
BnaA06g27710D	Cluster1	-0.698021	0.687718	1.22375	-0.00771326	0.349839	-1.55557	BnaC01g35020D	Cluster1	1.70935	0.377388	-0.205519	-0.152019	-0.431411	-1.29779
BnaA07g16030D	Cluster1	0.529419	0.500756	0.47045	0.50875	-0.0122111	-1.99716	BnaC01g35030D	Cluster1	1.67766	0.680408	-0.758766	-0.899492	-0.134488	-0.565325
BnaA07g22400D	Cluster1	0.895562	0.895562	0.738869	-0.433029	-0.566887	-1.53008	BnaC01g35070D	Cluster1	2.00331	-0.0508238	-0.355225	-0.557184	-0.462378	-0.5777
BnaA07g24030D	Cluster1	0.223505	0.600627	0.600627	0.442903	0.135817	-2.00348	BnaC01g35230D	Cluster1	2.0214	-0.508501	-0.471789	-0.138125	-0.506283	-0.396705
BnaA07g30880D	Cluster1	0.933304	0.562129	0.705587	-0.0136499	-0.414487	-1.77288	BnaC01g35420D	Cluster1	1.45392	0.186134	0.353761	0.18665	-1.48664	-0.693828
BnaA08g23520D	Cluster1	0.914634	0.875003	0.512424	-0.099487	-0.509816	-1.69276	BnaC01g37610D	Cluster1	1.07646	-0.313599	-0.779872	-0.77655	1.44958	-0.656023
BnaA09g42790D	Cluster1	0.439992	1.05949	0.860298	-0.0663357	-0.753391	-1.54006	BnaC01g37640D	Cluster1	1.69846	-1.05582	-0.919737	-0.129747	0.369186	0.0376606
BnaA10g18730D	Cluster1	0.883759	0.780516	0.0855417	-0.175142	0.292471	-1.86715	BnaC01g37720D	Cluster1	1.9725	-0.551156	-0.447636	-0.762796	-0.0833727	-0.127544
BnaA10g24180D	Cluster1	-0.0718342	0.355566	0.0176758	0.866582	0.726546	-1.89454	BnaC01g37750D	Cluster1	1.74997	-0.722714	0.230223	-0.134034	0.0354515	-1.1589
BnaAnng19350D	Cluster1	-1.01896	0.0319358	0.71681	0.767096	0.920962	-1.41784	BnaC01g37780D	Cluster1	1.94341	-0.367161	-0.321876	-0.368959	0.0351101	-0.920528
BnaAnng24640D	Cluster1	0.982344	-0.843227	1.41374	-0.421021	-0.0621793	-1.06966	BnaC01g38040D	Cluster1	1.93692	0.223117	-0.448365	-0.505431	-0.68837	-0.517875
BnaAnng28890D	Cluster1	0.749517	0.749517	0.749517	0.291975	-1.30407	-1.23645	BnaC01g38050D	Cluster1	1.94467	-0.567004	-0.678434	-0.37978	-0.507022	0.187568
BnaC01g36750D	Cluster1	0.779852	0.714232	0.677957	0.357848	-1.48157	-1.04832	BnaC01g38100D	Cluster1	1.84621	-1.21394	-0.0672123	-0.205747	-0.12284	-0.236476
BnaC01g37430D	Cluster1	0.619873	0.564317	0.975313	-0.0399386	-0.318771	-1.80079	BnaC01g38370D	Cluster1	1.99502	-0.594634	-0.172547	-0.512783	-0.114717	-0.600343
BnaC01g40940D	Cluster1	0.769345	0.769345	0.769345	-0.242956	-0.313854	-1.75123	BnaC01g38550D	Cluster1	1.97948	-0.222115	-0.241251	-0.745638	-0.138931	-0.631544
BnaC02g00440D	Cluster1	0.628099	0.505031	0.627238	0.505031	-0.379063	-1.88634	BnaC01g38600D	Cluster1	1.86917	-0.144945	-0.419672	-0.399081	-1.06095	0.155474
BnaC02g02210D	Cluster1	0.432669	-0.0648629	1.62199	0.0210904	-1.28427	-0.726616	BnaC01g43820D	Cluster1	1.94891	0.125941	-0.410418	-0.799804	-0.387861	-0.476771
BnaC02g02300D	Cluster1	0.670078	-0.297611	0.595117	0.598529	0.340258	-1.90637	BnaC01g43860D	Cluster1	1.83294	0.443799	-0.252746	-0.64876	-0.607113	-0.768122
BnaC02g02310D	Cluster1	0.68335	-0.542396	0.68335	0.505008	0.482799	-1.81211	BnaC01g43880D	Cluster1	2.01501	-0.664986	-0.441465	-0.1702	-0.346018	-0.392343
BnaC02g03210D	Cluster1	0.847521	-0.57318	0.518513	0.913923	-0.0189669	-1.68781	BnaC01g44040D	Cluster1	1.6008	-1.17857	0.51163	0.190893	-0.319826	-0.804934
BnaC02g31500D	Cluster1	-0.35161	-0.687075	0.951005	1.11239	0.419696	-1.44441	BnaC01g44070D	Cluster1	1.94167	-0.809421	-0.258236	0.0865618	-0.340224	-0.620349
BnaC02g32440D	Cluster1	0.300597	0.764644	-0.249715	1.07206	-0.127757	-1.75982	BnaC01g44130D	Cluster1	2.00256	-0.0751371	-0.573036	-0.614377	-0.417171	-0.322843
BnaC02g46470D	Cluster1	0.585412	0.330932	0.213392	0.85615	-0.0449516	-1.94093	BnaC01g44140D	Cluster1	1.69398	-1.1183	-0.81573	-0.125547	-0.0739327	0.439525
BnaC03g61420D	Cluster1	0.716907	0.721564	-0.147922	0.311447	0.331105	-1.9331	BnaC01g44280D	Cluster1	1.86824	-1.01946	0.207281	-0.182046	-0.358492	-0.515528
BnaC04g22410D	Cluster1	0.117776	1.13011	0.350947	0.489475	-0.280705	-1.8076	BnaC01g44350D	Cluster1	1.90047	0.301997	-0.76266	-0.593395	-0.372996	-0.473415
BnaC04g35490D	Cluster1	0.344216	0.575882	1.17175	0.347917	-1.0204	-1.41936	BnaC01g44590D	Cluster1	1.28679	-0.7325	-0.294533	0.954407	-1.3395	0.125344
BnaC05g45860D	Cluster1	-1.11739	0.115528	1.81107	0.0384583	-0.644478	-0.203186	BnaC01g44760D	Cluster1	1.54844	0.100279	-0.229108	-1.46627	0.464224	-0.417564
BnaC05g50120D	Cluster1	0.884361	0.600134	0.895621	0.0774981	-1.10701	-1.3506	BnaC01g44810D	Cluster1	1.94764	-0.861358	-0.322083	-0.560054	-0.217266	0.0131251
BnaC06g28800D	Cluster1	0.521911	0.594598	-0.752022	0.833054	0.496103	-1.69364	BnaC01g44830D	Cluster1	2.0402	-0.398505	-0.375483	-0.4691	-0.402262	-0.394853
BnaC06g30260D	Cluster1	-0.27611	0.241709	0.681988	0.482021	0.763706	-1.89331	BnaC01g44900D	Cluster1	1.97259	-0.11871	-0.157829	-0.625317	-0.305567	-0.765169
BnaC06g40070D	Cluster1	0.88678	0.832625	-0.163395	0.817965	-1.24492	-1.12905	BnaC02g00190D	Cluster1	1.98793	-0.343369	-0.34818	-0.221819	-0.235227	-0.839332
BnaC07g29100D	Cluster1	1.24549	0.371059	0.710102	0.0412883	-1.21166	-1.15629	BnaC02g00250D	Cluster1	1.96149	0.143756	-0.436383	-0.60163	-0.604395	-0.462837
BnaC08g08280D	Cluster1	0.65988	0.251738	0.716635	0.0220574	0.320569	-1.97088	BnaC02g00310D	Cluster1	2.01725	-0.226799	-0.639205	-0.522206	-0.323221	-0.305817
BnaC08g30410D	Cluster1	0.786368	0.768068	0.998276	-0.328467	-0.78531	-1.43894	BnaC02g00430D	Cluster1	1.56744	-1.0367	0.154763	0.663684	-0.458018	-0.891173
BnaC08g34530D	Cluster1	0.689081	0.689081	0.689081	0.501934	-1.17681	-1.39237	BnaC02g00560D	Cluster1	2.02405	-0.641598	-0.307779	-0.438714	-0.350682	-0.28528
BnaC08g38640D	Cluster1	0.873604	0.518518	1.07679	-0.104922	-1.22213	-1.14187	BnaC02g00690D	Cluster1	2.03646	-0.448451	-0.496268	-0.368025	-0.425492	-0.298228
BnaC08g41940D	Cluster1	0.250473	0.673526	0.753253	0.416487	-0.166273	-1.92747	BnaC02g00930D	Cluster1	1.74211	-0.23587	-0.359775	0.472226	-0.458002	-1.16069
BnaC09g00270D	Cluster1	0.594262	0.784071	0.784071	0.376648	-1.10818	-1.43087	BnaC02g00960D	Cluster1	1.54762	-0.635939	-1.37	-0.207022	0.504971	0.160372
BnaCnng06040D	Cluster1	0.00312153	1.03113	-0.011273	0.0406034	0.76616	-1.82975	BnaC02g00990D	Cluster1	1.87523	-0.730502	-0.144065	0.21115	-0.331794	-0.880023
BnaCnng20110D	Cluster1	0.243639	0.0699016	0.913971	0.644775	0.0466954	-1.91898	BnaC02g01020D	Cluster1	1.89622	0.0551132	-0.464495	-0.900149	-0.612095	0.0254099
BnaCnng52840D	Cluster1	0.408248	0.408248	0.408248	0.408248	0.408248	-2.04124	BnaC02g01050D	Cluster1	1.73377	-1.11378	-0.380802	-0.200937	0.513524	-0.551768
BnaCnng78700D	Cluster1	0.576694	0.176611	0.491449	-0.12938	0.812704	-1.92808	BnaC02g01060D	Cluster1	1.98388	-0.0410041	-0.209799	-0.510085	-0.683892	-0.539099
BnaUnng03450D	Cluster1	0.924482	0.696561	0.502569	0.23023	-0.636427	-1.71742	BnaC02g01150D	Cluster1	1.71772	0.607451	-0.342528	-0.320604	-0.632113	-1.02993
BnaUnng03740D	Cluster1	0.0760429	1.14371	0.276228	0.803739	-0.750192	-1.54953	BnaC02g01170D	Cluster1	1.87233	-0.0870448	0.16102	-0.316768	-0.686607	-0.942928
BnaA01g28440D	Cluster1	0.041143	1.43516	0.257638	0.231416	-0.316582	-1.64878	BnaC02g01180D	Cluster1	1.65882	0.366291	0.104812	-0.428375	-0.364954	-1.33659
BnaA03g37330D	Cluster1	-0.0754791	1.24603	-0.170547	1.08132	-0.843905	-1.23742	BnaC02g01330D	Cluster1	2.00539	-0.165316	-0.181489	-0.578052	-0.551113	-0.529418
BnaA05g25630D	Cluster1	-1.72325	0.875222	0.646121	0.567614	0.295614	-0.661318	BnaC02g01480D	Cluster1	1.57627	0.837925	-0.673997	-0.35883	-1.06225	-0.319121
BnaA05g32730D	Cluster1	-1.00034	-0.876551	1.50467	0.820659	0.0863692	-0.5348	BnaC02g01520D	Cluster1	1.89465	-0.0123106	-0.0911742	-0.622254	-0.177369	-0.991546
BnaA05g33020D	Cluster1	-0.650063	0.685908	0.406345	0.976547	-1.7048	0.286067	BnaC02g01610D	Cluster1	1.47576	-0.808354	0.562415	0.371385	-0.335569	-1.26564
BnaA05g33230D	Cluster1	-0.285404	1.57123	0.134329	-0.345435	0.394018	-1.46873	BnaC02g01670D	Cluster1	2.02282	-0.383314	-0.403725	-0.636519	-0.217333	-0.381932
BnaA06g12100D	Cluster1	-0.789504	0.31122	0.496495	0.755933	-1.6445	0.870353	BnaC02g01730D	Cluster1	1.93552	-0.928373	-0.561619	-0.111828	-0.231201	-0.1025
BnaA06g20600D	Cluster1	-0.546202	-0.912032	1.92512	0.0385424	-0.384179	-0.121248	BnaC02g02220D	Cluster1	0.988737	-1.59529	0.187243	0.915891	0.24173	-0.738314
BnaA07g08270D	Cluster1	0.273862	-1.54281	1.54766	-0.242834	-0.229937	0.194062	BnaC02g02230D	Cluster1	1.92914	-0.37706	-0.14121	-0.133598	-0.262634	-1.01464
BnaA07g17380D	Cluster1	-1.19552	-0.109882	1.28745	0.988714	-0.960975	-0.00978436	BnaC02g02570D	Cluster1	2.03536	-0.369574	-0.355071	-0.316172	-0.489904	-0.504642
BnaA07g22620D	Cluster1	-0.814407	0.442085	1.57043	-1.07292	0.445369	-0.570563	BnaC02g02720D	Cluster1	1.95783	-0.0312254	-0.233806	-0.76029	-0.688111	-0.244395
BnaA07g24320D	Cluster1	-0.736209	1.30037	0.944801	0.11443	-1.33304	-0.29035	BnaC02g02780D	Cluster1	1.47835	0.434211	0.634397	-0.648182	-0.967458	-0.931321
BnaA07g35920D	Cluster1	-0.875637	-0.894395	1.3693	1.11047	-0.163369	-0.546364	BnaC02g02840D	Cluster1	2.01934	-0.400146	-0.272798	-0.54956	-0.21367	-0.583162
BnaA08g11870D	Cluster1	-0.774422	-1.06588	1.66748	0.203227	0.454853	-0.485261	BnaC02g02850D	Cluster1	1.87253	0.335677	-0.482083	-0.679166	-0.787332	-0.259622
BnaA09g01280D	Cluster1	0.10133	1.43005	0.322355	0.185705	-0.416972	-1.62247	BnaC02g02960D	Cluster1	1.90463	0.235267	-0.353504	-0.467816	-0.887208	-0.431368
BnaA09g50580D	Cluster1	-0.0648603	0.925284	1.05291	0.192355	-1.67616	-0.429531	BnaC02g03080D	Cluster1	2.02114	-0.266729	-0.283106	-0.325301	-0.548293	-0.597711
BnaA09g51360D	Cluster1	-0.620525	-0.904349	0.663287	1.47834	0.392153	-1.0089	BnaC02g03270D	Cluster1	1.95392	-0.523774	-0.22576	-0.553957	0.0861697	-0.736602
BnaA10g13510D	Cluster1	-1.34555	0.118469	1.29901	-0.104998	0.875744	-0.842674	BnaC02g03360D	Cluster1	2.02217	-0.27153	-0.34488	-0.303855	-0.454208	-0.647698
BnaAnng00410D	Cluster1	-0.123602	1.35101	0.827902	0.149735	-1.00117	-1.20387	BnaC02g03480D	Cluster1	2.02551	-0.371042	-0.378797	-0.405554	-0.626293	-0.24382
BnaAnng23580D	Cluster1	0.0482783	1.36844	-0.00311581	0.779265	-0.858278	-1.33459	BnaC02g03820D	Cluster1	1.55523	-1.24385	-0.719672	0.620808	0.126323	-0.338832
BnaC02g29940D	Cluster1	0.679286	-0.972865	-0.580183	1.65699	-0.0728988	-0.710328	BnaC02g03920D	Cluster1	1.96692	-0.048414	-0.159529	-0.375141	-0.641038	-0.742802
BnaC02g32230D	Cluster1	-0.542294	-1.01357	0.726066	1.65125	-0.201691	-0.619762	BnaC02g03960D	Cluster1	1.66597	-1.3848	0.293686	0.0566339	-0.410656	-0.220829
BnaC02g45790D	Cluster1	-0.619631	0.889124	0.532359	0.904979	-1.64918	-0.0576489	BnaC02g04000D	Cluster1	2.0127	-0.531351	-0.525801	-0.546092	-0.140651	-0.268802
BnaC03g04180D	Cluster1	-0.656851	0.648454	0.424017	1.00218	-1.69855	0.280756	BnaC02g04020D	Cluster1	1.94145	-0.724264	-0.103469	-0.0170656	-0.331665	-0.764988
BnaC04g53390D	Cluster1	0.801466	1.06737	0.0613974	0.454586	-0.905807	-1.47901	BnaC02g04130D	Cluster1	1.65268	-1.26789	-0.15329	0.295687	0.189853	-0.717036
BnaC05g26280D	Cluster1	-1.04718	-0.583273	1.75617	0.492321	-0.460164	-0.157877	BnaC02g04160D	Cluster1	1.80516	-0.970352	-0.636997	-0.496186	0.376483	-0.0781097
BnaC05g47390D	Cluster1	-0.481937	-1.36805	1.56401	0.45996	0.247171	-0.421153	BnaC02g04250D	Cluster1	2.01724	-0.279645	-0.2133	-0.529609	-0.371117	-0.623568
BnaC06g15900D	Cluster1	-0.140292	1.6014	0.553012	-0.021809	-0.746252	-1.24606	BnaC02g04310D	Cluster1	1.71554	0.101584	-0.0998095	-0.45236	0.0858475	-1.3508
BnaC06g35200D	Cluster1	-0.520123	1.29888	0.659686	0.427407	-1.51766	-0.348189	BnaC02g28290D	Cluster1	1.55843	0.846682	-0.100617	-0.546068	-0.886086	-0.872338
BnaC06g43280D	Cluster1	-0.832735	-0.632005	0.728527	1.7018	-0.398872	-0.566711	BnaC03g11940D	Cluster1	1.65462	-1.11026	0.670953	-0.187537	-0.603403	-0.424372
BnaC08g12460D	Cluster1	-0.628216	-0.625796	0.985294	1.01017	-1.35754	0.616087	BnaC03g37070D	Cluster1	1.60783	0.901774	-0.726342	-0.642903	-0.497457	-0.642903
BnaC08g42570D	Cluster1	-1.46322	1.20912	0.996359	0.0854285	-0.578844	-0.248843	BnaC05g38640D	Cluster1	2.01008	-0.208666	-0.454731	-0.214917	-0.672176	-0.459595
BnaCnng02030D	Cluster1	-1.34716	1.36605	0.714464	0.00365341	-0.886682	0.149678	BnaC05g38740D	Cluster1	1.35831	-1.72291	0.063499	0.414966	-0.100907	-0.0129642
BnaCnng18310D	Cluster1	0.150994	1.25418	0.113144	0.804948	-1.01214	-1.31113	BnaC07g34050D	Cluster1	1.85081	0.108799	-0.241617	-0.519563	-0.0911798	-1.10725
BnaCnng18510D	Cluster1	-0.543174	1.44037	0.741316	0.34222	-0.958777	-1.02195	BnaC07g34420D	Cluster1	0.965406	-1.16552	0.340704	0.320674	0.861216	-1.32248
BnaA03g02520D	Cluster1	0.984415	0.411388	0.530403	0.4534	-1.71111	-0.668495	BnaC07g49020D	Cluster1	1.81769	-0.411298	-0.139017	0.324084	-0.534843	-1.05661
BnaA03g26110D	Cluster1	0.544328	1.24708	0.547164	-0.0422275	-0.823558	-1.47278	BnaC07g50350D	Cluster1	1.99431	-0.276887	-0.583098	-0.678726	-0.0835511	-0.372046
BnaA03g28830D	Cluster1	0.886214	0.907597	0.341393	0.365931	-1.17119	-1.32994	BnaC07g51320D	Cluster1	1.9554	-0.688555	-0.0712601	-0.763115	-0.112908	-0.319565
BnaA07g18200D	Cluster1	-0.615764	1.3571	0.744367	0.428479	-1.28065	-0.633535	BnaC08g23510D	Cluster1	1.23493	-0.29484	0.0324335	0.17173	0.590379	-1.73463
BnaA07g23640D	Cluster1	-1.09752	-0.191118	0.807647	1.4298	0.0788523	-1.02766	BnaC08g44030D	Cluster1	1.20397	-1.52698	-0.216657	0.288379	0.852662	-0.601382
BnaA07g27130D	Cluster1	-0.723568	1.60054	0.792119	-0.379865	-0.249708	-1.03952	BnaC09g00040D	Cluster1	2.02138	-0.676761	-0.281215	-0.354043	-0.357311	-0.352046
BnaA07g31420D	Cluster1	-0.949275	1.5201	-0.181257	0.1371	0.630482	-1.15715	BnaC09g00050D	Cluster1	1.9358	-0.597046	-0.619397	-0.170459	-0.682404	0.133506
BnaA09g00810D	Cluster1	-1.20327	1.46919	0.288429	0.169009	0.352547	-1.0759	BnaC09g00090D	Cluster1	2.0335	-0.492381	-0.436607	-0.497096	-0.314137	-0.293282
BnaA09g56980D	Cluster1	0.396819	1.11142	-0.631247	0.724287	0.0366717	-1.63795	BnaC09g00140D	Cluster1	1.86328	0.0230308	-0.109483	-0.535862	-0.14166	-1.0993
BnaA10g08190D	Cluster1	0.188749	1.33774	0.712958	-0.10025	-0.640436	-1.49877	BnaC09g00160D	Cluster1	1.74031	-1.00495	0.28367	-0.758942	-0.498228	0.238145
BnaA10g27030D	Cluster1	-0.503759	1.66845	0.468155	0.196882	-1.0386	-0.791131	BnaC09g00300D	Cluster1	1.83824	0.215841	-0.0331302	-0.344084	-0.994714	-0.682155
BnaC01g35310D	Cluster1	-0.51346	-0.408543	0.402472	1.48967	-1.41183	0.441693	BnaC09g00490D	Cluster1	2.01812	-0.466374	-0.19067	-0.300377	-0.428992	-0.631709
BnaC02g15510D	Cluster1	-1.22206	1.413	-0.429846	0.929684	-0.678798	-0.0119747	BnaC09g00510D	Cluster1	1.43833	-1.55218	0.480833	-0.104288	0.218921	-0.481618
BnaC03g09620D	Cluster1	-1.69976	0.243205	1.20984	0.676971	-0.078894	-0.351359	BnaC09g00520D	Cluster1	1.86696	0.37679	-0.479771	-0.324892	-0.694575	-0.744517
BnaC03g69200D	Cluster1	-1.02665	-0.455457	0.756967	1.25615	0.584976	-1.11599	BnaC09g00630D	Cluster1	1.6974	0.169185	0.0422514	-0.223152	-0.287021	-1.39866
BnaC05g13970D	Cluster1	-1.38974	1.69958	0.239081	-0.0620137	-0.22772	-0.259193	BnaC09g00770D	Cluster1	2.0204	-0.155192	-0.442418	-0.371642	-0.587277	-0.463866
BnaC08g28500D	Cluster1	0.0060891	1.51531	0.73381	-0.221503	-0.861472	-1.17223	BnaC09g00970D	Cluster1	1.76283	-0.0509269	0.0786665	0.0113557	-0.540382	-1.26155
BnaUnng03620D	Cluster1	-1.13742	1.71675	0.330823	0.156353	-0.3653	-0.701205	BnaC09g01110D	Cluster1	1.96379	-0.202463	-0.575573	-0.0591547	-0.821304	-0.305297
BnaA01g06480D	Cluster1	-1.41009	-0.405969	1.37249	0.687953	0.35737	-0.601751	BnaC09g01160D	Cluster1	1.88761	-0.145525	0.261645	-0.639115	-0.620143	-0.744474
BnaA02g12410D	Cluster1	-1.08915	-0.758045	1.76051	0.216136	0.140971	-0.270419	BnaC09g01250D	Cluster1	1.88713	-0.043563	-0.158052	-0.12924	-0.474691	-1.08158
BnaA03g30180D	Cluster1	0.0197384	1.32592	1.06539	-0.507922	-0.814511	-1.08861	BnaC09g01270D	Cluster1	1.25516	-1.5583	-0.149987	0.547122	0.531804	-0.625791
BnaAnng35370D	Cluster1	0.238667	0.922936	-0.86559	1.38149	-0.7237	-0.9538	BnaC09g01300D	Cluster1	1.9974	-0.535507	-0.557102	-0.00799425	-0.522792	-0.374006
BnaC07g40770D	Cluster1	-0.565914	-0.479522	-0.0758933	1.85488	0.239211	-0.972757	BnaC09g01340D	Cluster1	1.63187	0.4734	-0.318879	-0.314213	-0.092331	-1.37984
BnaA07g35550D	Cluster1	-1.69308	1.12917	0.172773	0.715302	-0.525666	0.2015	BnaC09g01400D	Cluster1	1.51288	-0.89805	0.288002	0.639867	-0.437928	-1.10478
BnaA01g33870D	Cluster1	-0.345781	0.0363566	1.03677	0.00778587	-1.69684	0.961707	BnaC09g01480D	Cluster1	1.91834	0.0337629	-0.110886	-0.304687	-0.639325	-0.897203
BnaA03g50950D	Cluster1	-1.75041	0.207389	1.13059	0.715245	-0.320787	0.0179693	BnaC09g01520D	Cluster1	1.80184	-0.887511	-0.69522	0.126825	-0.623778	0.277848
BnaA07g16120D	Cluster1	-0.447273	1.44226	0.851398	-0.0333244	-1.32502	-0.488041	BnaC09g01670D	Cluster1	1.99958	-0.212371	-0.210956	-0.359212	-0.462845	-0.754196
BnaA09g51430D	Cluster1	-0.00529606	0.51215	0.576343	0.594719	-1.98876	0.310849	BnaC09g02020D	Cluster1	1.8524	-0.840174	-0.355236	-0.465874	-0.596169	0.405052
BnaA10g22910D	Cluster1	-0.960991	0.666601	0.387684	0.638105	-1.55043	0.819036	BnaC09g02140D	Cluster1	1.64253	-1.46209	-0.0366857	-0.0228677	0.218149	-0.339029
BnaAnng01760D	Cluster1	-1.26941	0.0119096	0.590278	0.555578	1.22311	-1.11147	BnaC09g18150D	Cluster1	1.48764	-0.215792	0.357119	0.3276	-0.43448	-1.52208
BnaAnng03290D	Cluster1	-0.040147	1.63777	0.537239	-0.163104	-0.817169	-1.15459	BnaC09g20270D	Cluster1	1.91855	-0.499781	0.167396	-0.463903	-0.874514	-0.247748
BnaC01g40370D	Cluster1	-1.55588	-0.186493	0.959907	0.998001	0.441685	-0.657216	BnaC09g33950D	Cluster1	1.89329	-0.848303	-0.086951	0.174862	-0.655818	-0.477079
BnaC06g28410D	Cluster1	-0.675339	1.62321	0.652332	0.0212585	-1.10104	-0.520422	BnaCnng00080D	Cluster1	1.48039	-1.33192	-0.275538	-0.674526	0.702666	0.0989196
BnaC06g42550D	Cluster1	-0.955617	1.10841	0.151629	0.659273	-1.46578	0.502077	BnaCnng01200D	Cluster1	1.42147	-0.292053	0.282303	-0.312206	0.477986	-1.5775
BnaA07g23360D	Cluster1	-1.26038	-0.544463	0.902361	1.15683	0.554786	-0.809133	BnaCnng01270D	Cluster1	1.65388	0.0865038	0.315233	0.0181228	-0.976418	-1.09732
BnaC01g35180D	Cluster1	-0.783858	0.381773	0.0325694	-0.0726709	1.6591	-1.21691	BnaCnng01330D	Cluster1	1.57128	0.734119	0.0979533	-0.77552	-0.981561	-0.646271
BnaA10g05960D	Cluster1	-0.776659	1.10887	0.493007	0.370269	-1.6157	0.42021	BnaCnng01340D	Cluster1	2.01243	-0.607932	-0.438108	-0.53152	-0.141497	-0.293374
BnaAnng27250D	Cluster1	-1.31297	-0.681362	1.38121	0.922459	-0.102981	-0.206353	BnaCnng01410D	Cluster1	1.99347	-0.0481539	-0.382028	-0.537888	-0.689878	-0.335518
BnaC06g28680D	Cluster1	-1.86458	1.04636	0.592999	0.088736	0.240912	-0.104429	BnaCnng01430D	Cluster1	1.69081	-0.109053	-0.316756	0.230645	-1.40252	-0.0931321
BnaA07g35880D	Cluster1	-1.27879	-0.756738	1.50608	0.678368	0.0875517	-0.236475	BnaCnng01450D	Cluster1	1.76194	0.422123	0.00847762	-0.527678	-0.669702	-0.995163
BnaA03g10890D	Cluster1	-0.394416	-1.27291	0.658784	1.42712	0.36772	-0.786298	BnaCnng01480D	Cluster1	1.72282	-0.448855	0.586181	-0.174043	-0.710667	-0.975435
BnaA03g22080D	Cluster1	-0.309176	-0.909224	0.164084	1.27676	0.983295	-1.20574	BnaCnng01490D	Cluster1	1.70178	-1.07737	0.316807	0.189643	-0.276078	-0.854787
BnaAnng39320D	Cluster1	-1.85225	1.04758	0.302297	0.402407	0.376666	-0.276706	BnaCnng01630D	Cluster1	1.80766	-1.09246	-0.57223	0.106387	-0.41541	0.16606
BnaA01g16940D	Cluster2	-0.734083	-0.813052	-0.77534	-0.152247	0.999019	1.4757	BnaCnng16690D	Cluster1	1.99653	-0.0184044	-0.468404	-0.643182	-0.483249	-0.383291
BnaA01g25240D	Cluster2	-1.04943	-0.988497	0.566406	1.60273	-0.17376	0.0425453	BnaCnng16720D	Cluster1	1.66276	-1.30908	-0.459603	-0.302811	-0.0555098	0.46425
BnaA01g27080D	Cluster2	-1.64388	-0.665319	-0.0368002	0.72013	0.73132	0.894554	BnaCnng16770D	Cluster1	1.9806	0.0007655	-0.316774	-0.742927	-0.450655	-0.471009
BnaA01g34430D	Cluster2	-0.0713541	-0.287595	-0.515548	-0.774259	-0.334875	1.98363	BnaCnng16780D	Cluster1	1.81159	-0.888018	0.205743	-0.840347	0.11943	-0.408398
BnaA02g15910D	Cluster2	-1.78095	-0.414222	0.208703	0.88492	0.88492	0.216625	BnaCnng16790D	Cluster1	1.55633	-0.903889	-0.072018	-0.962369	0.806017	-0.424067
BnaA02g23820D	Cluster2	-0.178267	-0.814849	-1.29825	0.00729382	1.21361	1.07047	BnaCnng19060D	Cluster1	1.40994	-0.704095	0.224984	0.816269	-1.24317	-0.503925
BnaA03g03330D	Cluster2	-1.75584	0.710582	0.799673	-0.626423	0.434638	0.437373	BnaCnng19160D	Cluster1	2.02312	-0.267176	-0.538909	-0.288742	-0.588538	-0.339755
BnaA03g06550D	Cluster2	-1.4654	-1.06428	0.58393	0.383348	0.856697	0.705713	BnaCnng19190D	Cluster1	1.52256	-1.17842	-0.709664	0.654293	-0.544212	0.255436
BnaA03g06890D	Cluster2	-1.83632	0.7229	0.25192	-0.335554	0.924733	0.272319	BnaCnng19230D	Cluster1	1.9207	0.257483	-0.695486	-0.62885	-0.448694	-0.40515
BnaA03g35030D	Cluster2	-1.35403	-0.893744	0.178604	1.43258	0.519563	0.117021	BnaCnng20090D	Cluster1	1.66936	-0.856019	-0.760107	-0.787431	0.448132	0.286065
BnaA03g52310D	Cluster2	-1.39831	-0.341379	-0.213042	-0.328214	0.845765	1.43518	BnaCnng20100D	Cluster1	1.60895	0.0573317	0.34766	0.0493696	-0.752311	-1.311
BnaA03g53510D	Cluster2	-0.320336	-0.246069	-1.50012	-0.113813	1.40367	0.776675	BnaCnng20150D	Cluster1	1.6029	-0.179869	0.264451	-0.114972	-0.051815	-1.5207
BnaA04g00030D	Cluster2	-0.114611	-0.610994	-1.49219	0.0399564	1.00582	1.17202	BnaCnng22950D	Cluster1	1.93153	-0.187059	0.0500971	-0.387666	-0.489282	-0.917617
BnaA04g01690D	Cluster2	-1.81487	-0.0723807	0.254015	-0.124977	0.6852	1.07301	BnaCnng22980D	Cluster1	2.02373	-0.580934	-0.543557	-0.323228	-0.31255	-0.263461
BnaA05g32230D	Cluster2	-1.87404	-0.417943	0.572996	0.572996	0.572996	0.572996	BnaCnng25300D	Cluster1	1.97814	-0.0795298	-0.744569	-0.524937	-0.152073	-0.477033
BnaA05g32810D	Cluster2	-1.36632	-0.702078	1.16306	0.688255	0.737154	-0.520072	BnaCnng25310D	Cluster1	1.51942	-0.413051	-0.384505	0.0275627	0.647857	-1.39729
BnaA05g33170D	Cluster2	-1.78176	-0.558086	0.587601	0.709806	0.767621	0.274819	BnaCnng41690D	Cluster1	2.00405	-0.149969	-0.557635	-0.359027	-0.266144	-0.671273
BnaA05g35160D	Cluster2	-1.44023	-0.0525525	0.70882	0.675133	-0.935238	1.04407	BnaCnng41710D	Cluster1	1.90707	-0.777624	-0.746423	-0.442525	0.0723765	-0.0128753
BnaA06g23240D	Cluster2	-0.880718	-1.12658	-0.65503	0.557703	1.06536	1.03927	BnaCnng45290D	Cluster1	1.35858	0.390271	-0.830509	0.170168	-1.46372	0.375204
BnaA06g28560D	Cluster2	-1.4534	0.0814009	-0.478066	0.0605951	1.6185	0.170971	BnaCnng45310D	Cluster1	1.81848	0.210246	-0.106294	-0.148915	-0.740536	-1.03298
BnaA07g05870D	Cluster2	-1.20943	-0.899016	-0.430059	0.532354	0.650666	1.35548	BnaCnng45420D	Cluster1	2.01725	-0.57279	-0.506202	-0.124875	-0.406951	-0.406429
BnaA07g15390D	Cluster2	-1.24011	0.041475	-0.687652	-0.467097	1.18608	1.1673	BnaCnng55470D	Cluster1	1.95679	-0.0415461	-0.0612602	-0.634968	-0.511243	-0.707772
BnaA07g30040D	Cluster2	-1.8654	-0.43351	0.537101	0.656381	0.520626	0.5848	BnaCnng57250D	Cluster1	2.02717	-0.467012	-0.194784	-0.441148	-0.542146	-0.382085
BnaA08g16190D	Cluster2	0.0279486	-0.590692	-1.68804	0.480322	0.92292	0.847543	BnaCnng57900D	Cluster1	1.75515	-0.247741	-0.280038	-1.02664	0.493564	-0.694303
BnaA08g23390D	Cluster2	-0.543442	-1.55978	0.609185	0.932006	0.942102	-0.38007	BnaCnng63820D	Cluster1	2.00694	-0.538306	-0.291304	-0.403162	-0.126929	-0.647237
BnaA08g25320D	Cluster2	-0.446352	-1.73646	-0.0326189	1.051	0.55188	0.61255	BnaCnng66810D	Cluster1	2.01843	-0.125938	-0.379199	-0.489857	-0.547841	-0.475596
BnaA09g00820D	Cluster2	-1.14139	-0.128722	0.139597	0.206351	1.72532	-0.801159	BnaCnng69930D	Cluster1	1.91543	-0.694082	-0.688054	-0.589097	-0.0890919	0.144897
BnaA09g00890D	Cluster2	-0.638715	-1.04192	0.292363	-0.640506	1.70459	0.32419	BnaCnng70050D	Cluster1	1.89467	0.0265982	0.082048	-0.700308	-0.829608	-0.4734
BnaA09g45320D	Cluster2	-1.65539	8.7684e-06	-0.440774	0.687468	1.25233	0.156357	BnaCnng71290D	Cluster1	2.02021	-0.421172	-0.346805	-0.25172	-0.33112	-0.669394
BnaA09g48960D	Cluster2	-0.594675	-1.4562	-0.483317	0.542577	1.08126	0.910352	BnaA01g07800D	Cluster1	1.80481	0.407197	-0.108403	-0.478002	-0.725328	-0.900278
BnaA10g23070D	Cluster2	-0.957109	-0.033237	-0.805971	0.0816167	1.84641	-0.131712	BnaA02g12600D	Cluster1	1.49349	-1.40017	0.261837	-0.727946	0.451972	-0.0791868
BnaAnng15300D	Cluster2	-1.19402	0.433698	-1.08943	-0.075726	1.37499	0.550494	BnaA04g12720D	Cluster1	1.82312	-0.157957	-0.549959	0.404579	-0.636825	-0.882954
BnaAnng23640D	Cluster2	-0.440482	-1.35015	-0.480806	0.705098	1.50011	0.0662279	BnaA05g04380D	Cluster1	1.27234	-0.200237	-0.222334	1.10639	-1.2558	-0.700351
BnaAnng27020D	Cluster2	-1.6526	0.316613	0.508286	0.508998	1.05391	-0.735204	BnaA05g14370D	Cluster1	1.52387	-0.502769	-0.515982	-1.17224	0.86371	-0.196589
BnaC02g30350D	Cluster2	-1.27434	0.796631	-0.487981	-0.454122	-0.0929408	1.51276	BnaA06g14800D	Cluster1	1.93351	-0.0360219	-0.308545	-0.138806	-0.942244	-0.507893
BnaC03g04130D	Cluster2	-1.22574	-0.380281	-0.565858	-0.133061	1.57596	0.728974	BnaA09g00750D	Cluster1	1.68307	-1.14359	-0.750178	0.468583	0.0192176	-0.277105
BnaC03g04410D	Cluster2	-0.43245	-1.05122	0.583665	-1.13561	1.07162	0.963995	BnaA09g45380D	Cluster1	1.22645	-1.07804	-0.228064	1.04026	0.127205	-1.0878
BnaC03g62120D	Cluster2	-1.32671	0.431815	-0.0859288	-0.984155	0.711531	1.25345	BnaA10g01420D	Cluster1	1.56593	-0.944798	-0.596064	0.880674	-0.213961	-0.69178
BnaC03g63270D	Cluster2	-1.83462	0.385633	0.321991	0.702553	0.84394	-0.419502	BnaA10g08150D	Cluster1	1.91844	-0.674643	0.217532	-0.409699	-0.745258	-0.306372
BnaC04g06610D	Cluster2	-0.984071	-0.00528421	-0.798688	-0.270597	0.254256	1.80438	BnaA10g30380D	Cluster1	1.50932	0.586712	0.0151521	-0.836678	0.0205026	-1.29501
BnaC04g09480D	Cluster2	-1.73261	-0.132989	0.382978	-0.354773	0.819111	1.01828	BnaAnng29380D	Cluster1	1.47164	0.713537	-0.649471	0.0642376	-0.243512	-1.35643
BnaC04g19910D	Cluster2	-1.68168	-0.46825	0.503328	-0.085655	0.556562	1.1757	BnaAnng33770D	Cluster1	1.97499	-0.0636815	-0.276937	-0.495767	-0.818951	-0.319659
BnaC04g33760D	Cluster2	-1.49393	-0.770644	-0.116843	0.692124	0.487765	1.20153	BnaAnng38560D	Cluster1	1.90089	-0.402803	-0.614383	-0.917256	-0.0331455	0.0666988
BnaC05g26060D	Cluster2	-1.81893	0.896003	0.1196	-0.348297	0.363759	0.787866	BnaC01g32800D	Cluster1	1.81837	-0.336142	-0.418488	-0.883365	0.46155	-0.64192
BnaC05g30020D	Cluster2	-0.859071	-0.865557	-0.514884	0.554118	-0.029191	1.71459	BnaC01g33010D	Cluster1	2.01821	-0.468079	-0.208214	-0.65279	-0.324598	-0.364529
BnaC05g47220D	Cluster2	-1.42451	-0.976582	0.807771	-0.0216018	0.634092	0.980829	BnaC01g33220D	Cluster1	1.83191	0.324097	-0.0676136	-0.599177	-0.562136	-0.927082
BnaC05g47470D	Cluster2	-0.662963	-1.50055	-0.11106	0.150044	0.969593	1.15493	BnaC01g33290D	Cluster1	1.76823	0.360038	-0.305396	-0.161762	-0.48081	-1.1803
BnaC06g15020D	Cluster2	-1.93552	0.00164637	0.772156	0.260835	0.753509	0.147374	BnaC01g33790D	Cluster1	1.95618	-0.0633661	-0.802485	-0.316375	-0.136231	-0.637726
BnaC06g15030D	Cluster2	-1.25629	0.100677	-1.13698	0.434344	0.609995	1.24825	BnaC01g33820D	Cluster1	1.96544	0.0287196	-0.818416	-0.378476	-0.346962	-0.450309
BnaC06g18020D	Cluster2	-0.526204	-1.3507	1.14541	1.16579	-0.47539	0.0410821	BnaC01g33830D	Cluster1	1.58062	-1.45082	-0.560828	0.11878	0.254567	0.0576841
BnaC06g25470D	Cluster2	-1.2766	0.359888	0.115427	-0.0343136	-0.781614	1.61721	BnaC01g34080D	Cluster1	1.44658	-1.43336	-0.111538	0.594263	0.178831	-0.674768
BnaC06g27880D	Cluster2	-1.64084	-0.861506	0.625587	0.625587	0.625587	0.625587	BnaC01g34520D	Cluster1	1.99797	-0.0272658	-0.331085	-0.577409	-0.520851	-0.541358
BnaC06g41450D	Cluster2	-1.46143	-0.833269	0.109812	1.19531	0.840792	0.148787	BnaC01g34530D	Cluster1	1.99684	-0.447815	-0.722882	-0.257542	-0.108862	-0.459738
BnaC08g12360D	Cluster2	-1.0824	-0.820581	-0.683481	0.3556	0.924263	1.3066	BnaC01g34580D	Cluster1	1.58893	0.775613	-0.302073	-0.445035	-0.436986	-1.18045
BnaC08g37140D	Cluster2	-1.52587	-0.0833016	-0.51756	1.14137	1.04437	-0.0590055	BnaC01g34610D	Cluster1	1.90113	-0.623406	-0.700268	-0.662404	-0.136853	0.221806
BnaC08g40450D	Cluster2	-0.49937	-1.57842	0.181534	0.472281	1.41532	0.00865211	BnaC01g34900D	Cluster1	2.00884	-0.476287	-0.199761	-0.180768	-0.60367	-0.548357
BnaC08g42010D	Cluster2	-1.27445	-0.440068	-0.73598	0.167294	1.08714	1.19607	BnaC01g37760D	Cluster1	1.99089	-0.492548	-0.599051	-0.033504	-0.60463	-0.261154
BnaCnng02070D	Cluster2	-1.00723	-0.643361	-0.704635	-0.0389399	0.874972	1.5192	BnaC01g38560D	Cluster1	1.83628	-0.179432	-0.784844	0.312826	-0.292304	-0.892525
BnaCnng05840D	Cluster2	-1.02781	-0.557736	-0.566804	-0.364866	1.32919	1.18802	BnaC01g43960D	Cluster1	2.03635	-0.398929	-0.401304	-0.525828	-0.401624	-0.308669
BnaCnng06240D	Cluster2	-1.39074	-1.18012	0.51778	0.684361	0.684361	0.684361	BnaC01g44770D	Cluster1	1.62708	0.399073	-0.259838	-0.295409	-0.0437905	-1.42711
BnaCnng44550D	Cluster2	-0.0306955	-1.61623	-0.546792	0.263882	1.24428	0.685556	BnaC02g00060D	Cluster1	1.961	-0.818705	-0.445388	-0.470048	-0.253366	0.0265103
BnaCnng45490D	Cluster2	0.463429	-1.92365	0.493071	0.901276	-0.0836874	0.149565	BnaC02g00100D	Cluster1	1.93728	0.0808925	-0.231406	-0.312398	-0.702669	-0.771699
BnaCnng67890D	Cluster2	-0.602077	-1.49149	-0.0181857	0.186851	1.47484	0.450063	BnaC02g01260D	Cluster1	1.88252	-0.800831	-0.540149	-0.705793	0.157636	0.00661831
BnaCnng71880D	Cluster2	-1.456	-1.11053	0.641634	0.641634	0.641634	0.641634	BnaC02g01830D	Cluster1	1.89118	0.195937	-0.839471	-0.385675	-0.148045	-0.713923
BnaA01g10410D	Cluster2	-0.74855	-0.289246	-0.57184	-0.211882	1.98899	-0.16747	BnaC02g01950D	Cluster1	1.35181	1.07037	-0.327679	-0.426577	-1.25026	-0.417656
BnaA02g21500D	Cluster2	0.298899	-1.49771	-0.428213	0.542257	1.4373	-0.352537	BnaC02g02110D	Cluster1	1.87692	0.300626	-0.350561	-0.783606	-0.75141	-0.29197
BnaA03g04050D	Cluster2	-1.11847	-1.0987	-0.0932159	0.0802192	0.973709	1.25645	BnaC02g02250D	Cluster1	1.71754	-0.0412226	-0.503696	-1.33448	0.0998277	0.0620332
BnaA03g18950D	Cluster2	-0.737677	-1.49662	-0.251016	0.578089	0.953642	0.953585	BnaC02g03410D	Cluster1	1.79151	-0.513583	-0.614925	-0.000673108	0.350468	-1.0128
BnaA06g21910D	Cluster2	-1.10038	-0.0276631	-0.898965	-0.292414	0.839627	1.47979	BnaC02g03430D	Cluster1	1.90408	-0.960929	-0.0849478	0.0490038	-0.576001	-0.331207
BnaA07g08990D	Cluster2	0.120152	-0.338415	-1.74355	0.0506772	0.989302	0.921836	BnaC02g03460D	Cluster1	1.78112	-0.801899	0.515603	-0.55487	-0.760735	-0.179221
BnaA07g10100D	Cluster2	0.14394	-2.01202	0.567912	0.280634	0.580618	0.438918	BnaC02g03770D	Cluster1	1.83248	-0.0913062	-0.452002	-0.15365	0.0490985	-1.18463
BnaA07g23090D	Cluster2	0.511953	-1.99582	0.230187	0.717718	0.414426	0.121532	BnaC02g03910D	Cluster1	1.65374	0.177572	-1.00351	0.529833	-0.78901	-0.568623
BnaA09g26500D	Cluster2	-0.388867	-1.8853	0.601893	0.557423	0.557423	0.557423	BnaC02g03970D	Cluster1	1.96634	-0.721671	-0.422375	-0.130725	-0.0473941	-0.644174
BnaA09g51380D	Cluster2	-1.58525	0.951639	-0.589884	0.604049	-0.27195	0.891392	BnaC02g04260D	Cluster1	1.84883	-0.576872	-0.624176	-0.420098	-0.687017	0.459338
BnaAnng00330D	Cluster2	-1.8221	-0.180216	0.0564219	0.91154	0.890312	0.144038	BnaC02g04330D	Cluster1	1.59123	0.51412	0.253081	-0.409988	-0.782757	-1.16569
BnaAnng06570D	Cluster2	0.406436	-2.03485	0.319029	0.443558	0.330886	0.534945	BnaC03g12130D	Cluster1	1.9248	0.152271	-0.245734	-0.643624	-0.379418	-0.808298
BnaAnng23590D	Cluster2	0.643622	-2.02412	0.249278	0.377073	0.377073	0.377073	BnaC03g30700D	Cluster1	1.66932	-0.623888	-0.96416	0.736528	-0.314943	-0.502857
BnaAnng40940D	Cluster2	-0.456851	-1.8579	0.578686	0.578686	0.578686	0.578686	BnaC03g32060D	Cluster1	2.00509	-0.321062	-0.442502	-0.2646	-0.23009	-0.746838
BnaC01g33530D	Cluster2	-0.514927	-1.81905	0.36435	0.656543	0.656543	0.656543	BnaC03g72010D	Cluster1	1.05892	-0.397402	-1.06167	1.4339	-0.556909	-0.476852
BnaC01g44270D	Cluster2	0.45668	-1.5249	-0.658084	-0.250006	1.08211	0.894203	BnaC05g14830D	Cluster1	1.39937	0.336552	0.315506	-1.58448	-0.55703	0.0900825
BnaC02g00560D	Cluster2	-0.294992	-1.85792	0.781235	0.719166	0.571931	0.0805779	BnaC05g35880D	Cluster1	1.03626	-0.66017	1.33494	-0.157807	-1.26504	-0.288188
BnaC02g00720D	Cluster2	-0.606061	-1.76329	0.293727	0.719646	0.677989	0.677989	BnaC05g39180D	Cluster1	1.85318	0.230018	-0.872973	-0.023524	-0.74506	-0.441645
BnaC02g01830D	Cluster2	0.0419307	-1.71668	-0.306403	0.708344	0.0682469	1.20456	BnaC06g20290D	Cluster1	1.62402	0.808006	-0.757598	-0.872772	-0.56312	-0.238536
BnaC02g02350D	Cluster2	-0.556618	-1.62182	-0.21164	0.711615	0.615519	1.06294	BnaC06g39270D	Cluster1	2.01698	-0.224266	-0.25999	-0.442672	-0.654215	-0.435835
BnaC02g03060D	Cluster2	-0.411196	-1.86931	0.459689	0.722794	0.553859	0.54416	BnaC07g34060D	Cluster1	1.78418	0.397015	-1.04189	-0.581731	-0.478426	-0.079149
BnaC02g41790D	Cluster2	0.408247	-1.94435	-0.205227	0.580442	0.580442	0.580442	BnaC08g07090D	Cluster1	1.35175	1.171	-0.346547	-0.789146	-0.473605	-0.91345
BnaC02g48880D	Cluster2	0.387035	-1.97823	-0.0691714	0.467502	0.628119	0.564745	BnaC08g23060D	Cluster1	1.83187	0.39674	-0.347319	-0.292825	-0.891353	-0.697113
BnaC03g04400D	Cluster2	-1.1707	-0.647759	-0.328705	-0.177485	0.733182	1.59147	BnaC08g41630D	Cluster1	1.68893	0.389591	-0.348189	-0.570379	-1.24195	0.0819928
BnaC03g68960D	Cluster2	-0.769042	-1.5056	-0.212894	0.929963	0.875176	0.682395	BnaC09g00210D	Cluster1	1.56014	0.784146	-0.547764	-0.880593	-0.935522	0.0195908
BnaC05g48220D	Cluster2	-0.698936	-1.0928	-0.220469	-0.280628	1.67622	0.616606	BnaC09g00400D	Cluster1	1.9821	0.0584786	-0.37508	-0.514122	-0.574268	-0.577111
BnaC06g29080D	Cluster2	-0.424956	-1.72822	-0.0582413	0.985206	0.381942	0.844264	BnaC09g00480D	Cluster1	1.30282	0.825042	-0.330474	-0.736179	0.308356	-1.36957
BnaC06g35490D	Cluster2	0.220105	-1.91918	-0.17649	0.496508	0.830466	0.548593	BnaC09g01470D	Cluster1	1.90022	-0.840361	-0.268904	-0.716486	0.180169	-0.254638
BnaC07g22240D	Cluster2	-0.842542	0.593322	-1.07882	0.0685249	-0.36432	1.62383	BnaC09g01740D	Cluster1	1.15328	-0.749067	-0.191489	0.886952	0.366911	-1.46659
BnaC07g26840D	Cluster2	-0.314161	-1.86298	0.306029	0.315563	0.66054	0.895013	BnaC09g01810D	Cluster1	1.95323	-0.550934	-0.514537	-0.643616	-0.415829	0.17169
BnaC08g33010D	Cluster2	-0.453756	-1.64198	-0.342076	0.812605	0.812605	0.812605	BnaC09g01960D	Cluster1	1.82928	-0.0731087	0.135626	-0.277306	-1.16065	-0.45384
BnaC09g01660D	Cluster2	0.322203	-1.9259	0.551692	-0.2053	0.470289	0.787018	BnaC09g02210D	Cluster1	1.81744	-0.300273	-0.903841	-0.82757	-0.0953659	0.309612
BnaC09g01720D	Cluster2	-0.196327	-1.68107	-0.476336	0.588385	0.92825	0.837095	BnaC09g02340D	Cluster1	1.90636	0.271984	-0.449193	-0.662383	-0.33055	-0.73622
BnaC09g03040D	Cluster2	0.336303	-1.01204	-1.22049	-0.25159	1.03377	1.11405	BnaC09g34640D	Cluster1	1.98865	-0.156468	-0.663222	-0.112634	-0.456375	-0.599955
BnaC09g19880D	Cluster2	-0.464356	-1.80738	0.457989	0.229156	0.792298	0.792298	BnaCnng01100D	Cluster1	1.90012	0.294859	-0.796563	-0.413199	-0.415123	-0.570099
BnaC09g24290D	Cluster2	-0.381747	-1.70563	0.778814	0.986276	0.557302	-0.235019	BnaCnng01510D	Cluster1	1.90627	-1.08016	-0.275632	-0.294298	-0.0835595	-0.17262
BnaCnng01420D	Cluster2	0.225287	-2.01343	0.190573	0.569724	0.458119	0.569724	BnaCnng01680D	Cluster1	1.0733	0.537408	0.539117	-1.56574	0.276488	-0.860575
BnaCnng01450D	Cluster2	0.252876	-1.99127	0.670208	0.518619	0.500339	0.0492267	BnaCnng45410D	Cluster1	1.95479	-0.261488	-0.668497	0.0384766	-0.311686	-0.751597
BnaCnng01540D	Cluster2	-0.110984	-0.24321	0.474778	-1.61718	0.0526068	1.44398	BnaCnng63170D	Cluster1	1.70056	0.681549	-0.602235	-0.347061	-0.975215	-0.4576
BnaCnng47310D	Cluster2	0.23353	-0.992126	-0.710229	-0.216606	1.84008	-0.154647	BnaA01g14590D	Cluster1	1.45842	-0.549786	-0.187873	-1.00903	1.00313	-0.714868
BnaCnng48840D	Cluster2	0.341857	-1.67375	-0.748161	0.462801	0.808628	0.808628	BnaA01g16940D	Cluster1	1.3091	-0.533132	-0.372717	-0.488507	1.18736	-1.10211
BnaA01g16620D	Cluster2	0.179726	-0.257699	-1.63781	0.377027	-0.0989187	1.43768	BnaA02g30770D	Cluster1	1.40305	-0.396834	0.996738	-0.693688	-0.133973	-1.1753
BnaA01g36520D	Cluster2	-0.836332	-1.26633	1.1082	0.866967	0.659185	-0.531691	BnaA03g22990D	Cluster1	1.22275	-0.959913	-0.00661116	-0.124993	1.06557	-1.1968
BnaA03g05700D	Cluster2	-1.16085	-1.15617	0.714489	1.20191	0.574724	-0.174114	BnaA03g33860D	Cluster1	1.31058	-1.53617	-0.0668088	-0.431124	0.846778	-0.123248
BnaA05g08070D	Cluster2	0.159328	-1.14956	-1.1022	0.375186	0.217117	1.50013	BnaA05g30530D	Cluster1	1.53539	-1.46846	0.330383	-0.357906	0.332562	-0.371962
BnaA06g35350D	Cluster2	-1.08478	-0.949454	-0.017833	1.66527	0.385149	0.0016542	BnaA07g32010D	Cluster1	1.77125	0.300098	0.0429849	-0.715381	-1.07396	-0.32499
BnaA07g15850D	Cluster2	-1.20225	-0.646231	0.505794	1.53217	0.413015	-0.602499	BnaA08g07570D	Cluster1	1.4081	0.850565	-0.226066	-0.861521	-1.2238	0.0527143
BnaA07g35810D	Cluster2	-0.994143	-0.966255	-0.757498	0.753077	1.04093	0.923892	BnaA09g12620D	Cluster1	1.30475	0.885804	0.234931	-1.368	-0.412079	-0.645401
BnaA10g05770D	Cluster2	-1.58496	-0.612966	0.768982	1.09693	0.528257	-0.196246	BnaA09g47030D	Cluster1	1.79845	-0.8169	-0.294526	0.278496	0.000902814	-0.966418
BnaC02g18200D	Cluster2	-1.15853	-0.923492	0.206697	1.24742	1.02426	-0.396347	BnaA10g18600D	Cluster1	1.65049	-1.08504	0.253507	-1.00698	0.13014	0.0578815
BnaC02g33910D	Cluster2	-1.21284	-0.956349	0.348542	1.00851	1.16306	-0.350928	BnaA10g28170D	Cluster1	1.12094	-1.46603	0.867427	-0.875436	0.257477	0.0956268
BnaC03g77520D	Cluster2	-1.53685	-0.774458	-0.0369364	0.742061	1.11644	0.489742	BnaAnng00930D	Cluster1	2.03616	-0.380849	-0.293068	-0.404894	-0.499968	-0.457384
BnaC05g47450D	Cluster2	-0.91727	-0.621215	-0.804479	-0.039586	1.56922	0.813331	BnaC01g33110D	Cluster1	1.98438	-0.806866	-0.0977073	-0.416438	-0.267667	-0.395704
BnaC07g21060D	Cluster2	-1.41063	-1.14858	0.466818	0.689695	0.783488	0.619213	BnaC01g33460D	Cluster1	1.49283	0.840838	0.0823546	-1.07155	-0.725402	-0.619073
BnaC08g27940D	Cluster2	-1.0325	-1.0325	0.211155	1.48573	0.707588	-0.339476	BnaC01g34040D	Cluster1	1.05463	-1.21664	0.928544	0.291749	0.14177	-1.20005
BnaC08g33220D	Cluster2	-1.69515	-0.230334	1.26033	0.143689	0.665923	-0.144454	BnaC01g37580D	Cluster1	1.34144	0.116364	-0.0697146	-1.42712	0.776061	-0.737026
BnaC08g34400D	Cluster2	-0.738374	-1.40093	0.617567	0.837321	1.10886	-0.424444	BnaC01g37810D	Cluster1	1.90476	0.247709	-0.238277	-0.55372	-0.576106	-0.78437
BnaC08g40570D	Cluster2	-0.70761	-1.17757	-0.819259	0.89484	0.863856	0.945746	BnaC01g38120D	Cluster1	1.75938	-0.0387702	0.417743	-1.08148	-0.543644	-0.51323
BnaC09g52420D	Cluster2	-0.73989	-0.703371	0.278601	0.506935	1.63403	-0.976305	BnaC01g38310D	Cluster1	1.62055	-0.18073	0.617614	-0.383728	-0.38308	-1.29063
BnaCnng02010D	Cluster2	-1.48021	-0.824985	0.473777	1.18947	0.697159	-0.0552126	BnaC02g01090D	Cluster1	1.59196	0.364108	0.216619	-0.52502	-0.252379	-1.39529
BnaCnng57960D	Cluster2	-1.50833	-0.494556	-0.539227	0.709751	0.975662	0.856698	BnaC02g01930D	Cluster1	1.33531	-0.0844992	-0.058289	-0.899049	0.938409	-1.23188
BnaA01g28190D	Cluster2	-0.864595	-1.02913	-0.0340812	1.29498	1.12727	-0.494446	BnaC02g02640D	Cluster1	1.6088	-1.38861	0.169944	-0.645706	0.178029	0.0775516
BnaA01g34750D	Cluster2	-1.24193	-0.821966	0.412946	-0.390748	0.588116	1.45358	BnaC02g03320D	Cluster1	1.82017	-0.570193	-0.703863	-0.895042	0.221617	0.127306
BnaA04g13010D	Cluster2	-1.0354	-0.997064	-0.507452	0.635608	1.43128	0.473028	BnaC04g30960D	Cluster1	1.66491	-1.06583	0.471713	-0.919277	-0.156459	0.00494392
BnaA07g25310D	Cluster2	-0.928321	-1.11019	0.283872	1.57119	0.503832	-0.320384	BnaC06g25480D	Cluster1	1.07654	0.692426	-0.102173	-1.67197	0.529687	-0.524503
BnaA07g27370D	Cluster2	-0.583999	-1.42703	0.327377	0.546669	1.45453	-0.317545	BnaC07g18140D	Cluster1	1.63446	0.108465	0.210411	0.138774	-1.22604	-0.866066
BnaA07g27690D	Cluster2	-1.01658	-0.77239	-0.130888	1.82705	-0.0258703	0.118679	BnaC07g37010D	Cluster1	1.74183	-1.29927	-0.174536	0.0103749	0.183745	-0.46215
BnaA07g35630D	Cluster2	-1.09634	-1.07595	0.204569	1.52295	0.522581	-0.0778206	BnaC09g00010D	Cluster1	1.72822	0.406595	-0.0165929	-0.327122	-1.15694	-0.634157
BnaA08g12340D	Cluster2	-0.995077	-0.621807	-0.98634	1.08018	1.16382	0.359222	BnaC09g01350D	Cluster1	1.98015	-0.168072	-0.171281	-0.260897	-0.664297	-0.715599
BnaAnng06440D	Cluster2	-0.805683	-0.92239	-0.92239	1.27339	0.888013	0.489063	BnaC09g01660D	Cluster1	2.007	-0.412762	-0.493863	-0.0637617	-0.427936	-0.608675
BnaC03g77470D	Cluster2	-1.34827	-0.775475	-0.27223	0.192239	1.24597	0.957767	BnaC09g02050D	Cluster1	1.69119	0.128786	-0.703987	-1.1223	0.43218	-0.42587
BnaC05g47950D	Cluster2	-0.446308	-0.725603	-1.10979	-0.155503	1.06289	1.37432	BnaC09g02330D	Cluster1	0.981821	-1.29193	-0.0432684	0.738265	0.741892	-1.12678
BnaC07g29570D	Cluster2	0.093919	-0.958659	-1.3177	1.39787	0.199935	0.584641	BnaC09g19920D	Cluster1	1.92113	-0.470747	0.159397	-0.393609	-0.31844	-0.89773
BnaCnng24670D	Cluster2	-0.834127	-1.59075	0.25818	1.02345	0.627081	0.516165	BnaCnng01150D	Cluster1	1.61497	-1.25663	-0.0688487	-0.817373	0.246916	0.280972
BnaCnng31950D	Cluster2	-0.579663	-0.502633	-0.465661	2.01684	-0.326464	-0.14242	BnaCnng03900D	Cluster1	1.60451	0.028243	0.115057	-0.565229	-1.42579	0.243215
BnaA01g14870D	Cluster2	-0.672653	-1.23921	-0.578212	0.350581	1.43439	0.705111	BnaCnng76770D	Cluster1	2.02513	-0.538368	-0.302492	-0.438702	-0.526252	-0.219317
BnaA01g20390D	Cluster2	0.075212	-1.81935	-0.194818	1.02614	0.753721	0.159099	BnaA07g13530D	Cluster1	1.61975	0.225746	0.173321	-0.0211834	-1.3859	-0.611734
BnaA03g11480D	Cluster2	-0.939175	-0.498394	-0.866903	0.731262	1.60691	-0.0336984	BnaA07g19600D	Cluster1	1.46195	0.87726	-0.0921274	-0.388245	-1.25054	-0.608302
BnaA03g59540D	Cluster2	-0.943954	-0.961799	0.785975	-0.531601	1.50393	0.147452	BnaC01g34240D	Cluster1	1.92054	0.207968	-0.57762	-0.269042	-0.783513	-0.498336
BnaA04g15820D	Cluster2	-0.794843	-1.00912	-0.616354	-0.016763	1.21434	1.22274	BnaC02g01650D	Cluster1	1.95391	-0.896562	-0.238529	-0.52298	-0.101921	-0.193921
BnaA04g22990D	Cluster2	-0.730286	-1.02469	0.432278	-0.430933	0.00891375	1.74472	BnaC02g37280D	Cluster1	1.78748	-0.10595	-0.25281	0.204958	-0.396528	-1.23715
BnaA04g23790D	Cluster2	-0.439374	-0.439374	-0.439374	-0.439374	2.03707	-0.279569	BnaC07g45200D	Cluster1	0.832236	-0.63867	0.831309	0.593369	-1.6886	0.0703558
BnaA09g03530D	Cluster2	-0.921445	-0.989697	-0.585298	1.23058	1.13956	0.126304	BnaC09g02040D	Cluster1	1.59979	-0.354663	-0.106473	0.0761393	-1.49054	0.275756
BnaA10g15860D	Cluster2	-1.30018	-0.930582	-0.335457	0.637101	0.785167	1.14395	BnaCnng19140D	Cluster1	1.51511	0.12148	0.504252	-0.277288	-1.4895	-0.374059
BnaC03g07960D	Cluster2	-0.574324	-0.701186	-0.574324	-0.574324	1.75084	0.673321	BnaCnng23260D	Cluster1	1.81421	-0.244635	-0.579344	-0.970859	-0.440032	0.420657
BnaC03g11240D	Cluster2	-0.94254	0.532704	-0.729456	-0.954573	1.35709	0.736777	BnaCnng78560D	Cluster1	1.14986	0.24607	0.372682	-0.273276	-1.8167	0.321365
BnaC03g23240D	Cluster2	-0.280111	-0.490242	-0.490242	-0.644932	2.00381	-0.0982855	BnaA01g24020D	Cluster1	1.47896	0.579525	0.484259	-0.851214	-0.637063	-1.05447
BnaC03g37070D	Cluster2	-0.713637	-0.693258	-0.943787	-0.133456	1.3318	1.15234	BnaA02g28600D	Cluster1	1.04025	-0.313206	0.493162	-1.18032	1.02471	-1.0646
BnaC03g69970D	Cluster2	-1.24819	-0.729813	-0.664084	0.696277	1.18562	0.760189	BnaA02g29010D	Cluster1	1.44376	-0.457955	0.532196	0.319223	-0.356028	-1.4812
BnaC04g50990D	Cluster2	-0.341224	-0.264373	-0.300136	-0.548475	2.02429	-0.570087	BnaA03g20620D	Cluster1	1.5479	0.582217	-1.15356	-0.965713	-0.0344163	0.0235689
BnaC08g33290D	Cluster2	-0.597724	-0.557158	-0.176409	0.465835	1.79465	-0.929196	BnaA10g24620D	Cluster1	0.862662	-0.333475	-0.297133	1.52934	-1.16896	-0.592437
BnaCnng23120D	Cluster2	-0.438364	-0.961703	-0.337179	-0.595457	0.577304	1.7554	BnaAnng38710D	Cluster1	1.71615	-0.96632	0.203102	0.401792	-0.69651	-0.658212
BnaCnng40030D	Cluster2	-1.68759	0.875988	-0.0636382	0.104734	-0.347146	1.11765	BnaC01g06420D	Cluster1	1.31193	-1.07618	0.437991	0.180646	0.447802	-1.30218
BnaA03g26090D	Cluster2	-1.42529	-0.106004	-0.360021	-0.29887	0.68285	1.50734	BnaC01g33510D	Cluster1	1.27152	-1.40916	0.33098	0.278556	0.505342	-0.977239
BnaA03g49720D	Cluster2	-0.429712	-0.429712	-0.429712	-0.429712	-0.320443	2.03929	BnaC01g37900D	Cluster1	1.31207	-0.50807	0.711057	0.178837	-0.123022	-1.57087
BnaA06g27410D	Cluster2	-0.738197	-0.371508	-0.922088	-0.108587	0.30717	1.83321	BnaC01g44080D	Cluster1	1.48888	-0.203424	0.11808	0.159017	0.0794827	-1.64204
BnaA08g04520D	Cluster2	-0.356103	0.090306	-1.11278	-0.536577	0.0901347	1.82502	BnaC02g02310D	Cluster1	1.36959	-0.260212	0.557252	0.401356	-0.561442	-1.50654
BnaA09g10440D	Cluster2	-0.886964	-0.876886	-0.519411	-0.156375	0.924682	1.51495	BnaC05g08050D	Cluster1	1.64611	0.428732	0.332284	-0.816331	-0.615936	-0.974854
BnaA10g12220D	Cluster2	-0.699006	-1.62064	0.108612	0.504928	1.13833	0.567782	BnaC05g23500D	Cluster1	1.28908	1.19398	-0.175349	-0.840008	-0.956609	-0.511095
BnaAnng06200D	Cluster2	-1.84222	0.863169	-0.0875045	-0.072301	0.253361	0.885493	BnaC08g13730D	Cluster1	1.54372	0.315281	0.355903	-0.0301787	-1.05101	-1.13372
BnaAnng35030D	Cluster2	-0.86345	0.115744	0.622256	-0.126873	-1.25332	1.50564	BnaC08g25570D	Cluster1	1.20709	1.17302	-0.958626	-1.01464	0.0570953	-0.463944
BnaAnng40430D	Cluster2	-1.02628	0.302913	0.313653	-0.375967	-0.892973	1.67865	BnaC09g02350D	Cluster1	2.01479	-0.608847	-0.491456	-0.225794	-0.48621	-0.202487
BnaC02g20460D	Cluster2	-0.834844	0.0422535	-0.834844	-0.285651	0.0365598	1.87653	BnaCnng22890D	Cluster1	1.36812	-0.139724	-0.255153	0.00277701	0.644976	-1.62099
BnaC02g34020D	Cluster2	-1.01955	-0.402517	0.262373	-0.424505	-0.279029	1.86322	BnaCnng23290D	Cluster1	1.92737	-1.02202	-0.383207	-0.217855	-0.159347	-0.144944
BnaC02g36080D	Cluster2	-1.2889	-0.0446849	-0.368322	1.34764	0.990206	-0.635939	BnaCnng28710D	Cluster1	1.98162	-0.197326	-0.355104	-0.41833	-0.172097	-0.838764
BnaC02g36090D	Cluster2	-0.160241	-0.633372	-0.567391	-0.14947	-0.487367	1.99784	BnaCnng72080D	Cluster1	1.9534	-0.695694	-0.337433	-0.671322	-0.353283	0.104328
BnaC04g56010D	Cluster2	-0.556287	-1.56496	-0.102044	0.483376	0.378175	1.36174	BnaA07g20220D	Cluster1	1.16414	-1.45944	-0.329555	0.549296	0.77995	-0.704384
BnaC05g07480D	Cluster2	-0.739632	-0.724603	-1.0377	0.282751	0.716678	1.5025	BnaAnng25630D	Cluster1	1.1619	-1.63164	0.807428	-0.0612857	-0.521501	0.245105
BnaC05g10850D	Cluster2	-0.0995446	-0.644758	-0.0958864	-0.506071	-0.63126	1.97752	BnaC03g04230D	Cluster1	0.76614	-1.65593	0.834423	0.536195	0.294169	-0.774995
BnaC07g32420D	Cluster2	-1.30855	-0.536338	-0.293155	-0.218362	0.965947	1.39046	BnaA01g32460D	Cluster1	0.988919	-1.50576	-0.268308	0.228072	1.13748	-0.580402
BnaC08g42840D	Cluster2	-1.08099	-0.733414	-0.731328	0.266763	1.35243	0.926544	BnaA04g16450D	Cluster1	1.08686	-1.8513	0.542748	0.299219	0.00778857	-0.0853157
BnaA01g00020D	Cluster2	-1.54922	-0.715562	0.189255	1.11174	0.901209	0.062578	BnaA05g32840D	Cluster1	0.647141	-0.915707	0.710843	0.779558	-1.58129	0.359454
BnaA01g02570D	Cluster2	-0.946789	-1.25653	0.0436552	0.966352	1.25884	-0.0655339	BnaA08g24250D	Cluster1	0.695263	-1.41206	0.695263	0.595172	0.585118	-1.15876
BnaA01g03290D	Cluster2	-0.988318	-0.946887	-0.628815	0.260786	1.07824	1.225	BnaA09g50470D	Cluster1	1.26844	-1.75794	-0.120804	0.530941	0.016546	0.0628185
BnaA01g04040D	Cluster2	-1.28924	0.221577	-0.688015	-0.472161	1.34934	0.878494	BnaAnng12370D	Cluster1	1.46662	-1.55613	-0.426751	0.487517	-0.0459722	0.0747209
BnaA01g04790D	Cluster2	-1.64866	-0.576403	0.469514	0.0215325	1.20271	0.531307	BnaC01g33330D	Cluster1	0.994796	-1.85103	0.0363663	0.746945	0.141696	-0.0687695
BnaA01g06650D	Cluster2	-1.00184	-1.32146	0.0464475	0.170237	1.05416	1.05246	BnaC01g38010D	Cluster1	1.25901	-1.7989	0.153731	0.344103	0.155068	-0.113015
BnaA01g07590D	Cluster2	-1.70778	-0.727058	0.45392	0.502153	0.779992	0.698773	BnaC02g00140D	Cluster1	1.36783	-1.59619	-0.468986	0.268117	-0.099462	0.528693
BnaA01g33850D	Cluster2	-0.411828	-1.17736	-0.448673	-0.215093	1.70039	0.55257	BnaC02g03830D	Cluster1	0.766065	-1.67521	0.775186	0.235506	0.636717	-0.738267
BnaA01g33880D	Cluster2	-0.646336	-1.73179	0.372168	0.519565	0.930314	0.556076	BnaC02g04270D	Cluster1	1.01956	-1.45353	0.166976	0.81785	-0.982275	0.43142
BnaA01g33960D	Cluster2	-0.700072	-1.48677	0.111394	0.177225	0.472694	1.42553	BnaC06g41450D	Cluster1	0.909696	-0.864417	-1.03079	0.496423	1.24371	-0.75462
BnaA02g11240D	Cluster2	-0.955016	-1.47631	0.257717	0.382046	0.682211	1.10935	BnaC07g46040D	Cluster1	1.13107	-1.86453	0.377425	0.188736	0.245094	-0.0777914
BnaA02g11350D	Cluster2	-0.904397	-0.618648	0.80544	-1.08443	0.482131	1.31991	BnaC09g01070D	Cluster1	0.806966	-1.55531	0.0470785	0.852988	0.695016	-0.846742
BnaA02g11410D	Cluster2	-0.792784	0.665374	-0.57169	-0.9828	1.6225	0.0593969	BnaCnng01360D	Cluster1	1.19831	-1.67787	0.283942	0.453382	-0.592232	0.334467
BnaA02g17930D	Cluster2	-0.0468485	-0.141605	-1.26517	-0.817424	0.880493	1.39056	BnaCnng23000D	Cluster1	1.41297	-0.935435	-0.366132	-1.15235	0.770187	0.270761
BnaA02g18060D	Cluster2	-1.61191	-0.030066	-0.415107	-0.0499106	1.10967	0.997326	BnaCnng54720D	Cluster1	1.2984	-1.73874	-0.00197694	0.151552	-0.190547	0.481317
BnaA02g19470D	Cluster2	-0.136088	-0.222423	-0.81116	-1.04465	1.71178	0.502547	BnaCnng61360D	Cluster1	1.01637	-0.990343	0.478006	-1.37051	0.935262	-0.0687867
BnaA02g20690D	Cluster2	-1.77365	-0.376677	1.09589	0.440254	0.560942	0.0532319	BnaA03g17030D	Cluster1	0.754266	-0.810918	-0.936842	1.63928	-0.31741	-0.328376
BnaA02g22990D	Cluster2	-1.20143	0.458461	0.938178	-1.29544	0.852424	0.247806	BnaC01g34630D	Cluster1	1.4006	-0.917785	-1.00106	-0.541625	0.941548	0.118327
BnaA02g26660D	Cluster2	-1.47853	-0.720356	-0.192703	1.27931	0.592841	0.519431	BnaC01g43920D	Cluster1	1.55703	-1.32225	-0.140099	-0.744489	0.179474	0.470338
BnaA02g29010D	Cluster2	0.260492	-1.39445	0.0369084	-0.311128	-0.270072	1.67825	BnaC03g69030D	Cluster1	1.38131	-1.31194	-1.01772	0.446788	0.181347	0.320209
BnaA03g03440D	Cluster2	-1.04731	0.428285	-1.41628	0.225311	1.01688	0.79312	BnaC09g06610D	Cluster1	1.00681	-1.17784	-1.1888	0.941497	0.534632	-0.116299
BnaA03g03530D	Cluster2	0.133902	-1.38397	-0.960443	0.281046	1.28398	0.645488	BnaA07g26030D	Cluster1	0.5211	-1.65589	1.24502	0.494912	-0.23781	-0.367333
BnaA03g05390D	Cluster2	-1.16603	-0.0914092	-0.20522	-0.232528	-0.176856	1.87204	BnaCnng18480D	Cluster1	0.701097	-0.553057	-1.08088	1.44872	-0.891352	0.375476
BnaA03g05550D	Cluster2	-1.01734	-0.592229	-0.344081	-0.537917	1.47227	1.0193	BnaC01g43970D	Cluster1	1.28568	-1.74408	0.248569	-0.26817	0.0697857	0.408218
BnaA03g06330D	Cluster2	-1.81448	-0.504141	0.854664	0.449982	0.563994	0.449982	BnaCnng19100D	Cluster1	1.62253	-0.810634	-1.10804	-0.421058	0.203639	0.51357
BnaA03g06640D	Cluster2	-1.92583	-0.0865716	0.26741	0.848094	0.235514	0.661387	BnaC01g40120D	Cluster1	1.44152	-1.48202	-0.705864	0.084816	0.356957	0.30459
BnaA03g06650D	Cluster2	-1.49584	-0.686441	0.809274	-0.118192	1.25084	0.240353	BnaC01g44580D	Cluster1	1.58544	-1.02639	-0.822003	0.0708571	-0.509651	0.701745
BnaA03g11660D	Cluster2	-0.528841	-0.0834569	-0.975324	-0.853462	1.05582	1.38526	BnaA04g15830D	Cluster1	1.13637	-0.516209	-1.44726	1.03848	-0.457018	0.245645
BnaA03g11670D	Cluster2	-0.24894	0.757929	-1.41539	-0.241477	1.48034	-0.332467	BnaA10g23830D	Cluster1	0.896879	-1.94957	0.488601	0.368606	0.121021	0.0744626
BnaA03g28270D	Cluster2	-1.25794	-0.0360448	-0.443884	0.0773035	-0.127453	1.78802	BnaC08g39120D	Cluster1	0.959741	-1.40654	-0.599689	0.752024	-0.605101	0.899567
BnaA03g49770D	Cluster2	-2.04124	0.408248	0.408248	0.408248	0.408248	0.408248	BnaC09g02230D	Cluster1	1.68962	-0.732584	-0.460078	-0.554347	-0.708832	0.766222
BnaA03g50110D	Cluster2	-1.23479	0.555124	-0.685271	-0.709366	0.890617	1.18369	BnaCnng01290D	Cluster1	0.8672	-0.764303	-1.31151	0.595635	1.14348	-0.530499
BnaA03g52660D	Cluster2	-0.825503	-1.12423	1.36463	0.759584	-0.635076	0.460591	BnaCnng41730D	Cluster1	1.68612	-0.758314	-0.649405	-0.855236	-0.0738221	0.650659
BnaA03g59750D	Cluster2	-1.72062	-0.465939	0.765103	0.315006	0.04056	1.06589	BnaCnng69960D	Cluster1	1.6767	-0.416072	-0.349451	-1.11692	-0.456042	0.661782
BnaA04g00260D	Cluster2	-0.829675	0.551717	-0.648646	-1.16961	1.15175	0.944461	BnaUnng03450D	Cluster1	1.54384	-1.25685	-0.721952	-0.0827705	-0.174031	0.691768
BnaA04g01450D	Cluster2	-1.41464	0.169868	-0.124183	1.69093	-0.0136518	-0.308324	BnaA03g07240D	Cluster1	1.03698	-1.45532	0.0199586	0.434922	-0.917301	0.88076
BnaA04g09780D	Cluster2	-1.41558	1.09157	0.302644	-0.598528	1.07239	-0.452501	BnaA03g39810D	Cluster1	1.12713	-1.0298	-1.43173	0.374657	0.384196	0.575546
BnaA04g12650D	Cluster2	-1.69083	-0.503596	-0.0752331	0.482042	0.733103	1.05452	BnaC03g27930D	Cluster1	1.21394	-0.494166	-1.21958	0.708347	-0.901534	0.692995
BnaA04g13830D	Cluster2	-1.86378	-0.420785	0.425286	0.517005	0.659858	0.682415	BnaCnng01540D	Cluster1	1.08351	-0.447481	0.498687	-0.36209	-1.60029	0.827662
BnaA04g15630D	Cluster2	-1.38773	-0.698528	-0.235547	0.122399	1.32008	0.879324	BnaCnng48760D	Cluster1	1.5004	-0.333684	-0.0479898	-1.56907	0.0357132	0.414628
BnaA04g28570D	Cluster2	-1.34897	1.01928	-0.534312	-0.528983	0.146116	1.24687	BnaC02g00380D	Cluster1	1.30014	-1.5334	-0.171829	-0.258614	-0.23457	0.898273
BnaA04g29610D	Cluster2	-1.71367	-0.707511	0.792328	0.692484	0.375863	0.560507	BnaA02g25010D	Cluster1	0.975597	0.127073	-1.63282	0.912361	-0.670956	0.288746
BnaA05g04570D	Cluster2	-1.76321	-0.655043	0.604564	0.604564	0.604564	0.604564	BnaA08g24010D	Cluster1	1.15714	-1.41908	-0.105214	-0.906583	0.597541	0.676189
BnaA05g22430D	Cluster2	-1.58553	-0.756565	1.14352	0.265081	0.690482	0.243009	BnaC01g32940D	Cluster1	1.06746	-1.76087	-0.486486	0.344235	0.251167	0.584485
BnaA05g24750D	Cluster2	-1.07888	-1.30048	1.15491	0.623927	0.647627	-0.0471015	BnaC01g32970D	Cluster1	1.66525	-0.187032	-0.578241	-0.837899	-0.790512	0.728434
BnaA05g29830D	Cluster2	-1.30583	0.479531	-1.05369	0.0888342	0.481687	1.30946	BnaC01g34940D	Cluster1	1.00466	-1.84993	-0.203341	0.448612	0.57001	0.0299973
BnaA05g31350D	Cluster2	-1.99898	0.00194025	0.438348	0.500819	0.55705	0.500819	BnaC01g38080D	Cluster1	1.41678	-1.04959	-0.604594	-0.922837	0.559726	0.600514
BnaA05g31760D	Cluster2	-0.94277	-1.21676	-0.339124	0.329529	1.24971	0.919416	BnaC01g44410D	Cluster1	1.62605	0.0954431	-1.0158	-1.09222	0.0393663	0.347162
BnaA05g32620D	Cluster2	-0.363062	-1.25316	0.440388	-0.93048	1.15254	0.953771	BnaC02g00010D	Cluster1	1.59554	-0.875459	-0.768334	-0.576191	-0.221879	0.846323
BnaA05g32640D	Cluster2	-0.35691	-1.15452	-0.910904	0.438314	1.51625	0.467772	BnaC04g29210D	Cluster1	1.48028	-0.529781	-1.35817	-0.451875	0.1954	0.664151
BnaA05g32750D	Cluster2	-1.12297	-0.865295	-0.105589	1.34368	1.043	-0.292827	BnaC06g32300D	Cluster1	1.05578	-1.42305	-0.583128	-0.319927	1.18789	0.0824295
BnaA05g32780D	Cluster2	-0.553497	-0.505176	-0.919437	-0.361851	0.568137	1.77182	BnaC07g22250D	Cluster1	1.2962	-1.164	-1.00737	-0.387621	0.595371	0.667424
BnaA05g36870D	Cluster2	-1.12047	-0.0444044	0.438343	-1.25506	1.06784	0.913755	BnaC08g31950D	Cluster1	1.46506	-0.918788	-0.415871	-1.14332	0.416146	0.596773
BnaA06g01540D	Cluster2	-1.99981	0.054948	0.406433	0.596229	0.599961	0.342236	BnaC09g00440D	Cluster1	1.6471	0.226842	-0.871007	-1.15487	-0.180625	0.332553
BnaA06g03380D	Cluster2	-0.933588	-0.986177	1.22837	1.14491	-0.568315	0.114802	BnaCnng48280D	Cluster1	1.01587	-1.88479	-0.182938	0.439881	0.279989	0.331992
BnaA06g14800D	Cluster2	-0.278428	-0.961972	-0.641337	-0.000711991	-0.0111319	1.89358	BnaCnng62910D	Cluster1	0.800765	-1.22973	-0.175747	0.601553	-1.10607	1.10923
BnaA06g16310D	Cluster2	-0.678867	-1.65741	0.0638418	0.548706	0.835992	0.88774	BnaC02g01960D	Cluster1	1.60168	-0.439313	-0.585313	-0.557871	-0.900554	0.881368
BnaA06g23050D	Cluster2	-0.199711	-0.864509	-1.128	0.826404	1.49675	-0.130935	BnaC09g00910D	Cluster1	1.07499	-1.68108	-0.654177	0.378011	0.270307	0.611947
BnaA06g27130D	Cluster2	-0.93286	-0.42483	-1.13222	0.326793	0.749117	1.414	BnaC09g01100D	Cluster1	1.58618	-0.647113	-0.757215	-1.01521	0.177937	0.655424
BnaA06g28550D	Cluster2	-0.491082	-1.30156	-0.0578706	0.0933308	0.00999854	1.74718	BnaA03g35870D	Cluster1	1.44854	-0.934035	-0.640655	-0.755251	-0.133769	1.01517
BnaA06g29000D	Cluster2	-1.16818	0.57563	-0.396471	-0.684998	1.63589	0.0381335	BnaA08g10900D	Cluster1	1.36748	-0.223166	0.357225	-1.60587	-0.376986	0.481314
BnaA06g38980D	Cluster2	-0.423246	-0.95325	-1.1281	1.03179	1.23157	0.24123	BnaAnng32420D	Cluster1	0.985765	-1.44024	-0.515074	0.166553	-0.416585	1.21958
BnaA07g01670D	Cluster2	-1.7339	-0.603809	1.02837	0.436448	0.436448	0.436448	BnaC01g35040D	Cluster1	1.33169	-0.791904	-0.847003	-0.0184268	-0.793399	1.11904
BnaA07g07060D	Cluster2	-1.24253	-1.33777	0.629328	0.624303	0.645194	0.681475	BnaC05g14810D	Cluster1	1.11007	-1.47287	-0.678436	-0.217484	0.242927	1.01579
BnaA07g11250D	Cluster2	-0.941562	-1.40982	-0.148481	0.860501	0.918661	0.720705	BnaC09g02030D	Cluster1	1.57736	-0.380313	-0.406535	-1.1727	-0.422816	0.805002
BnaA07g16510D	Cluster2	-0.872364	-0.479675	-1.17142	1.02851	0.267151	1.2278	BnaA03g15610D	Cluster1	1.49078	0.718045	-0.758198	-1.27644	-0.233129	0.0589399
BnaA07g22900D	Cluster2	-1.53988	-0.752587	0.170726	0.17637	0.738274	1.2071	BnaC04g20110D	Cluster1	1.58427	-0.145091	-0.581737	-1.35407	-0.0464534	0.543084
BnaA07g35600D	Cluster2	-1.51172	-0.70073	0.299729	0.0756157	0.449155	1.38795	BnaCnng35500D	Cluster1	1.32274	-0.882712	-1.19735	-0.238914	0.00606911	0.990167
BnaA07g35900D	Cluster2	-1.87865	-0.226176	0.510618	0.415234	0.207805	0.971171	BnaCnng01370D	Cluster1	1.04858	-1.64097	-0.585847	-0.0496401	0.381392	0.846493
BnaA07g36150D	Cluster2	-0.29511	-1.21569	-0.182787	-0.705871	1.31073	1.08872	BnaC08g22920D	Cluster1	1.51654	0.52059	-0.633497	-0.936383	-0.955358	0.488106
BnaA08g19010D	Cluster2	-0.918304	-1.09276	0.0873392	-0.427137	1.24336	1.1075	BnaA03g58930D	Cluster1	1.38796	0.855743	-0.26488	-1.3361	-0.695131	0.0524158
BnaA08g23600D	Cluster2	-1.15781	-1.33131	0.870883	0.939468	0.427966	0.250801	BnaC01g34250D	Cluster1	0.982412	0.0289363	-1.05306	-1.11471	1.2902	-0.133778
BnaA08g23780D	Cluster2	-0.482406	-1.19884	-0.738463	1.00822	1.32707	0.0844153	BnaC03g46490D	Cluster1	1.01931	-0.883146	-1.48545	0.0423094	0.409974	0.897011
BnaA08g24790D	Cluster2	-0.153041	-0.696701	-1.23053	-0.292723	0.991882	1.38111	BnaA01g00930D	Cluster2	0.472234	1.04468	0.859186	-0.272679	-0.476873	-1.62655
BnaA08g27590D	Cluster2	-0.552014	-1.63013	0.491003	1.31242	0.226195	0.152518	BnaA01g09310D	Cluster2	-0.366978	-0.102788	0.917714	-0.944566	1.47245	-0.975832
BnaA09g00980D	Cluster2	-0.825314	-1.31838	0.362609	0.905341	1.22722	-0.351471	BnaA01g10410D	Cluster2	0.0765196	1.00109	0.394303	-0.168815	0.56479	-1.86789
BnaA09g14190D	Cluster2	-1.796	-0.59127	0.596819	0.596819	0.596819	0.596819	BnaA01g10520D	Cluster2	-1.50072	1.30072	-0.31738	0.854177	0.122206	-0.458997
BnaA09g38120D	Cluster2	-1.61774	-0.570318	-0.0820176	0.452527	0.597013	1.22054	BnaA01g26500D	Cluster2	-0.363949	1.40377	-0.532164	1.04494	-0.378425	-1.17417
BnaA09g44670D	Cluster2	0.228575	-1.53515	-0.916734	0.548915	0.682994	0.991401	BnaA02g00400D	Cluster2	-0.0247722	1.30885	0.118009	0.46708	-0.126092	-1.74307
BnaA09g51510D	Cluster2	-1.24358	-0.83418	-0.0263787	1.34837	0.949403	-0.193639	BnaA02g21890D	Cluster2	-1.05808	0.828329	1.35556	0.326173	-0.412715	-1.03927
BnaA10g07880D	Cluster2	-0.695765	-0.165358	-0.68139	0.0659702	-0.472066	1.94861	BnaA02g36710D	Cluster2	-1.5711	1.4665	0.301456	0.35564	-0.202021	-0.350475
BnaA10g11890D	Cluster2	-1.01043	-0.180585	-0.29984	0.533578	-0.76908	1.72636	BnaA04g01540D	Cluster2	0.0613145	1.40748	-0.0579407	0.671057	-0.596887	-1.48502
BnaA10g24320D	Cluster2	-1.65087	-0.629198	0.934386	0.309697	0.949922	0.0860608	BnaA04g25100D	Cluster2	0.438238	0.71332	1.03444	0.315744	-1.24829	-1.25345
BnaAnng00400D	Cluster2	-1.08812	-1.0729	-0.410705	0.724824	1.28768	0.559214	BnaA04g26960D	Cluster2	0.510478	0.362149	1.41234	0.00132737	-1.14266	-1.14363
BnaAnng15040D	Cluster2	-1.47267	-1.03753	0.454931	0.990323	0.530357	0.534592	BnaA05g29640D	Cluster2	0.0384343	1.93898	-0.465491	-0.188741	-0.897336	-0.42585
BnaAnng20030D	Cluster2	-1.56473	0.358455	-0.137249	-0.537426	0.524238	1.35671	BnaA07g17380D	Cluster2	0.756759	-0.593346	1.48582	0.246946	-1.01467	-0.881505
BnaAnng20040D	Cluster2	-0.672196	-0.00504357	-0.735242	-0.937438	1.60373	0.746185	BnaA07g22620D	Cluster2	-0.135969	1.58443	-0.408016	-0.0899236	0.485158	-1.43568
BnaAnng28000D	Cluster2	-1.65338	-0.709611	0.0772681	0.699383	0.724507	0.861835	BnaA07g34530D	Cluster2	0.467475	0.435027	1.38773	0.0177491	-1.11703	-1.19095
BnaAnng36830D	Cluster2	0.204409	-1.85167	0.717291	0.915797	-0.289764	0.303938	BnaA07g35570D	Cluster2	-0.177353	0.0691575	1.09733	1.18301	-1.10864	-1.0635
BnaAnng37180D	Cluster2	-0.0968099	-0.948881	-1.28937	0.207382	1.31007	0.817605	BnaA07g36430D	Cluster2	0.0312886	0.466365	1.51738	0.19076	-1.03236	-1.17343
BnaAnng38720D	Cluster2	-0.411162	-1.65239	0.724429	1.11491	0.504289	-0.280071	BnaA09g00880D	Cluster2	-0.801224	1.11979	1.09375	0.412025	-1.10445	-0.719887
BnaAnng40240D	Cluster2	-1.50692	0.734816	-0.0397124	-0.604454	0.0680556	1.34821	BnaA09g17440D	Cluster2	-0.307262	-0.837945	1.43458	0.251072	0.713733	-1.25418
BnaC01g07400D	Cluster2	-1.60641	-0.501981	1.35198	0.509527	0.28081	-0.0339271	BnaAnng06210D	Cluster2	-0.29992	1.39547	1.02979	-0.6621	-1.1751	-0.28813
BnaC01g23180D	Cluster2	-0.900545	-1.0331	-0.0510594	-0.140843	1.71096	0.414585	BnaAnng14250D	Cluster2	0.386163	0.660354	1.18863	0.198473	-1.24248	-1.19115
BnaC01g38880D	Cluster2	0.315954	-1.36482	-0.352933	0.0869799	-0.352776	1.66759	BnaAnng24020D	Cluster2	0.614826	0.729811	0.741891	0.397659	-1.62631	-0.857882
BnaC01g40000D	Cluster2	0.184701	-1.57908	0.334002	1.01406	0.839079	-0.792764	BnaAnng36830D	Cluster2	0.3031	-1.25874	0.972263	1.21365	-0.342474	-0.887801
BnaC01g40110D	Cluster2	-1.01187	-0.0527754	-1.12891	0.253622	0.356395	1.58353	BnaAnng37180D	Cluster2	-0.217933	0.0662512	0.967169	0.592227	0.451811	-1.85953
BnaC01g40120D	Cluster2	-1.49674	-0.907816	0.0377708	0.855645	0.929229	0.58191	BnaC01g32170D	Cluster2	-1.09558	-0.328564	1.60259	0.720307	-0.132558	-0.766189
BnaC01g40400D	Cluster2	-0.694187	0.396872	-0.159732	-1.53225	0.928904	1.06039	BnaC01g39900D	Cluster2	0.760813	0.327673	1.08608	0.291309	-1.30035	-1.16553
BnaC01g40620D	Cluster2	-0.513868	-1.12803	0.178118	1.70807	-0.614298	0.370005	BnaC01g40370D	Cluster2	0.57434	-0.762062	0.0940184	1.35179	0.225886	-1.48398
BnaC02g21550D	Cluster2	0.342625	-1.64137	-0.819045	0.584927	0.747834	0.785031	BnaC02g25110D	Cluster2	-0.123052	0.571216	1.28497	0.378135	-1.61942	-0.491857
BnaC02g25110D	Cluster2	-1.52264	-0.828918	0.604619	0.953275	0.846952	-0.0532886	BnaC02g44970D	Cluster2	0.562888	1.09577	0.450521	0.190378	-0.602408	-1.69715
BnaC02g31780D	Cluster2	-1.68687	-0.076515	-0.244844	0.339371	1.37338	0.295484	BnaC02g45790D	Cluster2	-0.228472	-1.00987	1.79474	0.128742	0.134712	-0.819848
BnaC02g35140D	Cluster2	-1.29111	-0.41658	-0.663823	0.0782685	0.942643	1.3506	BnaC03g04370D	Cluster2	-0.821719	-0.0678567	0.472363	1.76944	-0.515054	-0.837171
BnaC03g04070D	Cluster2	-0.735952	-0.556508	-0.291038	-0.759687	1.78052	0.562662	BnaC04g06850D	Cluster2	-0.169712	0.137316	1.39367	0.808394	-1.04744	-1.12223
BnaC03g04200D	Cluster2	-0.0143095	-0.763587	-1.18318	-0.32243	0.750811	1.53269	BnaC04g09480D	Cluster2	-0.137684	1.86928	0.273638	-0.624602	-0.504908	-0.875726
BnaC03g04250D	Cluster2	-1.35713	-0.129507	-0.444098	-0.394768	0.95737	1.36814	BnaC05g06720D	Cluster2	-0.097486	-1.16936	1.21403	1.20458	-0.443707	-0.70805
BnaC03g04370D	Cluster2	-0.758548	-0.952596	-0.547967	-0.115836	1.62525	0.749699	BnaC05g47600D	Cluster2	-0.190165	1.29201	0.968295	-0.69717	-0.00517103	-1.3678
BnaC03g04390D	Cluster2	-0.371165	-0.317841	-0.677454	-1.03699	0.79024	1.61321	BnaC05g47780D	Cluster2	-0.527093	1.82137	0.389639	-0.578402	-0.160763	-0.944755
BnaC03g04430D	Cluster2	-1.19126	-0.992402	-0.21143	0.145593	1.12475	1.12475	BnaC06g15900D	Cluster2	-0.953175	1.68642	0.636263	-0.57568	-0.0837455	-0.710078
BnaC03g41620D	Cluster2	-1.02469	-0.261851	-1.15288	0.201803	1.0551	1.18252	BnaC06g23120D	Cluster2	-0.935544	-0.445464	1.02545	1.42609	-0.169196	-0.901337
BnaC03g44480D	Cluster2	-0.316695	-1.84835	0.0692374	0.673193	0.62947	0.793147	BnaC06g29030D	Cluster2	-0.0514744	1.62115	0.413975	0.0996875	-0.947501	-1.13584
BnaC03g61130D	Cluster2	-1.13838	-0.495668	-1.03152	0.98494	0.917765	0.762865	BnaC06g35200D	Cluster2	-0.255944	-0.83341	1.40753	0.37328	0.623906	-1.31536
BnaC03g61430D	Cluster2	-0.398995	-0.512911	-0.756811	-0.133655	-0.185743	1.98811	BnaC06g42550D	Cluster2	-1.24012	0.325638	1.63842	0.316155	-0.395931	-0.644154
BnaC03g61520D	Cluster2	-1.09853	-1.12996	-0.413229	0.897514	0.774581	0.96962	BnaC07g50730D	Cluster2	-0.427182	1.31049	0.898242	0.133008	-1.42782	-0.486741
BnaC03g62010D	Cluster2	-0.699927	-0.867479	-0.926005	0.100291	1.31173	1.0814	BnaC08g30120D	Cluster2	-0.0630249	0.607778	0.806309	-0.606287	0.918266	-1.66304
BnaC03g62260D	Cluster2	-0.691872	-1.47957	0.205021	-0.143346	1.20331	0.906449	BnaC09g07990D	Cluster2	0.403262	1.29317	0.557126	0.127626	-1.14938	-1.2318
BnaC03g70980D	Cluster2	-0.0490181	-1.67412	-0.135791	1.08193	-0.204821	0.98182	BnaC09g16050D	Cluster2	0.913964	0.732742	0.685261	0.168024	-1.20018	-1.29982
BnaC03g76570D	Cluster2	-0.956993	-1.33047	-0.272771	1.03212	0.705808	0.822304	BnaCnng02230D	Cluster2	-0.923833	1.50724	-0.0812798	0.806234	-1.07976	-0.228601
BnaC04g06850D	Cluster2	-1.45067	0.0175383	1.38693	-0.618205	0.761598	-0.0971918	BnaCnng02370D	Cluster2	-1.08192	1.00321	0.758942	0.174161	-1.38941	0.535011
BnaC04g07810D	Cluster2	-1.13819	-0.835013	-0.567467	0.251195	1.17031	1.11917	BnaCnng15910D	Cluster2	0.412368	0.49875	1.48965	-0.269713	-1.16228	-0.968772
BnaC04g20170D	Cluster2	-1.50783	-0.593601	-0.240951	0.302144	0.752288	1.28795	BnaCnng18320D	Cluster2	0.164215	-0.437409	1.32407	0.403929	0.223162	-1.67797
BnaC04g22460D	Cluster2	-0.833018	-1.1528	-0.219746	0.0628817	1.6323	0.510383	BnaCnng29150D	Cluster2	0.0233102	-0.327168	0.313705	0.976879	0.801414	-1.78814
BnaC04g42700D	Cluster2	-0.293512	-1.47101	-0.68322	0.382636	0.985301	1.0798	BnaCnng53390D	Cluster2	-1.50684	1.63245	0.0999086	-0.0223753	-0.230802	0.0276605
BnaC04g49060D	Cluster2	-0.32478	-1.67675	-0.00902874	0.000713179	1.18268	0.827165	BnaA01g14480D	Cluster2	-0.151718	0.628075	0.0064622	1.40518	-0.301489	-1.58651
BnaC05g06720D	Cluster2	-0.807683	-0.846196	-0.532305	0.444729	-0.0331901	1.77465	BnaA01g33890D	Cluster2	-0.360851	1.51315	0.5453	0.323028	-1.27203	-0.748598
BnaC05g09730D	Cluster2	-0.853939	-0.0391395	-1.45181	0.471871	0.63257	1.24044	BnaA02g21020D	Cluster2	-0.672215	1.27901	0.563597	0.773134	-0.739144	-1.20438
BnaC05g16360D	Cluster2	-0.42351	-1.27188	-0.703992	0.829339	1.41233	0.157708	BnaA03g06890D	Cluster2	-0.951481	1.38852	0.97734	-0.344245	-0.0249699	-1.04517
BnaC05g17720D	Cluster2	-1.15274	0.0850888	-0.908895	1.50364	0.718684	-0.245778	BnaA03g56740D	Cluster2	0.205062	1.31844	0.41859	0.331757	-0.719087	-1.55476
BnaC05g24090D	Cluster2	-0.424225	0.29264	-1.14988	-0.637522	0.196446	1.72254	BnaA06g27130D	Cluster2	0.876548	1.15257	0.509579	-0.402998	-0.751164	-1.38453
BnaC05g43020D	Cluster2	-1.71866	-0.42756	-0.11536	0.704852	0.512312	1.04442	BnaA09g01280D	Cluster2	-1.30397	0.473831	0.2575	1.44709	0.0787442	-0.953188
BnaC05g47150D	Cluster2	-1.23803	-0.872951	0.67875	0.591862	1.298	-0.457628	BnaA10g13550D	Cluster2	-0.351033	0.972055	-0.128861	1.40839	-0.699631	-1.20093
BnaC05g47250D	Cluster2	-1.42493	-0.668505	-0.258693	1.10331	1.10331	0.145501	BnaC03g00640D	Cluster2	-0.885421	1.91376	-0.484651	0.199602	-0.335688	-0.407602
BnaC05g47350D	Cluster2	-1.71551	-0.739686	0.644017	0.591318	0.583073	0.636788	BnaC03g61210D	Cluster2	-0.386176	1.97976	-0.399757	0.0221763	-0.734063	-0.481941
BnaC05g47370D	Cluster2	-1.33686	-0.920852	-0.315988	0.751484	1.05257	0.769647	BnaC05g04430D	Cluster2	-0.160837	1.83583	0.293241	-1.03991	-0.516946	-0.411378
BnaC05g47400D	Cluster2	0.378252	-1.13754	-1.03994	-0.366452	1.11527	1.05041	BnaC05g16430D	Cluster2	-0.00401006	1.94307	-0.267961	-0.392308	-0.338468	-0.940321
BnaC05g47440D	Cluster2	-1.82534	0.545452	0.404809	-0.18781	1.08218	-0.0192961	BnaC07g50460D	Cluster2	-1.63699	0.966141	0.874281	0.556184	-0.490778	-0.268842
BnaC05g47580D	Cluster2	-0.0199528	-0.136427	-0.85518	-1.25737	0.916885	1.35204	BnaC09g17270D	Cluster2	-0.332453	1.98623	0.0233525	-0.621911	-0.540306	-0.514908
BnaC05g47650D	Cluster2	-0.583145	-0.133865	-1.07418	-0.123194	1.86288	0.051499	BnaC09g21040D	Cluster2	-1.14445	0.526758	1.48353	0.506168	-0.60095	-0.771057
BnaC05g47720D	Cluster2	-1.23456	-0.696412	0.171059	1.69032	0.260631	-0.191038	BnaCnng06200D	Cluster2	0.290896	1.42069	0.241959	0.137997	-0.483566	-1.60798
BnaC05g47730D	Cluster2	-1.27287	-0.713503	-0.47214	0.244003	1.36825	0.846263	BnaA03g26660D	Cluster2	0.541351	-0.361115	1.72964	-0.226525	-1.08326	-0.600088
BnaC05g47820D	Cluster2	-1.39771	-1.17804	0.643938	0.643938	0.643938	0.643938	BnaA03g27480D	Cluster2	-0.660179	0.104816	1.8801	-0.736072	0.0951049	-0.683772
BnaC05g47900D	Cluster2	-0.905448	-0.242105	-0.825137	-0.215651	1.8012	0.387145	BnaA03g28370D	Cluster2	-0.97559	-0.40039	1.43567	0.277066	0.751752	-1.08851
BnaC05g48020D	Cluster2	-0.215549	-1.81966	-0.02709	0.956645	0.312812	0.792847	BnaA05g29070D	Cluster2	-0.764431	0.103682	0.20121	1.27505	0.689092	-1.5046
BnaC05g48060D	Cluster2	-1.30928	-0.918655	0.743285	-0.19163	1.31127	0.365015	BnaA07g11120D	Cluster2	0.823707	1.28892	0.296919	-0.223575	-0.835272	-1.35069
BnaC05g48130D	Cluster2	0.233282	-1.65415	-0.582779	0.130208	1.15795	0.715491	BnaA08g23400D	Cluster2	0.395758	1.08128	-0.255593	0.750576	-0.244028	-1.72799
BnaC05g48140D	Cluster2	-0.794045	-1.11784	-0.609458	0.264918	0.870747	1.38568	BnaA09g51370D	Cluster2	-0.729628	0.135559	1.46543	0.861381	-1.03754	-0.695205
BnaC05g48230D	Cluster2	-1.40253	0.698392	0.579846	-1.00314	0.0312224	1.09621	BnaA10g04770D	Cluster2	-0.520564	0.492638	1.44228	0.604232	-1.05247	-0.966107
BnaC05g48240D	Cluster2	-0.130935	-1.30618	-0.640822	-0.240993	0.915247	1.40369	BnaA10g18290D	Cluster2	0.408043	0.0474135	1.77542	-0.68563	-0.68563	-0.85962
BnaC05g51260D	Cluster2	0.0723642	-1.65121	0.646783	1.16657	0.363142	-0.597643	BnaC02g02590D	Cluster2	0.872318	0.382115	0.256888	0.873642	-0.734343	-1.65062
BnaC06g05340D	Cluster2	-1.94567	-0.197706	0.490423	0.636722	0.588728	0.427502	BnaC06g25090D	Cluster2	0.380775	0.175187	1.1983	0.0918526	-0.00767169	-1.83845
BnaC06g05520D	Cluster2	-0.561182	-0.670982	-0.472848	1.30027	-0.855613	1.26036	BnaC06g33740D	Cluster2	-0.440267	0.206401	1.90105	-0.744741	-0.170126	-0.752319
BnaC06g15480D	Cluster2	-0.729477	0.141715	-1.02754	0.634616	1.61024	-0.629551	BnaC07g35660D	Cluster2	-0.997274	-0.00815427	0.564237	1.44785	-1.23956	0.232897
BnaC06g25580D	Cluster2	-0.313022	-1.32123	-0.632598	0.124811	0.598564	1.54348	BnaC08g29890D	Cluster2	0.77616	0.23288	0.363775	0.377105	0.251471	-2.00139
BnaC06g28980D	Cluster2	-1.84151	0.777545	-0.147241	0.598407	-0.160911	0.773704	BnaC09g41820D	Cluster2	0.407967	-0.0146079	1.2983	0.635375	-1.29861	-1.02843
BnaC06g29030D	Cluster2	-0.611801	-1.45334	-0.378969	0.750219	1.27846	0.415432	BnaA02g21930D	Cluster2	0.494052	1.00203	1.10194	-1.12796	-1.03897	-0.431079
BnaC06g30320D	Cluster2	-0.925257	-1.47456	0.0609543	0.767956	1.05212	0.518792	BnaA03g17070D	Cluster2	-0.192253	0.48995	-0.486991	1.18491	0.639333	-1.63495
BnaC06g34750D	Cluster2	-1.21287	-0.40573	1.08123	0.924045	-0.989158	0.602483	BnaA03g31560D	Cluster2	-0.618457	1.69539	0.328547	-0.967889	0.330146	-0.767736
BnaC06g35340D	Cluster2	-1.3801	-0.684218	1.13762	0.997774	0.37367	-0.444753	BnaA03g32320D	Cluster2	-0.454325	1.18547	-0.473263	1.32493	-0.511958	-1.07085
BnaC06g40310D	Cluster2	-0.264359	-1.53854	0.109246	-0.0160515	0.116857	1.59285	BnaA08g18270D	Cluster2	0.363863	0.994421	1.24893	-0.988626	-0.683566	-0.93502
BnaC07g07750D	Cluster2	-1.01336	-0.773177	-0.933767	0.979705	0.75046	0.990137	BnaA09g00720D	Cluster2	-0.222269	0.035146	0.978096	1.32024	-1.15814	-0.953079
BnaC07g22980D	Cluster2	-1.46489	-1.02157	0.250346	0.868076	0.512987	0.85505	BnaA10g04950D	Cluster2	-1.13657	0.437589	-0.188032	1.59925	0.222718	-0.934956
BnaC07g36170D	Cluster2	-1.41411	-0.407689	-0.0611635	-0.145423	0.400993	1.62739	BnaAnng22310D	Cluster2	-1.21439	0.928586	-0.446546	1.34477	0.177338	-0.789763
BnaC07g36400D	Cluster2	-0.956701	-1.02543	-0.666205	0.507403	0.928778	1.21215	BnaC03g22030D	Cluster2	-0.705873	1.5966	0.517005	0.142755	-0.294147	-1.25634
BnaC07g41590D	Cluster2	-0.828883	-0.0235536	0.119212	-0.455262	-0.706655	1.89514	BnaC03g61630D	Cluster2	-0.294555	-0.403638	0.25592	1.86691	-1.0162	-0.408436
BnaC07g45550D	Cluster2	-1.29422	-1.07562	1.17563	0.450127	0.763502	-0.0194169	BnaC03g71010D	Cluster2	0.0492729	0.146997	0.36284	1.59065	-1.03361	-1.11615
BnaC07g50740D	Cluster2	-1.30869	-0.562723	-0.466249	0.177158	1.52071	0.639792	BnaC05g47450D	Cluster2	-0.350587	1.18636	0.115278	-0.408464	0.982162	-1.52475
BnaC08g30360D	Cluster2	-1.13122	0.427171	-1.39657	0.447831	0.928943	0.72385	BnaC05g48070D	Cluster2	0.878871	0.931035	0.767234	-0.42346	-0.70696	-1.44672
BnaC08g33610D	Cluster2	-1.1387	0.421414	-1.29839	0.297952	1.23028	0.487448	BnaA03g05110D	Cluster2	-1.73323	0.68143	1.20674	-0.067766	-0.226554	0.139372
BnaC08g34980D	Cluster2	-0.617118	-0.491132	-0.989353	0.332083	1.8129	-0.0473801	BnaA06g15400D	Cluster2	0.551947	1.66649	-0.174966	-0.19606	-1.19076	-0.656648
BnaC08g36960D	Cluster2	-0.97139	0.307223	-0.569595	-0.994615	1.40184	0.826543	BnaA08g22200D	Cluster2	0.589089	1.15628	0.68611	-0.0472204	-1.17405	-1.21021
BnaC08g38670D	Cluster2	-0.872014	0.529761	-0.655924	-0.170433	1.77107	-0.602463	BnaC02g32010D	Cluster2	-0.0872641	1.93726	0.0716508	-0.630015	-0.605827	-0.685805
BnaC08g40330D	Cluster2	-0.337103	-1.37531	-0.584493	0.953437	0.0229939	1.32048	BnaC05g43050D	Cluster2	0.616844	0.982626	-0.135182	0.701951	-1.71425	-0.451991
BnaC08g40390D	Cluster2	-0.119153	-0.65255	-0.0391739	-1.40895	0.875954	1.34388	BnaA01g01800D	Cluster2	-0.121128	1.55199	0.776927	-1.00523	-0.25523	-0.947328
BnaC08g41110D	Cluster2	-0.606077	-1.1398	-0.64576	0.00751856	1.38502	0.999094	BnaA01g05210D	Cluster2	0.543697	0.663884	0.176529	0.441751	0.175752	-2.00161
BnaC08g41990D	Cluster2	-0.666867	-1.75606	0.556864	0.614653	0.608231	0.643184	BnaA01g22280D	Cluster2	0.866185	0.717266	0.534827	0.216282	-0.585324	-1.74924
BnaC08g42310D	Cluster2	-1.15095	0.657265	-1.36491	0.788837	0.229994	0.839757	BnaA01g31390D	Cluster2	0.685009	0.679399	0.949992	-0.662784	-0.000126896	-1.65149
BnaC09g26400D	Cluster2	-0.272826	-0.510789	-0.872342	-0.165059	-0.142674	1.96369	BnaA02g15030D	Cluster2	0.672459	0.0514231	0.33586	1.13535	-0.491692	-1.7034
BnaC09g50000D	Cluster2	-1.80564	-0.368015	1.04455	0.410502	0.151429	0.567174	BnaA03g23030D	Cluster2	0.443771	0.519725	0.874425	0.383309	-0.350854	-1.87038
BnaCnng01390D	Cluster2	-0.266114	-1.78233	-0.1982	0.622252	0.754475	0.86992	BnaA03g49350D	Cluster2	0.507769	-0.0393092	0.507769	0.507769	0.507769	-1.99177
BnaCnng02040D	Cluster2	-1.36528	-0.403183	0.50175	1.2812	0.727648	-0.74213	BnaA05g15020D	Cluster2	-0.222179	1.71243	-0.304156	-0.0430691	0.225542	-1.36857
BnaCnng02170D	Cluster2	-0.964962	-0.560593	-0.427738	0.151189	-0.0800131	1.88212	BnaAnng14040D	Cluster2	-0.22597	0.31691	-0.600194	1.02313	1.02942	-1.5433
BnaCnng02430D	Cluster2	-1.44574	-0.876958	0.22878	1.24214	0.728177	0.123604	BnaC01g33690D	Cluster2	0.501367	0.75608	0.501367	0.389347	-0.217714	-1.93044
BnaCnng05860D	Cluster2	-0.224515	0.459418	-0.528425	-1.262	1.68793	-0.132415	BnaC06g10070D	Cluster2	-0.291042	0.313674	1.62123	-1.0524	0.377353	-0.968814
BnaCnng05900D	Cluster2	-0.511552	0.0193033	-0.390667	-1.29411	0.56848	1.60855	BnaC06g25840D	Cluster2	0.597583	-0.378447	1.32158	0.391235	-0.360253	-1.5717
BnaCnng05970D	Cluster2	-1.09728	0.204208	-0.70849	-0.703928	0.930095	1.3754	BnaC06g28150D	Cluster2	0.585598	0.585598	0.585598	0.456251	-0.295881	-1.91716
BnaCnng06020D	Cluster2	-0.892368	0.826294	-0.396048	-1.20234	0.315894	1.34857	BnaC08g38660D	Cluster2	0.384476	1.67021	-0.0619562	-0.222214	-0.415137	-1.35537
BnaCnng06060D	Cluster2	-1.78722	-0.0814807	-0.0399683	0.973479	0.921834	0.0133537	BnaA01g03040D	Cluster2	-0.0547023	0.951348	0.683947	0.228213	0.0795162	-1.88832
BnaCnng06190D	Cluster2	-1.1595	-0.169799	-0.584734	-0.279594	1.72952	0.464115	BnaA01g11660D	Cluster2	0.0385465	1.65776	-0.149318	0.416476	-1.23371	-0.729762
BnaCnng06200D	Cluster2	-1.45315	-0.713582	-0.329422	0.596001	1.18476	0.715391	BnaA01g25880D	Cluster2	-0.0826121	1.78263	-0.0382093	0.0636972	-0.462014	-1.2635
BnaCnng06270D	Cluster2	-1.13963	-0.989847	-0.319357	0.445832	0.546162	1.45684	BnaA01g30320D	Cluster2	0.122586	1.48072	0.464781	0.185251	-1.16741	-1.08593
BnaCnng06280D	Cluster2	-0.886275	-0.366118	-0.0724432	1.82992	-0.799835	0.294748	BnaA02g19470D	Cluster2	-0.931702	0.135674	0.229461	1.77735	-0.314776	-0.896004
BnaCnng06330D	Cluster2	-0.893098	-0.521201	-0.981292	-0.0112063	1.39225	1.01455	BnaA02g20690D	Cluster2	0.156529	1.48742	0.325355	0.0747321	-0.491652	-1.55239
BnaCnng18300D	Cluster2	-0.657995	-0.836461	0.461658	1.28053	-1.11981	0.872079	BnaA03g03530D	Cluster2	0.828629	-0.880945	0.801015	0.99948	-0.444754	-1.30343
BnaCnng18330D	Cluster2	-1.57898	0.758328	-0.0155996	0.160431	-0.577904	1.25372	BnaA03g05550D	Cluster2	0.00369281	1.34566	0.915382	-1.19941	-0.11719	-0.948132
BnaCnng20400D	Cluster2	-0.73971	0.31883	0.406208	-0.222031	-1.31498	1.55168	BnaA03g07460D	Cluster2	-0.982531	0.619495	1.28083	-0.076114	0.487548	-1.32923
BnaCnng24680D	Cluster2	-0.928778	-1.17891	-0.0892869	1.20404	1.1277	-0.134755	BnaA03g21970D	Cluster2	0.0235527	0.87114	0.30474	1.0967	-0.755119	-1.54102
BnaCnng29130D	Cluster2	-0.304351	-1.4799	1.01799	0.756108	0.749791	-0.739642	BnaA03g22980D	Cluster2	-1.20749	-0.151666	1.17657	0.52537	0.777257	-1.12005
BnaCnng38380D	Cluster2	-0.297728	-0.0757416	-0.445137	1.64461	-1.32448	0.498478	BnaA03g30240D	Cluster2	0.0933202	1.35763	-6.32672e-05	-0.249434	0.486505	-1.68796
BnaCnng43780D	Cluster2	-0.430882	-1.55881	-0.180609	1.09938	1.06921	0.00172033	BnaA03g37330D	Cluster2	0.150097	0.387168	0.446823	1.08079	-0.217599	-1.84728
BnaCnng48430D	Cluster2	-1.80624	-0.570415	0.594164	0.594164	0.594164	0.594164	BnaA03g58900D	Cluster2	0.501496	-0.214065	1.24717	0.647311	-0.673896	-1.50801
BnaCnng53900D	Cluster2	-1.74115	-0.355669	0.866814	0.968172	-0.112879	0.374718	BnaA03g59010D	Cluster2	0.0442675	1.27386	0.284565	0.733021	-1.28875	-1.04696
BnaCnng56050D	Cluster2	-0.970897	-1.49662	0.674378	1.02789	0.464308	0.300944	BnaA03g59050D	Cluster2	-0.882852	1.39526	1.11198	-0.643145	-0.223923	-0.757322
BnaA01g03040D	Cluster2	-1.44731	-0.864931	-0.0413397	0.563357	1.23836	0.551867	BnaA03g59800D	Cluster2	0.241395	0.340338	0.691533	0.307089	0.435509	-2.01586
BnaA01g04110D	Cluster2	-0.0991868	-1.29862	-1.09592	0.966215	0.79896	0.728555	BnaA04g08950D	Cluster2	-1.03225	1.65941	0.702189	-0.321401	-0.30842	-0.699529
BnaA01g16450D	Cluster2	-0.0967589	-1.59039	-0.651235	0.571055	1.15694	0.610393	BnaA04g20170D	Cluster2	0.128628	0.160221	1.74706	-0.253373	-0.535862	-1.24668
BnaA01g22280D	Cluster2	-0.518166	-1.41442	-0.330013	0.509569	1.51909	0.233935	BnaA05g25050D	Cluster2	0.0739412	1.6513	0.235325	0.134068	-1.065	-1.02964
BnaA01g34610D	Cluster2	-0.612798	-1.20957	-0.77049	0.548655	0.724301	1.3199	BnaA05g25630D	Cluster2	-0.181785	-0.165937	1.38705	-0.0485328	0.627622	-1.61841
BnaA02g17180D	Cluster2	-0.580894	-1.00739	-0.929859	0.171944	1.19782	1.14838	BnaA05g31850D	Cluster2	-1.52104	0.253162	1.23139	0.86531	-0.497511	-0.331309
BnaA02g35930D	Cluster2	-1.03669	-0.581698	-0.599183	-0.04682	0.556882	1.70751	BnaA05g32660D	Cluster2	0.304172	1.36236	0.125634	0.184531	-0.264494	-1.71221
BnaA03g02170D	Cluster2	-0.174962	-1.95072	0.395159	0.609239	0.624416	0.496865	BnaA05g32730D	Cluster2	-0.0678817	-0.548311	0.977869	1.00706	0.261049	-1.62979
BnaA03g04040D	Cluster2	-0.0143107	-0.499466	-0.898165	1.55787	0.794795	-0.940725	BnaA05g32750D	Cluster2	0.993448	0.19911	0.996213	0.193152	-0.95978	-1.42214
BnaA03g25220D	Cluster2	0.594229	-1.99442	-0.00253974	0.381169	0.478348	0.543211	BnaA06g15670D	Cluster2	-0.653494	1.76222	0.385048	-0.342512	-1.09488	-0.0563909
BnaA03g46570D	Cluster2	-0.472141	-1.20163	-0.791478	1.48806	0.402098	0.575096	BnaA06g19010D	Cluster2	-0.772805	0.123123	-0.132153	1.21369	0.968107	-1.39996
BnaA03g57310D	Cluster2	-0.0850177	-1.77059	-0.117235	0.054012	0.967993	0.950841	BnaA06g28560D	Cluster2	0.252708	0.000873319	0.763589	0.314773	0.631516	-1.96346
BnaA03g57380D	Cluster2	-1.40978	-0.213324	0.463114	0.725497	1.24967	-0.815183	BnaA07g06150D	Cluster2	-0.639524	0.64641	0.224419	1.57697	-0.927104	-0.881168
BnaA03g59050D	Cluster2	-1.2281	-1.05852	-0.0667713	1.11028	1.04666	0.196449	BnaA07g12260D	Cluster2	0.42531	0.77296	0.0320516	1.0138	-0.541205	-1.70292
BnaA04g00280D	Cluster2	-0.651486	0.284248	-1.21336	-0.436064	1.64035	0.376308	BnaA07g13500D	Cluster2	-0.77931	1.75262	0.548308	-0.847938	-0.143947	-0.529738
BnaA04g09630D	Cluster2	-0.863521	0.787523	0.123179	-1.56798	0.805081	0.715718	BnaA07g16660D	Cluster2	-0.0894654	1.93896	0.0309127	-0.459433	-0.78403	-0.636943
BnaA04g15320D	Cluster2	-1.42627	-1.09785	0.373977	0.502415	0.750815	0.896918	BnaA07g35560D	Cluster2	-0.532932	1.57703	-0.74562	0.60198	0.222533	-1.12299
BnaA04g18590D	Cluster2	0.483878	-1.93595	-0.224511	0.454723	0.526385	0.695477	BnaA07g35740D	Cluster2	-0.175893	1.4196	0.282055	-0.822327	0.635861	-1.33929
BnaA04g24160D	Cluster2	0.208034	-1.99462	0.326537	0.330197	0.315681	0.814177	BnaA07g35780D	Cluster2	0.195304	0.232516	0.93804	0.95	-0.686885	-1.62898
BnaA04g25100D	Cluster2	-1.91849	0.38736	0.793367	0.293951	-0.199422	0.643231	BnaA07g35930D	Cluster2	-0.329367	0.795204	1.03109	0.183437	0.0953877	-1.77575
BnaA05g07590D	Cluster2	0.456288	-1.90725	0.0636611	0.864692	0.625922	-0.103311	BnaA07g38520D	Cluster2	-1.14565	0.570733	1.36373	-0.361594	0.586387	-1.0136
BnaA05g10610D	Cluster2	-1.74648	0.296402	-0.422642	0.355546	0.308038	1.20914	BnaA08g21390D	Cluster2	0.750571	0.78857	0.82018	-0.180571	-0.482735	-1.69602
BnaA05g10620D	Cluster2	-1.75363	-0.246985	0.517212	1.08136	0.617031	-0.214991	BnaA08g24820D	Cluster2	0.253539	-0.657865	1.14983	1.11812	-1.24334	-0.620282
BnaA05g32850D	Cluster2	-0.95166	-0.064502	-0.981238	0.7521	1.56772	-0.322419	BnaA08g29970D	Cluster2	-1.01783	1.27554	0.947652	0.385936	-0.904967	-0.686336
BnaA06g26180D	Cluster2	-0.351243	-1.23423	-0.95503	0.611882	0.642575	1.28605	BnaA09g00780D	Cluster2	-0.867383	0.632169	1.0762	0.577011	0.113036	-1.53104
BnaA07g05580D	Cluster2	-0.43258	-1.61591	-0.3643	0.803897	1.05791	0.550979	BnaA09g01390D	Cluster2	0.0227283	1.09477	0.487072	0.740484	-0.808006	-1.53705
BnaA07g10830D	Cluster2	-0.747102	-1.70414	0.450332	0.683385	0.659841	0.657683	BnaA09g21440D	Cluster2	0.113925	1.61296	-0.615472	-0.272499	0.469484	-1.3084
BnaA07g23300D	Cluster2	-1.23776	-0.912379	-0.261351	0.481785	0.478422	1.45128	BnaA09g43250D	Cluster2	0.442988	-1.25695	1.49686	0.415605	-0.227415	-0.871086
BnaA07g24230D	Cluster2	0.030233	-1.78579	-0.410103	0.507251	0.760764	0.897649	BnaA09g43420D	Cluster2	0.24399	0.575278	1.0973	0.55014	-1.05947	-1.40724
BnaA07g31060D	Cluster2	-0.163302	-1.82676	-0.0946519	0.389643	0.708103	0.986965	BnaA09g45320D	Cluster2	0.380376	0.507488	0.465351	0.959666	-0.529723	-1.78316
BnaA08g10290D	Cluster2	-0.849117	-1.26821	-0.547712	0.889944	0.847751	0.927345	BnaA09g51400D	Cluster2	-0.496748	-0.236934	1.59024	0.373601	0.182422	-1.41258
BnaA08g21900D	Cluster2	-1.146	-1.36966	0.21487	0.76693	0.76693	0.76693	BnaA09g51430D	Cluster2	0.230356	-0.707389	1.40412	0.818268	-1.24837	-0.496983
BnaA09g02580D	Cluster2	0.246901	-1.72895	0.573756	0.107508	-0.402234	1.20301	BnaA09g51480D	Cluster2	0.60064	1.27408	0.668618	-0.446829	-0.755342	-1.34116
BnaA09g24500D	Cluster2	-1.76293	0.73993	-0.267756	1.12033	0.125313	0.0451085	BnaA09g54870D	Cluster2	-0.531024	-0.178248	0.931322	0.672769	0.770358	-1.66518
BnaA09g45300D	Cluster2	-0.643466	-1.76531	0.577024	0.50037	0.665692	0.665692	BnaA10g04340D	Cluster2	-0.484223	-0.146785	0.738411	0.620982	0.967693	-1.69608
BnaA09g53940D	Cluster2	-0.748947	-1.59188	0.300982	1.2084	0.350441	0.481003	BnaA10g08850D	Cluster2	-1.19237	0.208804	1.10841	0.56718	0.588047	-1.28007
BnaA10g00780D	Cluster2	0.211197	-1.87202	0.0431939	1.07895	0.53379	0.00489113	BnaA10g13510D	Cluster2	-0.279215	-0.297025	1.06402	0.93626	0.239597	-1.66364
BnaA10g01420D	Cluster2	0.176759	-1.36629	-0.753448	-0.225407	0.82673	1.34166	BnaA10g23070D	Cluster2	0.600902	0.426311	-0.130065	1.36213	-1.2575	-1.00178
BnaA10g04810D	Cluster2	-1.78724	-0.51285	0.377872	0.922253	0.657232	0.342733	BnaAnng00210D	Cluster2	0.0515885	-0.378805	0.568748	1.50108	-0.255346	-1.48726
BnaA10g07800D	Cluster2	-0.250289	-1.51159	-0.556022	0.229837	0.809029	1.27904	BnaAnng00280D	Cluster2	0.49825	0.758134	0.573222	0.498237	-0.496566	-1.83128
BnaA10g17440D	Cluster2	0.609956	-1.96595	0.5421	-0.122377	0.557122	0.379151	BnaAnng00370D	Cluster2	0.510949	0.193662	-0.691999	0.782234	0.886084	-1.68093
BnaA10g25830D	Cluster2	-0.429383	-1.84935	0.29941	0.659773	0.659773	0.659773	BnaAnng12670D	Cluster2	-0.0706009	1.93192	0.0247154	-0.538893	-0.494311	-0.852835
BnaA10g29580D	Cluster2	0.439089	-1.86585	-0.208161	1.05085	0.230383	0.353696	BnaAnng15770D	Cluster2	0.255182	-0.270275	1.40511	0.174835	0.121058	-1.68591
BnaAnng19430D	Cluster2	-0.0433863	-1.96928	0.445435	0.638514	0.667698	0.261017	BnaAnng20030D	Cluster2	-0.779085	-0.528301	1.37011	1.1967	-0.553708	-0.705717
BnaAnng19580D	Cluster2	-1.55325	0.365373	-0.622619	0.158809	0.244037	1.40765	BnaAnng31500D	Cluster2	0.535764	-0.273282	0.440424	0.730912	0.48354	-1.91736
BnaC01g30790D	Cluster2	-1.57909	-0.809391	0.943316	0.882524	0.170895	0.391746	BnaAnng33150D	Cluster2	-0.766103	1.12921	1.31496	-0.237811	-0.323185	-1.11707
BnaC01g33030D	Cluster2	-0.710836	-1.44317	0.21798	-0.0575319	1.42922	0.564338	BnaAnng34360D	Cluster2	0.231797	0.714345	1.33923	-0.0946824	-0.753367	-1.43733
BnaC01g33840D	Cluster2	-0.72164	-1.15253	-0.810689	0.648848	1.01801	1.01801	BnaAnng38040D	Cluster2	-0.300191	1.27179	0.872733	0.191527	-1.47712	-0.55874
BnaC01g34060D	Cluster2	0.0825765	-1.05313	-1.18321	0.870302	1.31369	-0.0302299	BnaC01g30790D	Cluster2	-0.670168	0.884885	-0.0245589	1.51675	-0.923938	-0.782974
BnaC01g34670D	Cluster2	0.0302061	-2.00282	0.38713	0.528495	0.528495	0.528495	BnaC01g38700D	Cluster2	-1.46574	0.968158	0.371701	0.556006	0.613935	-1.04406
BnaC01g37610D	Cluster2	0.144982	-1.43261	-0.0564701	-0.550931	1.58951	0.305518	BnaC01g39840D	Cluster2	0.641826	-0.109599	1.28808	0.218748	-0.390958	-1.64809
BnaC01g38060D	Cluster2	-0.524603	-0.59989	-1.28598	0.116922	1.33025	0.963304	BnaC01g40000D	Cluster2	0.381979	-1.49351	1.15087	0.897104	-0.301223	-0.63522
BnaC01g38150D	Cluster2	0.279901	-1.98163	0.307645	0.0733268	0.554074	0.766678	BnaC01g40210D	Cluster2	0.621256	0.95439	0.761108	-0.163314	-0.480377	-1.69306
BnaC01g38200D	Cluster2	-0.277485	-1.89552	0.237922	0.709871	0.515339	0.709871	BnaC01g40560D	Cluster2	0.558915	0.718173	0.378198	0.883427	-1.15571	-1.383
BnaC01g38460D	Cluster2	0.419959	-1.83538	0.498641	1.09125	-0.0740762	-0.100397	BnaC02g29940D	Cluster2	0.39795	0.761836	0.461262	0.659616	-0.428759	-1.85191
BnaC01g38610D	Cluster2	0.180073	-1.80571	-0.2051	0.140279	0.51629	1.17417	BnaC02g35320D	Cluster2	0.786193	1.12441	0.560964	-0.230813	-0.774562	-1.46619
BnaC01g44070D	Cluster2	0.210608	-1.5955	-0.736795	0.314579	1.16372	0.643393	BnaC03g04190D	Cluster2	-0.589512	0.207933	1.01424	0.939361	0.0691324	-1.64115
BnaC01g44110D	Cluster2	-0.099088	-1.96994	0.415235	0.421058	0.616366	0.616366	BnaC03g22570D	Cluster2	0.35623	-1.19731	1.44351	0.625134	-0.939037	-0.288524
BnaC01g44370D	Cluster2	0.573298	-1.99693	-0.00837603	0.477335	0.477335	0.477335	BnaC03g26990D	Cluster2	-0.851561	-0.427822	0.908284	1.26012	0.356664	-1.24568
BnaC02g00020D	Cluster2	0.165205	-1.03276	-0.381955	-0.979436	0.716457	1.51249	BnaC03g40760D	Cluster2	-0.0669822	0.765103	1.37116	0.042924	-1.44179	-0.670417
BnaC02g00030D	Cluster2	0.0173112	-1.26032	0.118081	-0.36681	-0.290988	1.78273	BnaC03g62120D	Cluster2	-0.348806	1.48589	0.312035	0.601838	-0.793453	-1.25751
BnaC02g00130D	Cluster2	-0.0873566	-1.76936	-0.366827	0.751819	0.537147	0.934573	BnaC03g77520D	Cluster2	-1.55717	1.07174	0.562228	0.824508	-0.339963	-0.561347
BnaC02g00890D	Cluster2	-0.935188	-1.49621	0.117673	0.592878	1.00321	0.717633	BnaC04g18900D	Cluster2	-0.679626	1.16938	0.742815	-0.401663	0.612255	-1.44316
BnaC02g01050D	Cluster2	0.587465	-1.73166	-0.573082	0.115008	0.925545	0.676724	BnaC04g19710D	Cluster2	0.760506	1.05882	0.221565	0.369277	-0.880553	-1.52961
BnaC02g01190D	Cluster2	-0.19481	-1.89906	0.0849461	0.715559	0.646681	0.646681	BnaC04g22580D	Cluster2	-0.827122	1.15239	1.33637	-0.393398	-0.285546	-0.982693
BnaC02g01530D	Cluster2	-0.45805	-1.60197	0.914941	-0.125702	0.104592	1.16619	BnaC04g39950D	Cluster2	0.554374	-1.16947	0.981138	1.11874	-0.677151	-0.807631
BnaC02g01610D	Cluster2	-0.78332	-1.12684	-0.474059	0.060438	1.46873	0.855051	BnaC04g41300D	Cluster2	0.393651	1.53452	0.379996	-0.225125	-0.790868	-1.29218
BnaC02g02700D	Cluster2	0.160227	-1.24848	-1.20112	0.378575	0.910479	1.00032	BnaC04g42700D	Cluster2	0.506498	1.07461	0.401998	-0.602528	0.337096	-1.71767
BnaC02g03760D	Cluster2	-1.06828	-0.922362	-0.709547	0.969014	0.682432	1.04874	BnaC05g16530D	Cluster2	-0.158746	-0.496648	1.21983	0.707442	0.346615	-1.6185
BnaC02g03800D	Cluster2	-0.0301199	-1.58179	-0.155898	-0.344671	0.808623	1.30386	BnaC05g47150D	Cluster2	0.00283601	0.366557	0.854453	1.02502	-0.597096	-1.65177
BnaC02g04080D	Cluster2	-0.975078	-1.42619	0.714709	0.25185	0.263609	1.1711	BnaC05g47200D	Cluster2	0.4963	0.800988	0.65121	-0.196283	0.152088	-1.9043
BnaC02g04270D	Cluster2	0.417666	-1.28797	-0.804746	0.120276	-0.0275782	1.58235	BnaC05g47370D	Cluster2	-0.233739	0.797339	0.953014	0.736422	-1.52713	-0.725907
BnaC02g12960D	Cluster2	-1.1943	0.237442	-0.723705	-0.128486	0.0857854	1.72327	BnaC05g47440D	Cluster2	-1.19968	0.141595	1.37587	0.851725	-0.239493	-0.930012
BnaC02g13450D	Cluster2	0.456568	-2.02623	0.183732	0.3881	0.455729	0.5421	BnaC05g47470D	Cluster2	0.0561872	1.90919	0.0173093	-0.819993	-0.541366	-0.621332
BnaC02g16010D	Cluster2	-0.769362	-0.966895	-0.421335	0.0645525	0.304531	1.78851	BnaC05g47520D	Cluster2	0.193813	0.564973	0.343725	0.774228	0.101965	-1.9787
BnaC02g20510D	Cluster2	-1.88164	0.762103	0.326611	0.822586	0.202962	-0.232621	BnaC05g47530D	Cluster2	-0.492223	1.78994	0.197758	-0.827859	0.216886	-0.8845
BnaC03g03100D	Cluster2	-1.26684	1.15996	-0.474605	-0.558131	1.22688	-0.08727	BnaC05g47900D	Cluster2	-0.321888	1.87535	-0.189364	-0.324759	0.0711052	-1.11044
BnaC03g04450D	Cluster2	-0.633852	-1.55007	-0.278021	0.565251	0.948345	0.948345	BnaC05g48120D	Cluster2	-0.701607	1.75151	-0.407176	0.0529262	0.369596	-1.06525
BnaC03g11090D	Cluster2	0.16388	-0.495601	-1.70064	0.125634	0.923772	0.982956	BnaC05g48140D	Cluster2	-0.803104	0.482986	-0.253435	0.821066	1.17099	-1.4185
BnaC03g32760D	Cluster2	0.118176	-1.74663	-0.531899	0.974001	0.593177	0.593177	BnaC05g51260D	Cluster2	-0.176653	0.209618	1.65265	0.309476	-1.22952	-0.765574
BnaC03g40760D	Cluster2	-1.30854	-0.317774	-0.817066	0.300039	1.32876	0.814576	BnaC06g14900D	Cluster2	0.13273	1.28868	-0.33977	0.826824	-0.361986	-1.54647
BnaC04g29170D	Cluster2	0.17884	-1.65615	-0.716608	0.46485	0.845474	0.883596	BnaC06g15480D	Cluster2	-0.184821	1.55165	-0.16048	0.718642	-0.676795	-1.24819
BnaC05g00840D	Cluster2	-0.168157	-1.74082	0.287645	1.19391	0.627087	-0.199657	BnaC06g28800D	Cluster2	0.230399	1.10104	0.929661	-0.00208575	-1.52874	-0.73027
BnaC05g08050D	Cluster2	-0.278364	-1.884	0.320272	0.676581	0.841117	0.324396	BnaC06g28840D	Cluster2	0.0773413	1.72681	-0.00753247	0.14729	-0.747228	-1.19668
BnaC05g08860D	Cluster2	-1.57462	-0.170282	0.667669	1.39778	-0.0177198	-0.302832	BnaC06g29210D	Cluster2	0.70181	1.22764	0.247016	0.0645344	-0.65999	-1.58101
BnaC05g16350D	Cluster2	-0.647886	-1.33237	-0.564511	0.381327	1.10048	1.06296	BnaC06g35080D	Cluster2	0.233756	0.171797	1.29145	-0.266859	0.322751	-1.75289
BnaC05g41300D	Cluster2	-0.366145	-1.79158	0.0856989	0.840694	0.91896	0.312372	BnaC06g40310D	Cluster2	-1.62916	1.03406	1.02483	0.140097	-0.433729	-0.1361
BnaC05g47710D	Cluster2	-0.323354	-1.50941	-0.0129644	0.934727	1.27045	-0.359447	BnaC07g08220D	Cluster2	0.458974	0.0032537	1.61508	-0.00138427	-1.15227	-0.923651
BnaC06g05980D	Cluster2	-0.262918	-0.511698	-0.733067	1.76906	0.564988	-0.826362	BnaC07g09080D	Cluster2	-0.90522	0.649013	1.04843	0.936549	-1.24432	-0.484459
BnaC06g32300D	Cluster2	-0.990001	-0.694502	0.318453	1.53989	0.637576	-0.811414	BnaC07g09400D	Cluster2	0.177321	-0.0740719	1.22441	0.273114	0.22627	-1.82705
BnaC06g40570D	Cluster2	0.39593	-1.65238	-0.756508	0.382618	0.995661	0.634683	BnaC07g17830D	Cluster2	0.905734	-0.504352	1.37989	0.192076	-0.85025	-1.1231
BnaC06g43480D	Cluster2	-0.189766	-1.70791	0.51223	1.24235	-0.268282	0.41138	BnaC08g12460D	Cluster2	-1.37356	0.0908074	1.0115	0.566888	0.77871	-1.07435
BnaC07g26560D	Cluster2	0.0955135	-1.9925	0.743289	0.337674	0.51141	0.304611	BnaC08g25680D	Cluster2	-1.0133	1.59052	0.452249	-0.229617	0.258228	-1.05808
BnaC07g40700D	Cluster2	0.043407	-1.25291	-0.945742	-0.0913609	1.15443	1.09218	BnaC08g34530D	Cluster2	-1.3653	1.2044	0.37696	-0.504166	0.933862	-0.645758
BnaC07g51310D	Cluster2	-0.0920116	-1.86302	-0.0496557	0.323137	0.840776	0.840776	BnaC08g42570D	Cluster2	0.409399	-0.150864	1.77092	-0.229035	-0.889167	-0.911256
BnaC08g29890D	Cluster2	-0.576738	-1.24204	0.914866	-0.625105	1.36785	0.161165	BnaC08g49610D	Cluster2	0.190768	1.80648	0.119044	-0.482813	-1.06051	-0.572964
BnaC08g36460D	Cluster2	0.0638315	-1.52889	-0.183005	0.968005	-0.513397	1.19345	BnaC09g01090D	Cluster2	0.586229	1.14556	0.546433	-0.626222	-0.0232686	-1.62873
BnaC08g44050D	Cluster2	-0.948852	-1.57415	0.569286	0.764657	0.539709	0.64935	BnaC09g52420D	Cluster2	1.04214	0.208775	-0.144608	0.9317	-0.346454	-1.69155
BnaC08g49670D	Cluster2	0.18417	-1.06966	-1.35873	1.15726	0.694771	0.392189	BnaCnng00840D	Cluster2	-0.616496	1.28402	0.075686	0.276717	0.578332	-1.59826
BnaC09g00230D	Cluster2	-0.199244	-1.1006	1.32318	-1.12913	0.789387	0.316403	BnaCnng02010D	Cluster2	0.921708	-0.245415	1.2978	-0.0802626	-0.396359	-1.49747
BnaC09g01060D	Cluster2	0.0636852	-1.43473	-0.138276	-0.605328	0.659772	1.45487	BnaCnng02050D	Cluster2	0.0102053	1.03262	1.36617	-0.560639	-0.774762	-1.07359
BnaC09g02140D	Cluster2	0.343152	-1.14463	-1.01615	-0.373279	1.08783	1.10308	BnaCnng02190D	Cluster2	-0.175704	1.56469	0.633909	-0.0495493	-0.695523	-1.27782
BnaC09g02260D	Cluster2	0.0352739	-1.92786	-0.0283239	0.455323	0.732795	0.732795	BnaCnng05840D	Cluster2	0.235046	-0.662258	0.128823	1.46747	0.324501	-1.49358
BnaC09g23550D	Cluster2	0.178879	-1.67978	0.59661	0.892096	0.711257	-0.699065	BnaCnng05860D	Cluster2	0.152638	-0.0596667	1.41671	0.224519	-0.0268743	-1.70732
BnaC09g41900D	Cluster2	-0.160401	-1.75747	1.13034	0.656964	0.354911	-0.224348	BnaCnng18380D	Cluster2	0.184573	0.344583	0.448812	1.35988	-0.99043	-1.34742
BnaCnng00840D	Cluster2	-1.41171	-0.807878	-0.216012	0.425208	0.77484	1.23555	BnaCnng18590D	Cluster2	-0.384829	-0.528713	1.00924	1.06001	0.360844	-1.51656
BnaCnng01290D	Cluster2	-0.0854581	-1.12478	-1.02205	-0.0813059	1.15872	1.15488	BnaCnng20460D	Cluster2	-0.540576	1.04564	1.14945	0.361172	-0.751656	-1.26402
BnaCnng01550D	Cluster2	-0.840196	-1.47851	-0.0346011	0.396027	0.847182	1.1101	BnaCnng33040D	Cluster2	0.690411	1.072	0.63492	-0.151622	-0.661104	-1.58461
BnaCnng01660D	Cluster2	-0.882673	-1.23262	-0.349997	1.08716	0.216052	1.16208	BnaCnng43780D	Cluster2	0.391233	1.33255	0.224478	-0.257881	0.0282148	-1.71859
BnaCnng06300D	Cluster2	-0.0134751	-1.98175	0.270709	0.546536	0.531197	0.646784	BnaCnng77190D	Cluster2	0.847782	-0.78545	0.575222	0.90374	0.0444949	-1.58579
BnaCnng07070D	Cluster2	-0.687193	-0.694415	-1.0036	-0.074841	1.28846	1.17158	BnaA01g04040D	Cluster2	0.273595	0.712198	1.3178	-0.116499	-0.722029	-1.46507
BnaCnng19150D	Cluster2	0.636165	-1.94679	0.292155	-0.159087	0.614441	0.563116	BnaA01g12060D	Cluster2	0.143246	1.72267	0.332776	-0.294421	-0.977988	-0.926284
BnaCnng20070D	Cluster2	0.267487	-1.38154	-0.269573	-0.362702	0.0698111	1.67652	BnaA02g31590D	Cluster2	0.121938	1.64305	0.606994	-0.738157	-0.679961	-0.953863
BnaCnng24640D	Cluster2	-1.80972	-0.1714	0.522738	1.05322	0.542388	-0.137229	BnaA03g57580D	Cluster2	-0.291964	1.81661	0.499279	-0.67464	-0.67464	-0.67464
BnaCnng28110D	Cluster2	-0.265498	-0.581579	0.810236	-0.651989	-0.934738	1.62357	BnaA05g23700D	Cluster2	-0.346773	1.87024	0.337907	-0.894471	-0.472794	-0.494112
BnaCnng57900D	Cluster2	0.430625	-1.33863	-0.836044	-0.323297	0.830995	1.23636	BnaA07g35670D	Cluster2	0.280784	1.52861	0.510008	-0.178084	-1.0759	-1.06543
BnaCnng69980D	Cluster2	-0.00452853	-1.97544	0.198097	0.593958	0.593958	0.593958	BnaA08g03770D	Cluster2	-0.131475	1.86086	0.315529	-0.794099	-0.686681	-0.564131
BnaA01g15710D	Cluster2	-0.848529	-0.965774	0.276578	1.68359	0.388398	-0.534267	BnaA08g19020D	Cluster2	-0.0744672	-0.516757	1.33594	0.22345	0.616847	-1.58501
BnaA01g26340D	Cluster2	-1.22017	-1.21878	0.149305	0.754052	1.12545	0.410155	BnaA09g43430D	Cluster2	-0.00676477	1.83156	-0.0448706	-0.241229	-0.321395	-1.2173
BnaA01g32900D	Cluster2	-0.461657	-0.564471	-1.4651	1.19293	0.816261	0.482033	BnaA09g47750D	Cluster2	-0.327086	1.77349	0.417766	-0.120968	-0.731611	-1.01159
BnaA01g33890D	Cluster2	-1.02989	0.294784	-0.298193	0.983708	-1.15728	1.20687	BnaA09g56330D	Cluster2	-1.73769	1.16671	0.0848168	0.581473	0.319339	-0.414655
BnaA01g33950D	Cluster2	0.251215	-1.21132	-1.27148	0.385211	0.923187	0.923187	BnaA10g05680D	Cluster2	-0.203169	0.303242	0.963001	0.0847671	0.705423	-1.85326
BnaA01g34050D	Cluster2	-1.60125	-0.68348	0.0494161	0.301407	1.01962	0.914286	BnaAnng06130D	Cluster2	-0.917175	1.65891	-0.535017	-0.189284	0.727681	-0.74512
BnaA02g14810D	Cluster2	-1.76399	0.206032	0.752692	-0.537083	0.883237	0.459111	BnaC01g38060D	Cluster2	0.732825	0.207899	0.146225	0.82169	0.0208061	-1.92944
BnaA02g17190D	Cluster2	-0.885649	0.567758	-0.0918051	0.222961	-1.28824	1.47498	BnaC02g04180D	Cluster2	0.938868	-0.0147748	0.571059	0.697348	-0.424544	-1.76796
BnaA02g18340D	Cluster2	-1.48962	-0.782637	0.926873	1.10147	-0.0603116	0.304222	BnaC03g37060D	Cluster2	-0.0599491	1.65956	0.528618	-1.04278	-0.164334	-0.921111
BnaA03g05830D	Cluster2	0.513849	-1.47413	-0.987651	0.967038	0.783017	0.197881	BnaC05g37470D	Cluster2	-0.53933	1.91569	0.29989	-0.641536	-0.552233	-0.482482
BnaA03g17050D	Cluster2	-1.50821	0.618637	0.547653	-0.66633	1.2425	-0.234247	BnaC05g39240D	Cluster2	-0.033109	1.3384	1.06351	-0.99022	-0.419329	-0.959253
BnaA03g23900D	Cluster2	0.128281	-1.40459	-0.773079	-0.0486577	0.725199	1.37285	BnaC05g42040D	Cluster2	-0.609681	1.95713	0.0602859	-0.750922	-0.242603	-0.414207
BnaA04g17910D	Cluster2	-0.484158	0.683607	-1.34354	-0.133043	-0.27246	1.54959	BnaC05g47860D	Cluster2	0.619062	0.61485	0.854593	0.0720879	-0.315733	-1.84486
BnaA05g33160D	Cluster2	-0.85678	-0.640207	1.45826	-0.495418	1.08605	-0.551903	BnaC07g47270D	Cluster2	-0.457309	1.96022	-0.315472	0.106513	-0.633259	-0.660694
BnaA06g27440D	Cluster2	-1.23233	-1.28331	0.750762	0.701304	0.858443	0.205133	BnaC07g50710D	Cluster2	-0.537975	1.95448	-0.223749	0.0442915	-0.8101	-0.426951
BnaA06g28320D	Cluster2	-1.02124	-0.925743	-0.377304	0.158122	0.541523	1.62464	BnaC08g19800D	Cluster2	0.191909	1.06256	-0.839866	1.03402	-1.43506	-0.0135665
BnaA07g12500D	Cluster2	-1.16517	-1.37313	0.326348	0.625794	0.813674	0.772478	BnaC08g38670D	Cluster2	0.889578	-0.67671	0.804205	0.627378	0.00186506	-1.64632
BnaA07g31220D	Cluster2	-0.809065	0.689475	-1.24148	-0.515185	1.32747	0.548782	BnaC09g41340D	Cluster2	-0.28222	1.64827	-0.236362	-0.293443	0.507056	-1.3433
BnaA07g35610D	Cluster2	-1.4075	-0.891626	0.831475	-0.112648	0.42188	1.15842	BnaCnng02360D	Cluster2	0.0572828	0.489953	0.335119	1.15236	-0.227927	-1.80679
BnaA07g35640D	Cluster2	-1.13583	-0.126498	-0.928982	-0.0770577	0.779075	1.48929	BnaCnng06230D	Cluster2	-1.57584	1.09825	0.0979568	0.525625	0.639058	-0.785055
BnaA07g35860D	Cluster2	-0.965113	-1.156	0.793531	1.24034	-0.485664	0.5729	BnaCnng20620D	Cluster2	-0.0391167	1.5432	0.0155773	0.0803291	0.0155773	-1.61557
BnaA07g35930D	Cluster2	-0.69594	-0.927428	0.0389519	1.88679	0.00424566	-0.306623	BnaCnng44560D	Cluster2	0.717078	0.679737	0.89198	0.0663645	-0.70306	-1.6521
BnaA09g02390D	Cluster2	-1.35099	-1.11869	0.960743	0.568736	0.81279	0.127415	BnaCnng54190D	Cluster2	0.837463	0.996006	0.824925	-0.537188	-0.851078	-1.27013
BnaA09g15220D	Cluster2	-1.33301	-0.923917	1.42448	0.147946	0.137116	0.54738	BnaUnng05060D	Cluster2	0.078763	1.84622	-0.00311626	-1.12636	-0.406216	-0.389289
BnaA09g30610D	Cluster2	-1.36946	-0.932649	0.559754	1.35117	0.055511	0.335671	BnaA01g04810D	Cluster2	-0.930087	1.57703	0.762047	0.0499671	-0.715176	-0.743785
BnaA09g40200D	Cluster2	-0.700421	0.44116	-0.874268	-1.06486	1.10531	1.09307	BnaA01g19390D	Cluster2	-0.843074	1.17773	0.623041	0.244856	0.329039	-1.53159
BnaA09g41390D	Cluster2	-1.64086	-0.759259	0.183933	0.548549	0.779778	0.887863	BnaA01g27530D	Cluster2	0.300648	0.252817	1.35556	0.377933	-0.789769	-1.49719
BnaA09g51500D	Cluster2	-1.23278	-1.3244	0.420452	0.692287	0.838326	0.606118	BnaA02g35960D	Cluster2	-1.07701	0.891778	1.54912	-0.53634	-0.327356	-0.500194
BnaA10g15920D	Cluster2	-0.624143	-0.962847	-0.898054	1.56222	0.38885	0.53397	BnaA03g04040D	Cluster2	0.555085	1.36517	0.0705768	0.0935735	-0.475602	-1.60881
BnaA10g18360D	Cluster2	-0.238518	-1.6695	1.27897	0.598007	0.300132	-0.26909	BnaA03g27780D	Cluster2	0.524052	1.65478	-0.251335	-0.283963	-0.325455	-1.31808
BnaAnng00340D	Cluster2	-1.23652	-1.19566	0.341576	1.17878	0.700334	0.211498	BnaA03g31290D	Cluster2	-1.18265	0.933392	0.645208	-0.233731	0.978617	-1.14083
BnaAnng16550D	Cluster2	-0.429396	-0.378922	-1.63422	0.906146	0.769623	0.76677	BnaA03g40740D	Cluster2	-0.0347628	1.59126	0.411842	-1.22942	0.136808	-0.875721
BnaAnng37710D	Cluster2	-0.289002	-0.702281	-1.3234	0.0173723	1.27665	1.02067	BnaA03g52340D	Cluster2	0.877912	1.03808	0.435077	-0.789999	-0.0322656	-1.5288
BnaC01g20750D	Cluster2	0.0613217	-0.739523	-1.59367	1.00702	0.850981	0.413869	BnaA03g60270D	Cluster2	-1.07434	0.0645664	1.7832	0.176919	-0.176047	-0.774293
BnaC01g36020D	Cluster2	-0.898488	-1.26811	-0.0166195	-0.0852739	1.1791	1.08939	BnaA04g13110D	Cluster2	-0.105399	1.21698	0.525764	-1.41882	0.66355	-0.882074
BnaC01g40390D	Cluster2	-1.16303	-1.06653	0.260643	0.63693	1.42401	-0.0920236	BnaA05g11130D	Cluster2	-0.821156	1.45154	0.902602	0.0588312	-0.537425	-1.0544
BnaC01g40630D	Cluster2	-1.20991	-1.28564	0.222642	0.685075	1.02166	0.566174	BnaA05g29010D	Cluster2	-0.641193	1.27516	0.843447	0.438129	-1.29304	-0.622507
BnaC02g01970D	Cluster2	-0.00235291	-1.83353	-0.313418	0.724	0.714398	0.710904	BnaA05g34830D	Cluster2	0.205763	1.7055	0.37335	-0.499345	-0.710163	-1.07511
BnaC02g36990D	Cluster2	-1.18106	-0.988209	0.949029	0.758289	-0.492281	0.954228	BnaA06g09840D	Cluster2	0.648117	1.30172	0.713555	-0.837597	-0.849819	-0.975981
BnaC02g48330D	Cluster2	-1.49899	-1.02914	0.510348	0.750873	0.450321	0.816596	BnaA07g15430D	Cluster2	-1.08836	0.58604	1.02176	0.955591	-0.275446	-1.19958
BnaC02g48340D	Cluster2	-1.80507	-0.0068494	0.354833	0.694861	-0.267901	1.03013	BnaA07g27280D	Cluster2	0.267732	0.791199	1.08134	0.289519	-1.43542	-0.994375
BnaC03g30690D	Cluster2	-1.22321	-1.1552	0.283282	0.0539178	0.98299	1.05822	BnaA07g37870D	Cluster2	-0.279831	-0.370979	1.94544	-0.908217	-0.416626	0.0302167
BnaC03g33320D	Cluster2	-1.1612	-1.39715	0.449691	0.629422	0.680047	0.799196	BnaA08g23340D	Cluster2	0.772111	1.38777	0.349979	-0.434509	-0.956764	-1.11859
BnaC03g50070D	Cluster2	-0.745187	0.140842	-0.519278	-1.09873	0.622009	1.60035	BnaA09g43840D	Cluster2	-1.02115	1.47663	0.938653	-0.124536	-0.442045	-0.82755
BnaC03g66540D	Cluster2	-0.235153	-0.714436	-1.46319	1.2892	0.569632	0.553949	BnaA10g20300D	Cluster2	-0.317888	1.14001	1.37647	-0.483952	-0.841901	-0.872734
BnaC03g78190D	Cluster2	-1.56205	-0.822558	0.133189	0.613955	1.09084	0.546627	BnaAnng01400D	Cluster2	-0.362989	-0.372061	1.77854	0.540213	-0.893655	-0.690046
BnaC04g19670D	Cluster2	-0.291885	-0.446044	-1.21373	-0.193781	1.74491	0.400529	BnaC01g06460D	Cluster2	-0.0334938	0.329454	1.41975	0.286262	-1.62898	-0.372993
BnaC05g07410D	Cluster2	-0.33245	0.371359	-1.80003	0.292041	1.15113	0.317944	BnaC01g39990D	Cluster2	0.156105	0.0666569	1.77774	-0.208314	-0.611948	-1.18024
BnaC05g31560D	Cluster2	-0.216187	-0.00205998	-1.76409	0.615321	0.169566	1.19745	BnaC02g20450D	Cluster2	0.471765	1.18045	0.719733	-0.231135	-0.560005	-1.5808
BnaC05g42780D	Cluster2	-1.47651	-0.97477	0.23794	0.670749	1.06576	0.476836	BnaC02g21230D	Cluster2	0.32113	1.89528	-0.561274	-0.355517	-0.746972	-0.552644
BnaC05g46630D	Cluster2	-0.820569	-1.09716	-0.267095	-0.177321	1.52037	0.841782	BnaC03g29220D	Cluster2	0.501317	1.18452	0.636858	0.0499693	-0.938621	-1.43405
BnaC06g00610D	Cluster2	-0.677192	0.178848	-1.60822	1.02724	0.161947	0.917377	BnaC04g33760D	Cluster2	-0.893304	-0.268168	1.91744	-0.440109	-0.481919	0.166059
BnaC07g34510D	Cluster2	-0.261756	-0.445697	-1.61081	0.78207	1.18435	0.351844	BnaC05g16500D	Cluster2	0.119277	-0.481215	1.03526	0.924268	0.0821148	-1.67971
BnaC07g51290D	Cluster2	-0.106839	-0.92049	-1.33655	0.353163	0.682327	1.32839	BnaC05g16540D	Cluster2	-0.793629	-0.412503	1.56775	0.518025	0.297373	-1.17702
BnaC08g39180D	Cluster2	-1.57813	-0.891938	0.680973	0.939103	0.484407	0.365588	BnaC07g15290D	Cluster2	-0.57076	-0.0967239	1.37756	-0.81134	1.07625	-0.974991
BnaC08g41550D	Cluster2	-1.36817	-0.675441	0.312966	1.26822	0.886442	-0.424021	BnaC07g21820D	Cluster2	0.517196	1.54013	0.414669	-1.06465	-0.523699	-0.883642
BnaC09g00460D	Cluster2	0.107744	-0.519185	-0.870857	-1.05705	0.938592	1.40076	BnaC08g24510D	Cluster2	-0.112491	1.12355	1.27719	-0.319036	-1.14754	-0.821666
BnaC09g06820D	Cluster2	-0.593	-0.138171	-1.55826	1.29943	0.601147	0.388856	BnaC09g26540D	Cluster2	-0.240489	0.276373	1.27446	0.755795	-0.515463	-1.55068
BnaC09g18150D	Cluster2	0.0236565	-1.51369	-0.576604	-0.0937036	0.950933	1.20941	BnaC09g54220D	Cluster2	-0.105271	-0.776684	1.97578	-0.586649	-0.321447	-0.185728
BnaCnng02180D	Cluster2	-1.03504	-1.16718	-0.41703	0.759774	0.721891	1.13758	BnaCnng04040D	Cluster2	0.706634	0.194054	0.46122	0.0617763	0.559581	-1.98327
BnaCnng02370D	Cluster2	-1.47209	-0.558561	1.1784	0.996834	0.180878	-0.325462	BnaCnng29070D	Cluster2	0.0511222	-1.22166	1.2054	0.582786	0.563408	-1.18106
BnaCnng18440D	Cluster2	-1.83598	-0.419577	0.433952	0.764076	0.775554	0.281979	BnaCnng29080D	Cluster2	0.0571633	-0.716004	0.556521	1.18851	0.498993	-1.58518
BnaCnng23480D	Cluster2	-0.377464	0.317197	-1.66239	-0.0847778	1.3237	0.483739	BnaCnng57090D	Cluster2	0.0850754	-0.486682	1.39932	0.906384	-0.666146	-1.23795
BnaCnng32860D	Cluster2	-1.19065	-1.19065	0.824964	1.17756	0.302891	0.0758826	BnaA01g28120D	Cluster2	-0.647873	-0.14339	0.134953	1.92371	-0.496407	-0.770989
BnaUnng00760D	Cluster2	-1.0397	-1.41588	0.529264	0.235519	1.11865	0.572142	BnaA01g30490D	Cluster2	-0.398287	1.32945	-0.768688	1.18069	-0.365858	-0.977316
BnaA01g00910D	Cluster2	-0.642216	-0.642216	-0.642216	1.12522	1.44365	-0.642216	BnaA01g31070D	Cluster2	0.674988	1.25416	-0.152805	-0.813974	0.473412	-1.43578
BnaA01g06550D	Cluster2	-0.648169	-0.894711	-1.02401	1.07148	1.22967	0.265739	BnaA02g17190D	Cluster2	-0.945797	1.47868	0.246365	-0.838573	0.789042	-0.729717
BnaA01g14480D	Cluster2	-1.42111	-1.14421	0.730975	0.707093	0.591794	0.535454	BnaA03g59660D	Cluster2	0.619253	0.336166	0.781531	-0.0423942	0.260686	-1.95524
BnaA01g17540D	Cluster2	-1.0988	-1.00994	0.883992	1.35475	0.206503	-0.336505	BnaA05g07290D	Cluster2	0.338049	0.357028	-0.66013	1.66065	-0.595595	-1.1
BnaA02g00040D	Cluster2	-1.01928	-1.22184	0.121435	1.25953	0.928609	-0.0684544	BnaA05g24770D	Cluster2	0.387698	0.602646	1.347	-0.153806	-0.728109	-1.45543
BnaA02g14050D	Cluster2	-0.785641	-1.06453	-0.630696	0.128737	1.3617	0.990433	BnaA05g32500D	Cluster2	-0.867312	-0.333184	1.05877	0.796984	0.713015	-1.36828
BnaA02g24610D	Cluster2	-1.6465	0.0353336	-0.442727	1.00585	0.00882724	1.03922	BnaA09g01710D	Cluster2	-0.135454	-0.0673868	1.64285	-0.214247	0.247647	-1.47341
BnaA02g32830D	Cluster2	-0.685518	0.591582	-0.407389	0.232457	-1.26627	1.53514	BnaA09g42760D	Cluster2	-0.234948	-0.628426	0.275844	1.47641	0.529968	-1.41885
BnaA03g04090D	Cluster2	-0.260738	-1.72978	-0.0306524	1.28508	0.276947	0.459142	BnaA10g06460D	Cluster2	-0.415229	0.302644	1.52451	0.454503	-0.451815	-1.41462
BnaA03g17620D	Cluster2	-0.837135	-0.909029	-0.909029	0.45298	1.19188	1.01034	BnaAnng02490D	Cluster2	0.258269	0.879446	0.301185	-1.57393	0.95712	-0.822094
BnaA03g26660D	Cluster2	-0.910717	-0.910717	-0.627172	1.34749	1.06334	0.0377775	BnaC01g35260D	Cluster2	0.613576	0.354761	1.01775	-1.2697	0.534308	-1.25069
BnaA03g30430D	Cluster2	-1.69862	0.131482	-0.444323	0.56845	0.203948	1.23906	BnaC01g39290D	Cluster2	-1.43926	0.902481	-0.024028	1.27876	-0.691051	-0.0269042
BnaA03g36250D	Cluster2	-1.09173	-0.884279	-0.565343	0.321572	0.84585	1.37393	BnaC02g32000D	Cluster2	-0.215486	0.666931	1.25406	0.218228	-0.241408	-1.68232
BnaA03g41240D	Cluster2	-0.9213	-0.515395	0.103117	1.6225	0.630354	-0.91928	BnaC03g28310D	Cluster2	0.374522	-0.783583	0.127455	1.72794	-0.408702	-1.03763
BnaA03g57880D	Cluster2	0.332437	-1.73037	0.324971	1.17622	-0.499327	0.396066	BnaC03g44250D	Cluster2	-0.88339	0.495325	1.22421	0.547393	-1.47243	0.0888979
BnaA04g01830D	Cluster2	-1.29172	-1.17321	0.811556	0.343962	1.05522	0.25419	BnaC03g54910D	Cluster2	-1.3653	1.42593	0.270781	0.614224	-0.152688	-0.792946
BnaA05g15630D	Cluster2	-0.265646	-0.96398	-0.619027	1.53457	-0.62166	0.935743	BnaC06g35490D	Cluster2	0.802398	0.905081	0.938017	-0.565346	-0.745131	-1.33502
BnaA05g19380D	Cluster2	-0.138128	-1.39665	-0.759252	1.32004	0.831232	0.14276	BnaC07g23630D	Cluster2	-0.186258	-0.151736	-0.0701451	1.88696	-0.36307	-1.11576
BnaA05g30630D	Cluster2	-0.368457	-0.715378	-1.1857	0.845579	1.49228	-0.068322	BnaC09g23110D	Cluster2	-0.333128	1.61901	0.449788	-1.40419	-0.0264148	-0.305067
BnaA05g33500D	Cluster2	-1.29725	-1.07513	1.21269	0.0543315	0.748595	0.356755	BnaCnng01930D	Cluster2	0.0975107	1.59561	0.221969	0.245505	-1.10159	-1.059
BnaA06g12320D	Cluster2	-0.502128	-0.767031	-0.0689701	1.87377	0.232334	-0.767975	BnaA01g15640D	Cluster2	0.102415	1.60698	0.494704	-0.133979	-1.00532	-1.06479
BnaA06g21430D	Cluster2	-1.02157	-1.11048	1.56273	0.248114	0.45038	-0.129178	BnaA03g53460D	Cluster2	-0.655464	0.704685	1.31588	-0.490377	0.48978	-1.36451
BnaA07g07360D	Cluster2	-1.49791	-0.859162	0.200278	1.25073	0.493071	0.412992	BnaA05g32030D	Cluster2	-0.379331	1.00766	1.19568	-0.114673	-0.170208	-1.53914
BnaA07g24400D	Cluster2	-0.821553	-0.706407	-0.898006	1.52178	0.836179	0.0680106	BnaA06g01390D	Cluster2	0.32311	1.31265	0.180763	-0.0938887	-1.76888	0.046248
BnaA07g35690D	Cluster2	-0.966576	-1.05981	-0.237683	1.36105	1.0109	-0.107887	BnaA09g26450D	Cluster2	0.512409	1.02454	0.250217	0.526668	-1.73607	-0.577767
BnaA07g36180D	Cluster2	-0.64551	-0.62882	0.331349	0.342648	-1.0747	1.67503	BnaA10g24560D	Cluster2	-0.334903	0.237567	0.9545	0.268357	-1.83062	0.705095
BnaA08g19770D	Cluster2	-1.48503	-0.68376	0.0469968	0.989424	1.15984	-0.0274644	BnaC01g00360D	Cluster2	-0.194787	1.0067	0.15094	-0.985261	1.22669	-1.20429
BnaA08g21360D	Cluster2	0.281299	-1.30962	-0.552671	-0.284772	1.66728	0.198478	BnaC01g37250D	Cluster2	0.288584	0.92038	-0.196589	0.796419	-1.8427	0.0339058
BnaA09g10450D	Cluster2	-0.885028	-0.885028	-0.885028	1.2741	0.881921	0.499063	BnaC05g48870D	Cluster2	0.122698	1.29153	0.499068	0.122461	-1.71812	-0.317634
BnaA09g41460D	Cluster2	-1.14416	-1.3991	0.857835	0.398551	0.570487	0.716393	BnaC06g18520D	Cluster2	0.13908	1.6932	0.279191	-0.547647	-1.28842	-0.275404
BnaA10g04880D	Cluster2	-0.858804	-1.11425	0.303911	1.49712	0.665825	-0.493806	BnaC06g30760D	Cluster2	-0.0396331	0.658779	0.509832	0.651493	-1.96146	0.180986
BnaA10g16750D	Cluster2	-0.465293	-1.7456	0.12613	1.0379	0.305185	0.741682	BnaC09g01820D	Cluster2	0.962143	0.69928	0.451786	0.190055	-0.563184	-1.74008
BnaA10g24670D	Cluster2	-1.09059	-0.839705	-0.727416	0.508011	1.13682	1.01288	BnaUnng05140D	Cluster2	0.185976	0.976245	0.938252	0.176365	-1.64287	-0.633968
BnaA10g24680D	Cluster2	-1.04741	-1.04741	-0.487403	0.637299	1.34041	0.604514	BnaA01g01380D	Cluster2	0.498407	0.426617	0.256401	0.426617	0.426617	-2.03466
BnaAnng00160D	Cluster2	-1.7696	-0.511914	0.568208	0.940569	0.610384	0.162353	BnaA01g25400D	Cluster2	0.663072	1.22973	0.518972	-0.0557724	-1.1665	-1.1895
BnaAnng25630D	Cluster2	0.290315	-1.7675	-0.178438	-0.197486	0.88277	0.970336	BnaA01g27010D	Cluster2	0.690694	1.33785	0.505471	-0.390381	-0.954327	-1.18931
BnaC01g07260D	Cluster2	-0.555048	-0.592754	0.103786	0.239472	1.80741	-1.00286	BnaA01g33370D	Cluster2	0.70768	0.633628	0.522733	0.670396	-0.98144	-1.553
BnaC02g16610D	Cluster2	-1.42768	-0.487106	-0.447397	0.58117	0.342551	1.43847	BnaA03g15830D	Cluster2	0.58041	0.575586	-0.183936	1.17845	-0.528947	-1.62156
BnaC02g26190D	Cluster2	-0.987304	-1.01501	0.00856382	-0.317545	0.821686	1.4896	BnaA04g06360D	Cluster2	0.620319	1.51342	0.226629	-0.721985	-0.366425	-1.27196
BnaC02g29930D	Cluster2	-1.07257	-1.28253	0.508375	1.01348	0.951396	-0.118142	BnaA04g26780D	Cluster2	0.329334	1.63912	0.285402	-0.221333	-0.949882	-1.08264
BnaC03g30350D	Cluster2	-0.817146	-0.21081	-0.733658	1.91258	-0.275747	0.124779	BnaA05g04080D	Cluster2	0.926976	0.766586	0.472419	0.205399	-0.697853	-1.67353
BnaC03g78200D	Cluster2	-0.991113	0.466615	0.00213262	0.766333	-1.38352	1.13955	BnaA06g13830D	Cluster2	0.679323	1.38531	-0.27255	-0.365122	0.121307	-1.54827
BnaC05g08890D	Cluster2	-0.764936	-0.273092	-0.461877	1.86924	-0.716027	0.346688	BnaA06g28710D	Cluster2	0.577322	0.461527	0.885158	0.35344	-0.448838	-1.82861
BnaC05g23480D	Cluster2	-1.00926	-1.08653	-0.594772	0.857711	1.0425	0.790346	BnaA08g20780D	Cluster2	0.942098	0.889996	0.427635	0.138912	-0.851868	-1.54677
BnaC05g39290D	Cluster2	-0.302279	-0.612371	-0.638995	1.82021	0.489872	-0.756433	BnaA08g21600D	Cluster2	-0.0303514	0.593626	-0.694479	1.30465	0.355022	-1.52847
BnaC05g49210D	Cluster2	-1.40274	-1.16102	0.544294	0.636331	0.806951	0.57619	BnaA09g40200D	Cluster2	-1.34916	1.27066	-0.476617	0.928297	0.264335	-0.637513
BnaC06g09330D	Cluster2	-0.704892	-0.412583	-0.495545	1.69338	0.739742	-0.820106	BnaA10g25930D	Cluster2	-0.736096	0.983737	1.1159	0.404595	-0.374985	-1.39315
BnaC06g24210D	Cluster2	-0.353848	-0.907502	-1.12596	0.576018	0.268761	1.54253	BnaA10g26260D	Cluster2	0.518805	0.518805	0.518805	0.225799	0.238804	-2.02102
BnaC07g50880D	Cluster2	-0.880686	-0.882446	-0.880686	0.546677	0.755132	1.34201	BnaAnng27020D	Cluster2	0.100685	0.0187342	0.810113	-0.339172	1.12678	-1.71714
BnaC09g07110D	Cluster2	-1.22058	-1.14796	-0.156393	0.672646	0.925585	0.926696	BnaAnng32560D	Cluster2	0.874237	-0.706093	0.61751	0.874237	-0.0508702	-1.60902
BnaCnng23250D	Cluster2	-1.54018	0.114871	-0.492166	-0.235113	1.06316	1.08943	BnaC01g34600D	Cluster2	0.679736	-0.244676	1.19029	0.0538116	0.0683379	-1.7475
BnaCnng45070D	Cluster2	-0.613976	-0.597396	-0.616913	1.71797	0.736354	-0.626041	BnaC01g35180D	Cluster2	0.930024	0.234848	1.00169	-0.102017	-0.348558	-1.71599
BnaA01g15000D	Cluster2	-0.811664	-0.517525	-1.19012	0.243741	1.07275	1.20282	BnaC01g38460D	Cluster2	0.857028	1.27606	0.236709	-0.157433	-0.872635	-1.33973
BnaA01g27350D	Cluster2	-1.41536	-0.360307	-0.29063	0.223576	1.64062	0.202096	BnaC01g44090D	Cluster2	0.424149	-0.933646	0.898799	0.399945	0.760615	-1.54986
BnaA02g32910D	Cluster2	-1.22311	-1.00953	-0.207957	0.821019	1.2873	0.332273	BnaC02g03060D	Cluster2	0.154493	-0.290668	0.731315	0.722297	0.559331	-1.87677
BnaA03g28370D	Cluster2	-0.611417	-0.785411	-0.614226	-0.441242	1.69007	0.762222	BnaC02g15060D	Cluster2	0.909409	0.560279	0.579893	0.407436	-0.817223	-1.6398
BnaA03g31520D	Cluster2	-0.794717	-0.986742	-0.797373	0.390116	1.41957	0.769142	BnaC03g35370D	Cluster2	-0.149181	-0.357679	0.399143	1.34431	0.410967	-1.64756
BnaA03g50760D	Cluster2	-1.92546	0.461884	0.617475	-0.118176	0.813143	0.15113	BnaC03g64670D	Cluster2	0.824126	-0.0495617	-0.0831676	0.237952	0.917892	-1.84724
BnaA03g54700D	Cluster2	-0.379596	-0.570431	-0.660253	-0.573502	0.260861	1.92292	BnaC04g24330D	Cluster2	0.168024	-0.82395	0.362492	1.2154	0.601863	-1.52383
BnaA04g28580D	Cluster2	-0.757252	-0.482354	-0.319034	-0.282531	1.997	-0.155831	BnaC04g34370D	Cluster2	-0.279774	1.90303	0.101471	-0.622964	-0.166885	-0.934873
BnaA05g11170D	Cluster2	-0.554244	-1.49926	-0.250851	0.94877	1.20842	0.147169	BnaC04g49090D	Cluster2	0.551336	-0.121795	0.222522	0.314488	0.942499	-1.90905
BnaA05g32820D	Cluster2	-0.693295	-0.693295	-0.660484	-0.457939	0.895303	1.60971	BnaC05g21980D	Cluster2	-0.40585	1.15537	1.25275	-0.32341	-0.382745	-1.29612
BnaA07g16310D	Cluster2	-0.4147	-0.919793	-0.778365	-0.280782	0.731758	1.66188	BnaC05g48250D	Cluster2	0.804884	0.375094	0.432447	0.413973	-0.0645327	-1.96187
BnaA08g00690D	Cluster2	-0.888397	-0.888397	-0.636238	0.0616071	1.52807	0.823359	BnaC06g35210D	Cluster2	-0.841898	1.80706	0.381684	-0.298984	-0.17634	-0.871526
BnaA08g24430D	Cluster2	-0.627141	-0.627004	-0.897422	1.61796	0.836023	-0.302418	BnaC06g43730D	Cluster2	-0.248449	0.642883	0.816164	0.827572	-0.278508	-1.75966
BnaA09g14510D	Cluster2	-0.528814	-1.04358	-0.575765	-0.302221	0.904028	1.54635	BnaC07g12900D	Cluster2	0.769286	0.213979	0.589729	0.419321	-0.0333115	-1.959
BnaA09g42640D	Cluster2	-1.14941	-0.327364	-0.745971	0.953928	-0.171908	1.44072	BnaC07g36390D	Cluster2	0.726251	0.666472	0.522882	0.12994	-0.115589	-1.92995
BnaA09g44440D	Cluster2	-0.438103	-1.22915	-0.585155	-0.156632	1.08496	1.32408	BnaC09g02010D	Cluster2	0.756811	0.881818	0.410364	0.384914	-0.786181	-1.64772
BnaA10g00670D	Cluster2	-0.810288	-1.61308	0.217563	0.54552	0.925584	0.734699	BnaC09g20250D	Cluster2	0.12911	1.48243	0.110744	-0.541644	0.353906	-1.53455
BnaA10g10320D	Cluster2	-0.51879	-0.0452833	0.401449	-0.609553	1.78215	-1.00997	BnaCnng01470D	Cluster2	0.205471	-0.875155	0.472049	1.205	0.498728	-1.50609
BnaA10g19780D	Cluster2	-0.380568	-0.247236	-0.53254	-0.338844	2.02863	-0.529439	BnaCnng49350D	Cluster2	0.706756	0.229852	0.706756	0.478728	-0.204499	-1.91759
BnaAnng00320D	Cluster2	-1.67795	-0.745033	0.618039	0.929544	0.426727	0.448669	BnaCnng67930D	Cluster2	0.712438	0.131224	1.25761	-0.0574767	-0.388733	-1.65506
BnaAnng10870D	Cluster2	-1.35496	-0.931444	0.242247	0.650931	1.34606	0.047157	BnaUnng02310D	Cluster2	-0.084986	0.111868	-0.767532	1.88027	-0.248595	-0.891028
BnaAnng10890D	Cluster2	-1.12116	-0.113979	-0.119065	1.30043	1.03269	-0.97891	BnaA03g06140D	Cluster2	0.867285	1.07346	-0.162008	0.510986	-0.839321	-1.45041
BnaAnng17300D	Cluster2	-0.488506	-0.484287	-0.66639	-0.481181	1.95552	0.164848	BnaA03g23880D	Cluster2	0.510155	1.60095	0.160085	-0.222989	-0.980684	-1.06752
BnaC01g40460D	Cluster2	-0.710114	-0.710114	-0.710114	-0.406081	1.03843	1.49799	BnaA04g09560D	Cluster2	0.65935	1.66352	-0.428627	-0.129969	-1.02532	-0.738956
BnaC02g32050D	Cluster2	-1.21763	-0.700993	1.19078	0.405455	0.995357	-0.672971	BnaA06g25090D	Cluster2	1.01596	0.741289	0.515348	-0.125102	-0.429081	-1.71842
BnaC02g41740D	Cluster2	-0.271337	-0.107208	-0.153474	-0.241206	1.8923	-1.11908	BnaA06g28550D	Cluster2	0.28613	-0.692103	1.44016	-1.12225	0.786234	-0.698169
BnaC02g45160D	Cluster2	-0.793331	-1.4533	-0.177541	0.738502	1.204	0.48167	BnaA07g26660D	Cluster2	0.891516	1.0164	0.75843	-0.528201	-0.942416	-1.19573
BnaC03g30720D	Cluster2	-0.810241	-1.06139	-0.751713	0.556773	1.35465	0.711923	BnaA09g51450D	Cluster2	0.935964	0.784286	0.590105	0.178078	-1.37224	-1.1162
BnaC03g68950D	Cluster2	-0.231115	-0.150037	-0.136652	-0.208388	1.87939	-1.1532	BnaC01g44340D	Cluster2	0.677431	0.812256	0.840583	-0.184797	-1.72045	-0.425022
BnaC04g39950D	Cluster2	-0.11493	-0.594338	0.265694	-1.15622	1.78642	-0.186622	BnaC02g31780D	Cluster2	0.764093	1.3859	0.030527	0.0316527	-0.953396	-1.25878
BnaC04g47570D	Cluster2	-0.210819	-0.210819	-0.110207	-0.210819	1.8844	-1.14173	BnaC03g04140D	Cluster2	0.474302	1.79793	-0.208006	-0.459636	-0.819646	-0.784944
BnaC07g49710D	Cluster2	-0.323652	-0.323691	-0.331118	-0.274996	2.00869	-0.755233	BnaC03g69220D	Cluster2	0.825608	0.910362	0.785555	-0.134354	-1.14273	-1.24444
BnaC08g16520D	Cluster2	-0.669453	-0.669453	-0.507452	0.545724	1.81275	-0.51212	BnaC04g20360D	Cluster2	0.367708	1.83841	-0.593408	-0.232776	-0.941597	-0.438331
BnaC09g34170D	Cluster2	-0.272203	-0.160228	-0.272203	-0.272203	1.95043	-0.973589	BnaC05g47660D	Cluster2	0.883858	1.26667	0.233074	-0.591936	-0.346014	-1.44565
BnaCnng05910D	Cluster2	-0.910756	-1.1994	0.13092	-0.117124	1.55005	0.546312	BnaC08g25730D	Cluster2	1.03454	1.01738	0.53022	-0.432066	-0.834794	-1.31528
BnaCnng32920D	Cluster2	-0.749769	-0.747629	-0.802494	0.360015	1.75216	0.187719	BnaC08g40330D	Cluster2	0.670171	1.73623	-0.376997	-0.557393	-0.745399	-0.726608
BnaCnng57830D	Cluster2	-0.412673	-0.516782	-0.27003	-0.390049	2.03458	-0.445047	BnaC09g52930D	Cluster2	0.953681	0.979765	0.456317	0.0215746	-1.12026	-1.29108
BnaCnng63630D	Cluster2	-0.533791	-1.04603	-0.136867	-0.656695	0.765718	1.60766	BnaCnng05900D	Cluster2	0.980301	1.26218	0.12055	-0.173613	-1.04743	-1.14198
BnaCnng77190D	Cluster2	-1.22162	-0.273048	-0.371766	-0.540225	0.97199	1.43467	BnaA02g15280D	Cluster2	0.789004	1.51965	-0.363889	-0.123645	-0.548471	-1.27264
BnaA01g26080D	Cluster2	-0.44089	-1.51327	-0.372947	1.38612	0.549537	0.391445	BnaA03g55860D	Cluster2	0.963717	0.668845	0.725886	0.120974	-1.30522	-1.1742
BnaA01g33970D	Cluster2	-1.7477	0.103961	-0.0721753	0.671357	-0.160827	1.20538	BnaA07g11430D	Cluster2	0.922723	1.28924	0.324019	-0.448667	-1.01463	-1.07269
BnaA02g08060D	Cluster2	-0.827355	-0.403083	-1.34244	0.577354	0.88273	1.1128	BnaC09g02310D	Cluster2	0.824167	-0.493607	1.08344	0.739928	-1.21122	-0.942715
BnaA02g16980D	Cluster2	-0.777526	-0.533355	-0.356459	-0.13221	-0.183566	1.98312	BnaC01g37450D	Cluster2	1.10455	0.904542	0.189903	-0.0205733	-0.563601	-1.61482
BnaA02g21730D	Cluster2	-0.956998	-0.625551	-0.580074	-0.363116	1.39483	1.13091	BnaC02g21290D	Cluster2	0.825084	-0.172468	0.922431	0.764933	-1.41055	-0.929433
BnaA02g27060D	Cluster2	-0.501202	-1.31979	-0.378303	0.155953	0.408524	1.63482	BnaC06g16950D	Cluster2	0.901603	0.692494	1.00512	-0.33002	-1.21759	-1.0516
BnaA03g03390D	Cluster2	-1.4753	-0.709236	1.14784	-0.307893	0.717995	0.626595	BnaC07g40110D	Cluster2	1.03494	0.998848	0.471722	-0.59938	-0.436951	-1.46918
BnaA03g07130D	Cluster2	-0.669935	-1.57122	0.591331	0.801343	1.02867	-0.180186	BnaA03g41900D	Cluster2	0.66221	1.65064	-0.161081	-0.887293	-0.967038	-0.297437
BnaA03g11500D	Cluster2	-1.6048	-0.854267	0.67299	0.28724	0.614969	0.883871	BnaC02g00800D	Cluster2	1.05519	0.415883	0.432877	0.0937228	-0.126449	-1.87122
BnaA03g31250D	Cluster2	-0.642417	-0.642417	-0.642417	-0.211242	0.223463	1.91503	BnaC02g31070D	Cluster2	1.07798	0.502428	0.314336	0.0342942	-0.0631478	-1.86589
BnaA03g54270D	Cluster2	-0.655077	-0.655077	-0.655077	0.033877	0.00484319	1.92651	BnaA01g01000D	Cluster2	0.355381	0.320833	0.515316	0.423654	-2.03668	0.421498
BnaA04g02010D	Cluster2	-0.0890169	-0.389838	-0.516697	-0.622884	-0.389838	2.00827	BnaA05g30820D	Cluster2	0.639826	1.68703	-0.261681	-0.518518	-1.09825	-0.448403
BnaA04g15750D	Cluster2	-0.868902	-0.887817	0.422365	1.27072	0.943308	-0.879677	BnaA08g24180D	Cluster2	0.925973	1.0425	0.111416	0.305037	-1.42307	-0.961865
BnaA05g32570D	Cluster2	-1.73255	-0.168153	0.429915	0.296394	-0.122625	1.29702	BnaC04g29320D	Cluster2	0.846803	1.35417	0.117514	-0.202887	-1.33734	-0.778262
BnaA07g16180D	Cluster2	-0.678358	-1.12951	-0.229701	-0.0452715	0.320263	1.76257	BnaA04g28700D	Cluster2	1.0693	1.31938	-0.0624139	-0.460717	-0.650356	-1.2152
BnaA07g27000D	Cluster2	-1.55987	-0.468957	-0.258927	0.990772	0.170419	1.12657	BnaA07g11380D	Cluster2	0.759375	0.68632	0.698586	0.0854069	-1.81171	-0.417977
BnaA09g00320D	Cluster2	-0.947077	-1.43484	0.518134	0.174004	0.446222	1.24356	BnaA10g01410D	Cluster2	1.07473	0.360605	0.891529	0.0727887	-1.06636	-1.3333
BnaA09g04900D	Cluster2	-1.39241	-0.505828	0.708194	1.3837	-0.527187	0.333523	BnaC02g01640D	Cluster2	1.09404	0.86524	0.431199	-0.444544	-0.349441	-1.59649
BnaA10g02040D	Cluster2	-1.50528	0.816338	0.455775	-0.847048	0.0113927	1.06882	BnaC02g02300D	Cluster2	1.14801	0.244664	0.362213	0.458614	-0.462209	-1.7513
BnaA10g04720D	Cluster2	-0.289788	-0.433715	-0.656247	-1.04643	0.853167	1.57301	BnaC03g04240D	Cluster2	1.10117	0.934806	0.0969635	0.0289321	-0.548728	-1.61314
BnaA10g08850D	Cluster2	-1.33458	-0.0785131	-0.111832	1.07431	1.21135	-0.760734	BnaC03g68040D	Cluster2	0.992746	0.769977	0.474394	0.217461	-0.965777	-1.4888
BnaA10g16170D	Cluster2	-1.78113	1.03998	-0.280421	0.264222	0.772878	-0.0155285	BnaC08g23010D	Cluster2	0.938148	1.5264	-0.525603	-0.595833	-0.31328	-1.02983
BnaAnng00260D	Cluster2	-0.348279	-1.01184	-0.312696	-0.141398	-0.115493	1.92971	BnaCnng06170D	Cluster2	1.06866	0.477477	0.254616	0.0135522	0.0724147	-1.88672
BnaAnng20780D	Cluster2	-1.57598	0.249007	-0.800476	0.543768	1.15502	0.428657	BnaA01g06550D	Cluster2	1.05115	0.73919	0.732905	-0.191877	-1.33464	-0.996726
BnaAnng40710D	Cluster2	-0.932158	-1.49796	0.240983	0.666844	1.09712	0.425173	BnaA05g29830D	Cluster2	0.722036	0.663315	1.09332	-0.482069	-1.55405	-0.442554
BnaC01g19560D	Cluster2	-1.19169	-1.19217	0.188001	0.15475	0.930377	1.11073	BnaA05g32880D	Cluster2	1.11401	0.79364	0.532636	-0.0632426	-1.09843	-1.27861
BnaC01g40100D	Cluster2	-0.0401581	-0.195963	-0.435031	-0.653835	-0.653835	1.97882	BnaA07g26680D	Cluster2	0.885478	1.28772	-0.30164	0.0908517	-1.49742	-0.464985
BnaC03g03980D	Cluster2	-0.620071	-0.958383	-0.699628	-0.217303	1.40073	1.09466	BnaA07g36360D	Cluster2	0.9729	1.40666	-0.104568	-0.359667	-0.73379	-1.18154
BnaC03g30630D	Cluster2	-0.54374	-0.418016	-0.654276	-0.11788	-0.269796	2.00371	BnaA09g51510D	Cluster2	1.12889	0.391339	0.613616	0.292171	-0.923353	-1.50266
BnaC03g78030D	Cluster2	-0.725514	-0.764484	-0.499965	1.22179	-0.578049	1.34623	BnaAnng20940D	Cluster2	1.15871	0.633182	0.288644	0.350573	-0.997456	-1.43365
BnaC04g41510D	Cluster2	-0.444267	0.398061	-1.1188	-0.350353	-0.272256	1.78762	BnaC04g19890D	Cluster2	0.848833	0.651078	-0.805828	1.18994	-0.854024	-1.03
BnaC05g47870D	Cluster2	-0.417823	0.439734	-0.970051	0.540753	1.49126	-1.08387	BnaC04g47970D	Cluster2	1.11125	0.545029	-0.107945	0.552805	-0.363746	-1.73739
BnaC06g14690D	Cluster2	-0.286175	-0.324372	-0.58397	-0.584257	-0.239439	2.01821	BnaC05g47270D	Cluster2	1.19521	0.655945	0.602177	-0.366549	-0.56021	-1.52657
BnaC06g23830D	Cluster2	-0.962621	-0.184081	-1.23598	0.353309	0.609826	1.41955	BnaC05g47710D	Cluster2	1.15107	0.408123	0.795921	-0.269966	-0.482144	-1.60301
BnaC08g05690D	Cluster2	-0.357132	0.324857	-1.2868	-0.467722	0.0884201	1.69838	BnaC05g47950D	Cluster2	1.08697	-0.0332216	0.620961	0.00338506	0.166876	-1.84497
BnaC08g12220D	Cluster2	-0.733407	-0.880238	-1.0422	0.486201	1.15906	1.01058	BnaC07g41630D	Cluster2	0.0363563	-0.744322	0.721368	1.03515	-1.59736	0.548807
BnaC08g35240D	Cluster2	-0.807985	-0.559931	-0.621564	-0.00282619	0.0843837	1.90792	BnaC08g12360D	Cluster2	0.792159	1.29439	0.470146	-0.990082	-1.14977	-0.416852
BnaC09g47980D	Cluster2	-0.713316	0.451585	-1.49775	0.0608262	0.302716	1.39594	BnaC08g40450D	Cluster2	0.79916	0.725038	0.864136	-0.363173	-1.68578	-0.339381
BnaCnng11120D	Cluster2	-0.857735	-0.149535	-1.05148	0.149666	0.150914	1.75817	BnaC08g42310D	Cluster2	0.712314	0.333417	0.502329	-1.40954	0.963385	-1.1019
BnaCnng18410D	Cluster2	-0.763019	-1.03952	-0.53375	-0.0868084	0.978	1.44509	BnaCnng38380D	Cluster2	1.04143	0.909688	0.427116	0.00380155	-1.37597	-1.00606
BnaCnng52460D	Cluster2	0.177764	-1.41353	-0.953941	0.181401	1.07748	0.930835	BnaA02g00460D	Cluster2	1.18002	0.702169	0.683413	-0.474302	-0.702349	-1.38895
BnaCnng72810D	Cluster2	-1.32908	-0.180273	-0.731236	0.142843	0.576811	1.52093	BnaC02g33980D	Cluster2	0.772301	1.35796	0.0764186	-1.42219	-0.0580753	-0.726406
BnaUnng02800D	Cluster2	-0.830099	-0.830099	-0.830099	0.130719	0.922965	1.43661	BnaC03g24860D	Cluster2	0.773183	1.69282	-0.565234	-0.67615	-0.683131	-0.541488
BnaA01g00210D	Cluster2	-1.77698	0.0206071	1.3234	0.063699	0.2803	0.0889782	BnaC08g11750D	Cluster2	1.15618	1.07867	0.24666	-0.350656	-1.21652	-0.914332
BnaA01g01550D	Cluster2	-0.00330504	-1.81219	-0.283406	0.795509	0.374737	0.928651	BnaCnng68660D	Cluster2	1.09931	1.32068	0.0405654	-0.690551	-0.850682	-0.919323
BnaA01g11440D	Cluster2	0.155624	-0.700911	-0.310107	0.805609	-1.34224	1.39202	BnaA03g26480D	Cluster2	0.862978	1.46177	-0.967665	0.010346	-0.332219	-1.03521
BnaA01g31830D	Cluster2	-0.25388	-0.641191	-0.696568	0.457158	-0.695038	1.82952	BnaA07g08640D	Cluster2	1.0348	1.2591	-0.248642	0.0329152	-0.792555	-1.28562
BnaA03g06290D	Cluster2	-0.00202511	-0.887421	-0.707965	1.08468	1.35256	-0.83983	BnaA07g34250D	Cluster2	1.09877	1.04347	0.371939	-0.656832	-0.476307	-1.38103
BnaA03g27890D	Cluster2	0.699019	-1.84181	0.529836	0.73306	0.323213	-0.443315	BnaAnng00420D	Cluster2	0.943599	-0.367093	1.53362	-0.446534	-0.690924	-0.972672
BnaA04g26560D	Cluster2	0.287664	-1.36227	-0.930218	0.494752	1.39192	0.118151	BnaC06g11350D	Cluster2	1.0036	1.23056	0.3379	-0.887591	-0.56134	-1.12313
BnaA05g29090D	Cluster2	-0.143093	-0.838333	-0.862631	1.50681	-0.607664	0.944913	BnaC09g01430D	Cluster2	1.13782	0.97739	0.0450634	-0.39328	-0.165088	-1.60191
BnaA08g24010D	Cluster2	0.64135	-1.7766	0.228968	0.947837	0.469469	-0.511027	BnaCnng19120D	Cluster2	1.10588	1.06993	0.326557	-0.911166	-0.332209	-1.25899
BnaC01g38670D	Cluster2	-0.818461	0.608157	-0.58356	1.04099	-1.24283	0.995705	BnaC07g36980D	Cluster2	1.10689	0.776502	0.512943	-0.0975985	-1.50791	-0.790832
BnaC03g76830D	Cluster2	-0.0126555	-0.359585	-0.216208	1.12174	-1.57494	1.04165	BnaC08g19810D	Cluster2	1.11945	0.332632	1.026	-0.715813	-0.372034	-1.39023
BnaC09g27470D	Cluster2	0.398222	-0.889728	-0.458742	0.559111	-1.11787	1.50901	BnaA09g54550D	Cluster2	0.655654	0.162399	0.780714	0.206997	-1.96613	0.160366
BnaCnng15910D	Cluster2	0.465348	-1.41107	-0.795531	1.08623	-0.290968	0.945991	BnaC02g41060D	Cluster2	0.816555	1.36423	-0.395675	-0.10278	-1.50821	-0.174119
BnaC05g27920D	Cluster2	0.267908	-0.468109	-1.59573	1.15278	0.881489	-0.238335	BnaC05g14970D	Cluster2	1.15016	0.641432	-0.491437	0.706875	-0.498329	-1.5087
BnaC07g15150D	Cluster2	-0.868013	0.771519	-0.426959	0.81813	-1.32128	1.0266	BnaC05g33030D	Cluster2	0.955438	1.01457	0.222761	-0.291938	-1.69753	-0.203308
BnaA10g10330D	Cluster2	-0.859162	0.864917	-0.592682	0.559632	-1.17986	1.20716	BnaC06g06210D	Cluster2	1.14368	0.45931	0.432208	0.424913	-1.43933	-1.02079
BnaCnng02130D	Cluster2	-1.29441	1.58456	-0.755968	0.416181	-0.159254	0.208888	BnaC09g19900D	Cluster2	1.04524	0.770933	0.794865	-0.630154	-1.39188	-0.589003
BnaA01g32720D	Cluster3	2.04124	-0.408248	-0.408248	-0.408248	-0.408248	-0.408248	BnaA07g32060D	Cluster2	1.23975	0.593503	0.509197	0.0440427	-1.16259	-1.2239
BnaA01g34060D	Cluster3	1.34262	-1.38543	-0.918094	0.611564	0.172157	0.17718	BnaA08g25470D	Cluster2	1.16639	-0.158225	1.10027	-0.219882	-0.409355	-1.47919
BnaA02g18010D	Cluster3	0.531031	-1.0602	-1.12121	0.618668	-0.327327	1.35904	BnaAnng06570D	Cluster2	0.948718	1.27078	0.137934	-0.544297	-1.41942	-0.393715
BnaA03g49970D	Cluster3	2.00838	-0.0442695	-0.491028	-0.491028	-0.491028	-0.491028	BnaAnng15760D	Cluster2	1.21563	0.580687	0.50985	0.0130749	-0.816491	-1.50275
BnaA05g24740D	Cluster3	1.81013	-0.615552	-0.606043	-0.89821	0.402323	-0.0926501	BnaA01g12860D	Cluster2	1.21265	0.606406	0.564389	-0.748303	-0.129662	-1.50548
BnaA07g21190D	Cluster3	0.751211	-1.32542	-1.04365	-0.0522166	0.524826	1.14524	BnaA07g06180D	Cluster2	1.24197	0.772877	0.576575	-0.472962	-0.885912	-1.23255
BnaA08g23720D	Cluster3	0.271077	0.725579	-1.55051	-0.728071	1.2085	0.0734236	BnaA07g11470D	Cluster2	1.12917	0.107702	1.05383	-0.0217547	-1.25345	-1.0155
BnaA08g27010D	Cluster3	2.04124	-0.408248	-0.408248	-0.408248	-0.408248	-0.408248	BnaA08g17170D	Cluster2	0.695955	0.558053	1.16625	-1.37527	-0.973446	-0.071535
BnaA09g25950D	Cluster3	2.03751	-0.299466	-0.382143	-0.451968	-0.451968	-0.451968	BnaC03g09000D	Cluster2	1.21433	0.883703	0.440655	-0.364476	-1.2512	-0.923014
BnaA10g22390D	Cluster3	1.90375	-0.77249	-0.451844	-0.458877	-0.522549	0.302009	BnaC07g27140D	Cluster2	1.12784	-0.0739048	1.04238	0.183831	-1.17635	-1.1038
BnaAnng18620D	Cluster3	0.343058	0.424787	-1.93039	0.00788685	0.970253	0.184407	BnaCnng60530D	Cluster2	1.16682	1.18688	0.197808	-0.775756	-0.809539	-0.966213
BnaC01g35070D	Cluster3	2.00481	-0.46766	-0.587892	-0.570638	-0.0916044	-0.28702	BnaC08g07650D	Cluster2	1.1214	1.23385	-0.185118	-0.153914	-1.26262	-0.753593
BnaC01g37760D	Cluster3	1.19322	-1.48796	-0.8958	0.183921	0.601523	0.405093	BnaC08g36460D	Cluster2	1.13514	1.19869	0.233307	-0.82496	-0.975984	-0.766196
BnaC01g40190D	Cluster3	1.28151	-1.50652	0.490927	-0.0124609	0.511573	-0.765032	BnaA01g00520D	Cluster2	1.17517	1.06191	-0.0825777	-0.0287306	-1.39772	-0.728052
BnaC01g43880D	Cluster3	1.96888	-0.371748	-0.623458	-0.586881	-0.491205	0.104412	BnaC01g38510D	Cluster2	1.12442	0.899063	-0.814533	0.604632	-0.55058	-1.263
BnaC01g43960D	Cluster3	1.86763	-1.03561	-0.654206	-0.0404053	-0.0544926	-0.0829117	BnaC02g00230D	Cluster2	1.17557	0.446632	0.596081	0.128665	-1.55596	-0.790989
BnaC02g00320D	Cluster3	1.78627	-1.00278	-0.726091	-0.335595	-0.111043	0.38923	BnaC09g53750D	Cluster2	1.17192	1.28552	-0.230836	-0.39625	-1.12571	-0.704642
BnaC04g19680D	Cluster3	0.919854	-0.997181	-0.853519	-0.856931	1.11592	0.671854	BnaCnng71230D	Cluster2	1.26011	1.10138	0.0997065	-0.48649	-1.02436	-0.950349
BnaC04g20360D	Cluster3	1.80494	-0.171425	-0.818876	0.461955	-0.721928	-0.554668	BnaC05g51960D	Cluster2	1.19338	0.989924	-0.264862	0.223709	-1.37214	-0.770015
BnaC04g53210D	Cluster3	1.53635	-0.815633	-0.486593	0.205063	0.67458	-1.11377	BnaCnng19070D	Cluster2	0.944689	0.793699	0.777681	-1.54178	-0.384385	-0.589909
BnaCnng01440D	Cluster3	1.99611	-0.592352	-0.632588	-0.413908	-0.0574564	-0.299803	BnaC02g29920D	Cluster2	1.239	0.272166	0.871402	-0.0929199	-1.11672	-1.17292
BnaA01g36450D	Cluster3	2.0039	-0.528866	-0.574781	-0.376597	-0.0434439	-0.480212	BnaAnng09300D	Cluster2	1.2343	0.648133	0.678728	-0.38088	-1.28235	-0.897926
BnaA03g30810D	Cluster3	0.604795	0.113047	-1.60857	-0.220045	1.38262	-0.271841	BnaC03g04450D	Cluster2	1.35475	0.781974	0.147697	-0.490749	-0.312923	-1.48075
BnaA05g24500D	Cluster3	0.834459	-0.592653	-1.35703	-0.667712	1.08595	0.69698	BnaA02g24400D	Cluster2	1.30731	0.598483	0.620892	-0.373413	-1.28823	-0.865035
BnaA07g01560D	Cluster3	1.71272	-0.870703	-0.357252	-0.745082	-0.413814	0.674133	BnaA03g47870D	Cluster2	1.24197	0.225239	1.03627	-0.431398	-1.02977	-1.0423
BnaA09g02000D	Cluster3	1.57955	-1.21274	-0.886775	-0.0733514	0.479067	0.11425	BnaC01g40380D	Cluster2	0.704812	-1.1274	1.47916	0.307105	-0.581448	-0.782235
BnaA10g16520D	Cluster3	1.98533	-0.343845	-0.263277	-0.582729	-0.0698864	-0.725588	BnaC05g47750D	Cluster2	1.16036	-0.11312	0.100875	0.875091	-0.372031	-1.65118
BnaA10g16570D	Cluster3	0.746357	-1.00304	-0.250662	-1.20401	0.376067	1.33528	BnaCnng05920D	Cluster2	1.31187	-0.0844416	0.835487	-0.035586	-0.504965	-1.52236
BnaC01g32860D	Cluster3	1.60974	0.305365	-1.14683	-0.402069	0.437998	-0.804204	BnaA02g21380D	Cluster2	1.17214	1.13422	0.237965	-0.876487	-1.08286	-0.584978
BnaC01g33790D	Cluster3	1.39211	-1.12476	-0.877205	-0.572733	0.600351	0.582244	BnaC09g01040D	Cluster2	1.31271	0.343847	0.217677	-0.152611	0.0352581	-1.75688
BnaC01g34430D	Cluster3	1.66595	-1.05326	-0.679179	-0.17028	0.664717	-0.427949	BnaC09g01060D	Cluster2	1.15697	0.855028	-0.803072	0.145398	0.143566	-1.49789
BnaC01g34570D	Cluster3	1.90771	-0.318179	-0.929554	-0.582158	-0.202328	0.124512	BnaA09g31510D	Cluster2	1.35551	0.244007	0.776769	-0.350219	-0.610188	-1.41588
BnaC01g34650D	Cluster3	1.84038	-1.19984	-0.0799062	-0.0168126	-0.174834	-0.368992	BnaAnng12920D	Cluster2	1.32729	0.971923	-0.0477992	-0.666937	-0.248498	-1.33598
BnaC01g34900D	Cluster3	1.94626	-0.816144	-0.611715	-0.399817	-0.00984453	-0.108742	BnaC06g18870D	Cluster2	1.2009	1.15506	0.0715163	-0.715852	-1.20315	-0.508481
BnaC01g37620D	Cluster3	1.87964	-0.338144	-0.426116	-0.5929	0.323155	-0.845631	BnaC01g34890D	Cluster2	1.29446	0.694936	0.465375	-0.326092	-1.41995	-0.708727
BnaC01g43820D	Cluster3	1.4489	-1.10305	-0.682038	-0.508634	0.971606	-0.126788	BnaC01g37370D	Cluster2	1.3556	0.0745595	0.489661	-0.00639086	-0.219709	-1.69372
BnaC01g43970D	Cluster3	1.843	-0.682315	-0.883789	-0.562059	0.134051	0.151112	BnaC01g37530D	Cluster2	1.38917	0.576857	0.410893	-0.596773	-0.329725	-1.45043
BnaC01g44810D	Cluster3	1.97439	-0.49966	-0.379816	-0.817913	-0.154815	-0.122182	BnaC02g00810D	Cluster2	1.29268	-0.11142	0.997587	-0.0801852	-0.811877	-1.28678
BnaC02g00040D	Cluster3	1.04513	-1.59084	0.237353	0.988194	-0.102236	-0.577605	BnaC02g01070D	Cluster2	1.26796	0.170611	0.0464397	0.141409	0.191374	-1.8178
BnaC02g00150D	Cluster3	1.64467	-0.418052	-1.15851	-0.73826	0.269663	0.40049	BnaCnng05950D	Cluster2	1.32932	-0.0432078	0.835228	-0.0584194	-0.583019	-1.4799
BnaC02g00480D	Cluster3	0.781871	-0.914615	-1.56539	0.264866	0.669525	0.763741	BnaA02g24730D	Cluster2	1.40554	0.483488	0.639472	-0.452751	-0.931981	-1.14377
BnaC02g00930D	Cluster3	1.8323	-1.02664	-0.707346	-0.26277	0.135962	0.0284997	BnaA02g36380D	Cluster2	1.32594	1.07491	-0.393902	-0.0848304	-0.765066	-1.15705
BnaC02g01720D	Cluster3	0.894155	-1.8134	-0.482213	0.516187	0.339536	0.545729	BnaAnng23580D	Cluster2	1.41231	0.89635	0.0250942	-0.292898	-0.891991	-1.14886
BnaC02g02040D	Cluster3	1.62855	-0.856944	-0.267439	-0.832045	-0.466892	0.794767	BnaC01g38960D	Cluster2	1.40817	0.330492	0.372009	0.209636	-1.03057	-1.28973
BnaC02g03240D	Cluster3	1.75244	-0.846861	-0.835977	-0.56779	0.0668161	0.431377	BnaC08g13270D	Cluster2	1.32199	0.779842	0.466274	-0.913165	-0.493204	-1.16174
BnaC02g03410D	Cluster3	1.87042	-1.03404	-0.561672	-0.284014	0.139052	-0.129741	BnaCnng18540D	Cluster2	1.33374	-0.0729707	0.862217	-0.0143361	-0.701478	-1.40717
BnaC02g03770D	Cluster3	1.76113	-0.552928	-0.748823	-0.935297	0.386141	0.0897737	BnaCnng24680D	Cluster2	0.897027	-0.974949	0.889337	0.900157	-0.556726	-1.15485
BnaC02g03860D	Cluster3	1.55847	-0.547457	0.0780161	-1.30659	-0.408202	0.625754	BnaCnng29120D	Cluster2	1.3485	1.06343	0.00976801	-0.601008	-0.784093	-1.0366
BnaC02g04260D	Cluster3	0.912693	0.0431778	-0.840602	-0.93597	-0.649296	1.47	BnaUnng03620D	Cluster2	0.7283	0.390684	0.891627	-0.593897	-1.74896	0.332242
BnaC03g64540D	Cluster3	0.900426	-0.926444	-1.5526	0.340344	0.756718	0.48156	BnaC02g03470D	Cluster2	1.21092	0.600264	0.61309	-1.26799	-0.0676558	-1.08862
BnaC04g20110D	Cluster3	1.3878	-0.225801	-1.07333	-1.10547	0.251534	0.765276	BnaC01g31380D	Cluster2	0.955203	-0.822742	1.43188	0.0811411	-0.822742	-0.822742
BnaC05g03620D	Cluster3	1.2599	-1.11034	-1.18484	-0.176946	0.67643	0.535798	BnaC01g38270D	Cluster2	1.41218	0.823032	0.0329162	-0.119097	-1.03009	-1.11894
BnaC05g47680D	Cluster3	1.90464	-0.155122	-0.928793	-0.616974	0.10331	-0.307064	BnaC05g47650D	Cluster2	1.21707	0.734021	-0.0979872	-0.677453	0.366199	-1.54185
BnaC06g28020D	Cluster3	0.52433	0.257965	-0.999327	-1.36409	0.266562	1.31456	BnaA07g35360D	Cluster2	1.35717	0.469043	0.583421	-0.17183	-1.29823	-0.939565
BnaC07g34060D	Cluster3	1.90575	-0.938812	-0.285663	-0.538747	-0.300123	0.157599	BnaC09g00240D	Cluster2	1.11969	0.693644	0.647534	-0.820386	-1.46337	-0.177111
BnaC09g00090D	Cluster3	2.03635	-0.435669	-0.385101	-0.526558	-0.327959	-0.36106	BnaA02g02870D	Cluster2	0.582331	-0.115171	0.859321	0.0531736	-1.90528	0.525624
BnaC09g00140D	Cluster3	1.59904	-1.05359	0.563279	-0.55011	0.248468	-0.807082	BnaA01g16600D	Cluster2	1.44206	0.677127	0.239698	-0.48147	-0.48574	-1.39167
BnaC09g00160D	Cluster3	1.79052	-0.585063	-0.602646	-0.0752835	0.423158	-0.950689	BnaA03g23810D	Cluster2	0.663393	-0.961807	0.145427	1.51803	-0.248018	-1.11703
BnaC09g00490D	Cluster3	2.00025	-0.463832	-0.705729	-0.432892	-0.297057	-0.100745	BnaAnng02440D	Cluster2	1.36038	0.0990193	0.192774	0.572513	-0.725036	-1.49965
BnaC09g01250D	Cluster3	1.8197	-0.845616	-0.791919	-0.244968	0.408561	-0.34576	BnaC03g76830D	Cluster2	1.28938	-0.0269911	1.01273	-0.156228	-1.2042	-0.914688
BnaC09g01410D	Cluster3	1.92262	-0.554457	-0.798427	-0.558273	-0.158851	0.147388	BnaC01g34970D	Cluster2	1.42406	0.364222	0.305221	-0.291682	-0.180532	-1.62129
BnaC09g01810D	Cluster3	1.28711	-0.947967	-1.03771	-0.486741	0.12981	1.05551	BnaC02g00950D	Cluster2	1.20187	-0.193952	-0.0256145	0.960305	-0.376251	-1.56636
BnaC09g02020D	Cluster3	1.70639	-0.850525	-0.919224	-0.410248	-0.109186	0.582795	BnaC09g01120D	Cluster2	1.42258	0.855219	0.225391	-0.571851	-0.9976	-0.933734
BnaC09g02210D	Cluster3	1.76921	-0.159559	-1.06201	-0.775143	0.325725	-0.0982205	BnaA03g24580D	Cluster2	1.41737	0.157717	0.205259	0.395696	-0.640872	-1.53517
BnaCnng01340D	Cluster3	1.9621	-0.0365322	-0.804525	-0.605166	-0.224275	-0.291604	BnaC01g30990D	Cluster2	1.14075	1.20153	-0.0114135	-1.30493	-0.399407	-0.626527
BnaCnng01480D	Cluster3	1.49799	-0.77942	-0.676211	-0.478848	1.0449	-0.608408	BnaC05g47560D	Cluster2	1.37095	-0.0169703	0.283417	0.524861	-0.619229	-1.54303
BnaCnng16690D	Cluster3	1.90247	-0.349793	-0.677423	-0.546791	0.30822	-0.636684	BnaC08g13260D	Cluster2	1.40004	0.826328	0.276394	-0.544331	-1.16178	-0.796656
BnaCnng16780D	Cluster3	1.97468	-0.309546	-0.785799	-0.560725	-0.0539971	-0.264611	BnaA05g34460D	Cluster2	1.00716	1.05374	0.00854937	-0.487518	-1.62351	0.0415883
BnaCnng19060D	Cluster3	1.32779	-0.458645	-1.01056	1.07505	-0.0119397	-0.921693	BnaA06g14920D	Cluster2	1.33004	0.728225	0.584677	-1.01893	-0.842855	-0.781153
BnaCnng19120D	Cluster3	1.96297	-0.343843	-0.74696	-0.447197	-0.51271	0.0877356	BnaC03g04170D	Cluster2	1.45248	0.767858	0.275568	-0.518129	-1.00498	-0.972796
BnaCnng19170D	Cluster3	1.96594	-0.602733	-0.722429	-0.440742	-0.233515	0.0334834	BnaC08g31410D	Cluster2	1.3284	0.692047	-0.252741	0.405127	-1.37608	-0.796756
BnaCnng19230D	Cluster3	1.79102	-0.489842	-0.253121	-0.548528	0.479135	-0.978663	BnaC01g38230D	Cluster2	1.38218	0.735505	-0.0140724	0.0634099	-1.39687	-0.770157
BnaCnng29200D	Cluster3	1.17808	-0.0338017	-1.80572	-0.143892	0.350824	0.45451	BnaC01g34980D	Cluster2	1.39955	-0.158308	0.605954	0.124883	-0.399142	-1.57293
BnaCnng33050D	Cluster3	1.59085	-0.660949	0.418993	0.140404	-1.348	-0.141297	BnaC02g01880D	Cluster2	1.2126	1.09982	-0.591615	-0.712192	0.186395	-1.195
BnaCnng41690D	Cluster3	1.95585	0.0377332	-0.294211	-0.842573	-0.497984	-0.358815	BnaA02g17930D	Cluster3	-0.913976	-0.115314	-0.94153	-0.484825	1.31361	1.14204
BnaCnng41730D	Cluster3	2.02702	-0.5331	-0.210335	-0.335316	-0.49277	-0.455502	BnaA03g06360D	Cluster3	-0.749319	-1.09224	-0.850547	1.07497	0.636859	0.980276
BnaCnng50490D	Cluster3	1.84781	-0.979622	-0.765043	-0.18743	0.0735914	0.0106964	BnaA05g04610D	Cluster3	-1.61619	0.401553	-0.291459	-0.427205	1.17925	0.754052
BnaA01g13240D	Cluster3	0.493627	0.430369	-1.99134	-0.0323104	0.549829	0.549829	BnaA06g24050D	Cluster3	-1.50671	-0.978268	0.578747	0.305745	0.978604	0.621878
BnaA01g35340D	Cluster3	0.98813	0.238656	-1.73442	-0.477282	0.142027	0.842888	BnaA06g24380D	Cluster3	-0.625437	-0.248996	0.00465116	-1.36174	1.43407	0.797455
BnaA01g37340D	Cluster3	0.865298	0.665232	-1.13147	-1.40381	0.339523	0.665232	BnaA07g15320D	Cluster3	-1.85324	0.499347	-0.0361162	-0.176934	0.616337	0.95061
BnaA02g30770D	Cluster3	1.02324	-0.271091	-1.84866	0.407734	0.17335	0.515421	BnaA07g23300D	Cluster3	-1.54393	0.334339	-0.665485	-0.129708	0.86965	1.13513
BnaA03g31280D	Cluster3	0.398375	0.717258	-2.00275	0.48455	0.202333	0.200236	BnaA08g21730D	Cluster3	-1.56255	-0.236306	0.375711	-0.375765	1.44818	0.350737
BnaA03g49020D	Cluster3	0.683722	-1.28602	-1.22648	0.223191	0.936366	0.669214	BnaA09g15220D	Cluster3	-1.02613	-1.38317	0.0552087	0.739608	1.10768	0.506806
BnaA04g05190D	Cluster3	0.617707	-0.200981	-1.46629	-0.822279	0.935921	0.935921	BnaA09g38120D	Cluster3	-0.467117	-0.538873	0.867544	-0.813467	1.62138	-0.669467
BnaA07g06230D	Cluster3	1.67314	-0.498804	-1.26187	-0.458622	0.273077	0.273077	BnaA09g41470D	Cluster3	-1.13827	-0.968506	-0.544782	0.948563	0.606872	1.09612
BnaA08g20300D	Cluster3	0.701468	-0.833589	-1.09137	-0.420081	1.56166	0.0819128	BnaA09g48360D	Cluster3	-1.44407	-0.613436	0.456562	-0.288482	1.42519	0.464237
BnaA09g31510D	Cluster3	1.50501	-0.305007	-0.891618	-1.19381	0.564676	0.320749	BnaA09g51340D	Cluster3	-1.05637	-0.980016	-0.140237	0.812669	1.49234	-0.128387
BnaAnng09120D	Cluster3	0.616891	0.692636	-1.72834	-0.713628	0.534242	0.598204	BnaA09g51360D	Cluster3	-1.38048	-0.956956	0.0325503	0.572643	1.28397	0.448271
BnaAnng34960D	Cluster3	1.50638	-0.0844735	-0.935469	-1.02499	0.840665	-0.302108	BnaAnng00320D	Cluster3	-0.845356	-1.12356	-0.211111	-0.236625	1.24255	1.1741
BnaAnng35810D	Cluster3	0.431836	0.431836	-2.03888	0.431836	0.311531	0.431836	BnaAnng02790D	Cluster3	-0.368927	-1.83532	0.321493	0.994721	0.50873	0.379301
BnaC01g33510D	Cluster3	1.07569	-1.37493	-0.128002	0.105059	1.12885	-0.806667	BnaAnng18610D	Cluster3	-1.87736	-0.0617283	0.0847515	0.195126	0.987673	0.671536
BnaC01g34610D	Cluster3	1.6871	-0.482406	-1.10164	-0.710686	0.397839	0.2098	BnaAnng19780D	Cluster3	-0.192891	-1.20608	-0.193026	-0.791048	1.24484	1.1382
BnaC01g34620D	Cluster3	0.97977	-1.41599	-0.64085	-0.498626	1.04699	0.528698	BnaAnng23640D	Cluster3	0.479302	-1.84196	0.721416	-0.477945	0.525826	0.593363
BnaC01g34800D	Cluster3	0.577756	-0.367082	-0.791743	-1.11628	0.0682771	1.62907	BnaC01g40190D	Cluster3	-0.677687	-1.69141	0.231662	0.929774	0.731328	0.476331
BnaC02g00100D	Cluster3	1.86599	-0.606561	-0.882678	-0.563252	0.228146	-0.0416471	BnaC01g40360D	Cluster3	-0.491791	-0.719527	-0.900995	0.724267	-0.291049	1.67909
BnaC02g01090D	Cluster3	1.73647	-0.576655	-0.922561	-0.363867	0.638028	-0.511415	BnaC01g40390D	Cluster3	-0.795707	-0.620273	-0.87478	-0.172754	0.955552	1.50796
BnaC02g01860D	Cluster3	1.29648	-1.44839	-0.875633	0.135731	0.584614	0.307199	BnaC01g40410D	Cluster3	-0.430905	-1.02383	-0.796062	0.152928	0.374973	1.7229
BnaC02g03200D	Cluster3	0.703553	-1.05284	-1.45676	0.298402	0.597561	0.910087	BnaC01g40530D	Cluster3	-0.404166	-1.24938	-0.81746	1.06966	1.19129	0.210052
BnaC03g04470D	Cluster3	0.679939	-0.236226	-1.17542	-1.12374	0.686762	1.16869	BnaC02g32040D	Cluster3	-1.41344	-0.499504	-0.485293	0.171196	1.05033	1.17671
BnaC03g04480D	Cluster3	0.48789	-0.846682	-1.53265	0.11344	0.662535	1.11546	BnaC02g33920D	Cluster3	-0.959168	-0.287608	-1.21991	1.35904	0.397843	0.709806
BnaC04g22580D	Cluster3	0.350168	-0.309645	-1.54113	-0.370114	1.44509	0.42563	BnaC03g03910D	Cluster3	-1.49573	-0.494931	-0.0614953	0.113232	0.411992	1.52693
BnaC05g44570D	Cluster3	1.41966	-0.349443	-1.05214	-0.42055	-0.664098	1.06657	BnaC03g04120D	Cluster3	-1.69599	-0.0225229	1.05662	-0.456195	0.853556	0.264538
BnaC06g20290D	Cluster3	1.70742	-0.194103	-1.1247	-0.58873	-0.355714	0.555824	BnaC03g04250D	Cluster3	-1.8762	-0.254248	0.129903	0.861782	0.629807	0.508955
BnaC07g34050D	Cluster3	1.90781	-0.112093	-0.291896	-1.06387	-0.350175	-0.0897788	BnaC03g43680D	Cluster3	-0.764255	-0.869647	0.0214524	-0.324986	0.0530979	1.88434
BnaC08g10150D	Cluster3	0.308754	0.189942	-2.01279	0.370976	0.686159	0.456964	BnaC03g44480D	Cluster3	0.12985	-1.27385	-0.43609	0.600438	1.56915	-0.589503
BnaC08g23510D	Cluster3	0.855926	-1.19035	0.529406	0.445835	-1.3611	0.720286	BnaC03g76450D	Cluster3	-1.91988	0.101723	0.688453	-0.0607827	0.352914	0.837568
BnaC08g24040D	Cluster3	1.08448	0.158013	-1.69139	-0.570248	0.293197	0.725948	BnaC04g18890D	Cluster3	-1.77206	-0.0542488	-0.0634394	0.683649	1.17668	0.0294206
BnaC09g00500D	Cluster3	0.72691	-0.0560163	-1.24449	-1.16971	0.745276	0.998027	BnaC04g20170D	Cluster3	-1.58985	-0.0455014	-0.591584	0.248513	1.21449	0.763938
BnaC09g00770D	Cluster3	1.94399	-0.468674	-0.275249	-0.693273	-0.651169	0.144378	BnaC05g24980D	Cluster3	-0.975933	-0.831003	-0.821464	0.428478	0.901509	1.29841
BnaC09g00910D	Cluster3	1.80457	-0.322177	-0.122438	-1.26668	-0.135761	0.0424835	BnaC05g48060D	Cluster3	-1.58713	0.0359386	0.470959	-0.746471	1.04043	0.786276
BnaC09g01330D	Cluster3	1.66169	0.609691	-1.16566	-0.398537	-0.130616	-0.576567	BnaC05g48220D	Cluster3	-1.03591	-0.190613	-0.221882	-0.79607	1.70908	0.535388
BnaC09g19020D	Cluster3	1.31593	-0.182142	-1.36775	-0.86915	0.568389	0.534716	BnaC06g15020D	Cluster3	-1.66234	-0.657936	0.0315344	0.590445	0.92672	0.771574
BnaCnng01100D	Cluster3	1.96216	-0.458008	-0.804363	-0.11299	-0.0607552	-0.526039	BnaC06g18110D	Cluster3	-1.346	0.826045	0.093654	-0.840655	1.33629	-0.0693322
BnaCnng01150D	Cluster3	1.96591	-0.129466	-0.657154	-0.727174	-0.0593355	-0.392783	BnaC06g25470D	Cluster3	-1.47588	0.245549	-0.478228	-0.448918	1.03464	1.12284
BnaCnng23000D	Cluster3	0.132198	0.14607	-0.775337	-1.45367	0.560529	1.39021	BnaC06g35000D	Cluster3	-1.74841	0.0213546	-0.366473	0.223028	0.867415	1.00308
BnaCnng40150D	Cluster3	0.744701	-0.377142	-1.73368	0.561253	0.976287	-0.171413	BnaC06g35340D	Cluster3	-1.39104	-0.879821	-0.141132	1.1706	0.87581	0.36559
BnaC01g35080D	Cluster3	1.95198	-0.470363	-0.695239	-0.608725	0.1335	-0.311151	BnaC07g42500D	Cluster3	-1.3515	-0.257589	0.645319	0.787293	-0.925477	1.10196
BnaC02g01150D	Cluster3	1.19881	-1.7057	-0.271999	0.25438	-0.172023	0.696535	BnaC08g18340D	Cluster3	-0.390192	-1.7106	0.760748	1.07351	-0.145038	0.411572
BnaC03g72180D	Cluster3	0.672094	0.810872	-1.07136	-1.29811	1.01985	-0.133356	BnaCnng02070D	Cluster3	-1.6402	0.507787	-0.218561	0.368614	1.32356	-0.341203
BnaC05g47920D	Cluster3	0.776899	-0.383501	-1.8583	0.46161	0.701257	0.302036	BnaCnng06020D	Cluster3	-0.530048	-1.6594	0.10915	0.506938	0.307731	1.26563
BnaC09g00300D	Cluster3	1.32109	-1.43066	-0.782559	-0.169949	0.567439	0.49464	BnaCnng29200D	Cluster3	0.268736	-1.40022	-0.561351	-0.286846	1.54221	0.437473
BnaC09g49030D	Cluster3	1.93452	-0.251077	-0.851376	-0.643735	-0.231312	0.042978	BnaA01g06740D	Cluster3	0.40647	-1.99105	0.211358	0.815868	0.229407	0.32795
BnaA10g24580D	Cluster3	0.332415	-0.828888	1.00673	-0.934305	-0.842989	1.26704	BnaA01g17780D	Cluster3	-1.05675	-0.748228	-0.0810093	-0.375404	1.68703	0.574363
BnaC01g33090D	Cluster3	1.949	-0.67171	-0.69741	-0.488873	0.0561902	-0.147197	BnaA04g09630D	Cluster3	-1.5883	-0.100393	0.346766	-0.103778	1.52634	-0.0806299
BnaC02g45070D	Cluster3	1.98835	-0.141212	-0.502029	-0.522922	-0.125554	-0.69663	BnaA05g07660D	Cluster3	0.390863	-2.04006	0.391401	0.476069	0.390863	0.390863
BnaCnng54360D	Cluster3	1.15314	-1.25399	-1.1917	0.151628	0.614067	0.526856	BnaA05g29900D	Cluster3	0.570481	-1.95863	0.690954	0.316902	0.49688	-0.116589
BnaA03g27300D	Cluster3	1.71024	-0.707641	-0.378676	0.357002	0.150778	-1.1317	BnaA05g32590D	Cluster3	-0.767955	-1.40531	0.775934	-0.0802614	0.132507	1.34509
BnaA04g12720D	Cluster3	1.60021	-0.073621	-1.04729	0.563435	-0.0335314	-1.00921	BnaA07g26970D	Cluster3	-0.980457	-0.167502	-0.97142	0.216997	0.173253	1.72913
BnaA06g17000D	Cluster3	1.93764	-0.227781	-0.181677	-0.579098	-0.0415589	-0.907521	BnaA07g38400D	Cluster3	0.277123	-1.98301	0.242489	0.761576	0.58092	0.120899
BnaAnng21760D	Cluster3	0.210762	-0.346614	-0.592381	-0.761572	-0.437208	1.92701	BnaA08g07250D	Cluster3	0.16501	-1.91669	-0.180995	0.649919	0.744336	0.538416
BnaC02g00650D	Cluster3	1.98481	-0.126014	-0.769034	-0.312534	-0.225023	-0.552203	BnaA08g29410D	Cluster3	0.4676	-1.70963	-0.301764	-0.28736	0.97998	0.851177
BnaC05g40920D	Cluster3	0.621974	0.48415	-1.96724	0.644866	-0.0782878	0.294534	BnaA09g34080D	Cluster3	0.282755	-1.71275	-0.421104	0.00482722	1.15208	0.694187
BnaC07g05330D	Cluster3	0.140588	-0.132074	-1.52698	0.0579552	-0.153267	1.61378	BnaA10g00780D	Cluster3	0.252556	-1.86667	0.109063	1.11868	0.431713	-0.0453483
BnaC07g40350D	Cluster3	1.98604	-0.560907	-0.685204	-0.0801624	-0.175881	-0.483889	BnaA10g04750D	Cluster3	-1.56571	0.217039	-0.40841	-0.222822	0.586831	1.39307
BnaC08g41300D	Cluster3	0.908301	-0.474838	-1.24891	-0.786431	0.30684	1.29504	BnaAnng00150D	Cluster3	-1.61289	-0.166104	-0.0211308	0.0302813	0.251099	1.51874
BnaC09g00560D	Cluster3	1.99254	-0.442307	-0.785141	-0.354841	-0.266863	-0.143391	BnaC01g41400D	Cluster3	0.384263	-2.03057	0.608212	0.346031	0.346031	0.346031
BnaCnng55470D	Cluster3	1.24243	-0.584668	-1.15478	-0.85269	0.407392	0.942319	BnaC01g44750D	Cluster3	0.250507	-1.68919	-0.63199	0.288615	0.809425	0.972631
BnaA01g01800D	Cluster3	1.53236	-1.61394	-0.157801	0.110718	0.092995	0.0356654	BnaC02g00470D	Cluster3	0.202708	-1.01819	-1.24541	-0.0530246	0.798091	1.31582
BnaA01g03820D	Cluster3	1.84039	0.101621	-0.886961	-0.0606341	-0.0985797	-0.89584	BnaC02g01120D	Cluster3	0.618439	-1.15789	-0.942722	-0.420502	1.39922	0.503451
BnaA01g17650D	Cluster3	2.03934	-0.460635	-0.372277	-0.368938	-0.460635	-0.376856	BnaC02g01720D	Cluster3	0.715982	-1.68902	0.0438046	0.797801	0.768402	-0.636969
BnaA01g34560D	Cluster3	1.65463	-0.952493	-0.946772	-0.457251	0.390826	0.311061	BnaC02g11470D	Cluster3	0.229674	-1.89362	-0.101502	0.951255	0.167497	0.646694
BnaA02g13880D	Cluster3	1.7744	0.172916	-0.960545	-0.685271	-0.58888	0.287381	BnaC03g29400D	Cluster3	0.614082	-2.00553	0.301309	0.500033	0.502205	0.0879006
BnaA02g35050D	Cluster3	2.03711	-0.280264	-0.439212	-0.439212	-0.439212	-0.439212	BnaC04g03640D	Cluster3	0.471463	-2.03372	0.296127	0.486742	0.471463	0.307925
BnaA03g15610D	Cluster3	1.38828	-0.259983	-1.42335	-0.687101	0.379807	0.602346	BnaC04g07470D	Cluster3	-1.19765	-1.25843	1.15847	0.606415	0.474697	0.216497
BnaA03g52350D	Cluster3	1.00574	-1.81984	0.283031	0.725355	-0.257675	0.0633981	BnaC04g13900D	Cluster3	-1.69789	-0.104681	-0.222104	0.0884481	1.26356	0.672672
BnaA03g58900D	Cluster3	0.758779	0.711814	-1.57597	0.580213	0.464193	-0.939028	BnaC04g38750D	Cluster3	-1.81492	-0.494181	0.266399	0.68371	0.679495	0.679495
BnaA04g19440D	Cluster3	2.04124	-0.408248	-0.408248	-0.408248	-0.408248	-0.408248	BnaC05g47340D	Cluster3	0.278855	-1.82594	0.267154	1.19615	-0.161263	0.245048
BnaA05g32630D	Cluster3	0.932719	-1.00957	-1.48954	0.306531	0.582573	0.677288	BnaC05g48200D	Cluster3	0.313263	-1.98326	0.350567	0.768088	0.0479886	0.503359
BnaA05g32760D	Cluster3	1.26419	0.00840084	-1.81545	0.173606	0.123022	0.246225	BnaC07g22980D	Cluster3	-0.25064	-1.62702	-0.512779	0.522032	0.866942	1.00147
BnaA05g32770D	Cluster3	1.33051	-0.64008	-1.46453	0.564433	-0.304215	0.513875	BnaC08g30360D	Cluster3	-0.208148	-1.56623	-0.508087	0.446707	1.34266	0.493101
BnaA06g09750D	Cluster3	2.04124	-0.408248	-0.408248	-0.408248	-0.408248	-0.408248	BnaC08g41550D	Cluster3	-0.931512	-1.44112	0.00310715	0.595671	1.13926	0.634591
BnaA06g12760D	Cluster3	2.04052	-0.39482	-0.39482	-0.461241	-0.39482	-0.39482	BnaC09g21260D	Cluster3	-0.303787	-1.38971	-0.00442246	-0.464556	0.621664	1.54082
BnaA06g15670D	Cluster3	1.65335	0.109805	-0.64116	-0.754364	0.592925	-0.960556	BnaCnng52460D	Cluster3	-1.76443	-0.450222	0.401259	0.0788554	0.946427	0.788114
BnaA06g33690D	Cluster3	2.04124	-0.408248	-0.408248	-0.408248	-0.408248	-0.408248	BnaCnng60140D	Cluster3	0.114196	-1.72855	-0.482142	0.438863	1.14515	0.512479
BnaA07g06370D	Cluster3	2.01553	-0.20209	-0.48516	-0.630325	-0.450355	-0.247595	BnaA01g11440D	Cluster3	-1.59738	-0.892897	0.484214	0.447069	0.807491	0.751499
BnaA07g09540D	Cluster3	2.04124	-0.408248	-0.408248	-0.408248	-0.408248	-0.408248	BnaA01g17790D	Cluster3	-0.909861	-0.0641517	-0.519878	-0.918095	1.47621	0.93578
BnaA07g09660D	Cluster3	2.04124	-0.408248	-0.408248	-0.408248	-0.408248	-0.408248	BnaA02g27280D	Cluster3	0.058107	-0.909129	-1.17564	0.166772	1.64778	0.212108
BnaA07g10030D	Cluster3	2.03728	-0.438605	-0.438605	-0.282858	-0.438605	-0.438605	BnaA06g20600D	Cluster3	-1.19948	-1.23812	0.773407	0.283417	1.13566	0.245121
BnaA07g35660D	Cluster3	0.557274	-0.628189	-1.72523	0.998302	0.440858	0.356987	BnaA07g12530D	Cluster3	-0.56657	-1.1132	0.938723	-0.764894	0.105051	1.40089
BnaA08g00680D	Cluster3	2.04124	-0.408248	-0.408248	-0.408248	-0.408248	-0.408248	BnaA09g49210D	Cluster3	-1.4466	-0.0691177	-0.464813	0.11961	0.244645	1.61628
BnaA09g00800D	Cluster3	0.710584	0.369382	-1.25533	-0.689272	1.41565	-0.551008	BnaA09g56340D	Cluster3	-0.681102	-0.738431	-0.705966	-0.429799	1.13114	1.42416
BnaA09g16100D	Cluster3	2.04124	-0.408248	-0.408248	-0.408248	-0.408248	-0.408248	BnaAnng39990D	Cluster3	-1.02372	0.346139	-0.911977	-0.182342	1.72184	0.0500665
BnaA09g18000D	Cluster3	2.0382	-0.452112	-0.452112	-0.335708	-0.452112	-0.346158	BnaAnng42000D	Cluster3	-1.06799	-0.24963	-1.10791	0.955753	1.27156	0.19822
BnaA09g53380D	Cluster3	2.02971	-0.265069	-0.287383	-0.492419	-0.492419	-0.492419	BnaC03g11240D	Cluster3	-1.53022	-0.580146	0.310686	1.14602	0.917727	-0.264065
BnaAnng00180D	Cluster3	1.39012	0.311037	-1.51035	0.552566	-0.604108	-0.139262	BnaC03g32660D	Cluster3	-0.901343	-1.50486	0.258706	0.291578	0.771706	1.08421
BnaAnng24130D	Cluster3	2.03911	-0.400214	-0.348565	-0.489905	-0.400214	-0.400214	BnaC03g44920D	Cluster3	-0.692272	-1.39458	0.000324914	0.00387819	0.590128	1.49252
BnaAnng34520D	Cluster3	2.02582	-0.591933	-0.512528	-0.307121	-0.307121	-0.307121	BnaC03g78200D	Cluster3	-1.65174	-0.294201	0.554183	0.652993	-0.398341	1.13711
BnaAnng38290D	Cluster3	2.04124	-0.408248	-0.408248	-0.408248	-0.408248	-0.408248	BnaC04g49080D	Cluster3	0.182179	-1.72328	-0.542191	0.320829	1.03468	0.72778
BnaAnng40150D	Cluster3	2.03517	-0.340317	-0.297507	-0.487726	-0.487726	-0.421897	BnaC08g41890D	Cluster3	-1.65102	-0.309261	-0.301328	0.278977	0.842228	1.1404
BnaC01g34520D	Cluster3	1.93213	-0.666449	-0.663864	-0.617832	0.0170036	-0.000989366	BnaC09g01240D	Cluster3	0.263712	-0.754074	-1.60234	0.229169	0.983857	0.879678
BnaC01g35230D	Cluster3	1.96843	-0.80343	-0.327188	-0.152324	-0.103375	-0.582111	BnaC09g12840D	Cluster3	-0.298935	-0.962597	-0.988754	0.430057	0.146948	1.67328
BnaC01g37340D	Cluster3	1.91053	-0.85817	-0.655744	-0.392174	-0.123909	0.11947	BnaCnng58730D	Cluster3	-0.452077	-1.63727	0.575524	0.156556	1.32599	0.0312739
BnaC01g40290D	Cluster3	1.13246	0.297109	-1.60623	-0.589263	-0.0691071	0.835027	BnaA01g07270D	Cluster3	-1.20452	-1.05421	-0.281677	0.578649	1.20376	0.757994
BnaC02g00380D	Cluster3	1.13086	-0.536872	-0.748913	-1.11019	-0.0152377	1.28036	BnaA02g12540D	Cluster3	-1.01508	-0.951888	-0.564042	0.507398	1.48108	0.542528
BnaC02g00690D	Cluster3	1.99436	-0.640836	-0.522196	-0.492575	-0.309336	-0.0294132	BnaA02g17630D	Cluster3	-0.613738	-0.914841	-0.964883	0.165317	0.921243	1.4069
BnaC02g03080D	Cluster3	2.00516	-0.390749	-0.615182	-0.56068	-0.0820347	-0.356516	BnaA02g31700D	Cluster3	-1.28848	-0.411385	-0.693353	0.74672	0.200052	1.44645
BnaC02g03190D	Cluster3	1.90955	-0.636585	-0.82601	-0.330027	-0.332637	0.215713	BnaA05g09050D	Cluster3	-0.575494	-0.757023	-0.824389	1.67383	-0.257316	0.740389
BnaC02g37000D	Cluster3	1.48627	-0.407993	-1.48619	-0.341275	0.278004	0.471186	BnaA06g00690D	Cluster3	0.420387	-1.71535	0.136401	1.28935	0.243859	-0.374651
BnaC02g37180D	Cluster3	2.03362	-0.297678	-0.477178	-0.304411	-0.477178	-0.477178	BnaA07g23360D	Cluster3	0.452014	-1.72308	0.194062	0.478822	1.13001	-0.531823
BnaC02g45190D	Cluster3	1.90182	-0.813495	-0.461436	-0.681207	-0.119266	0.17359	BnaA09g01540D	Cluster3	-0.893315	-0.599439	-0.667251	1.38656	1.15347	-0.380019
BnaC03g41110D	Cluster3	2.04124	-0.408248	-0.408248	-0.408248	-0.408248	-0.408248	BnaAnng11660D	Cluster3	-0.818873	-0.962713	-0.549335	0.665182	1.63007	0.0356704
BnaC03g41570D	Cluster3	2.04124	-0.408248	-0.408248	-0.408248	-0.408248	-0.408248	BnaC03g76620D	Cluster3	-1.54499	-0.60682	-0.237389	1.23195	0.602135	0.55511
BnaC03g60490D	Cluster3	1.10049	-1.41866	-0.0221741	0.0946634	-0.809009	1.05469	BnaC04g16840D	Cluster3	-1.26749	-0.107959	-0.845941	0.208222	0.460492	1.55267
BnaC03g67500D	Cluster3	1.89861	-0.633771	-0.0809522	-0.0117315	-0.973336	-0.198822	BnaC06g17590D	Cluster3	-0.550479	-1.58086	-0.0473973	1.36043	0.479943	0.338371
BnaC04g10370D	Cluster3	2.04124	-0.408248	-0.408248	-0.408248	-0.408248	-0.408248	BnaC06g27850D	Cluster3	-0.930025	-0.638557	-0.895967	0.256435	0.64531	1.5628
BnaC04g27410D	Cluster3	1.68065	-0.445119	-0.353993	-0.123923	0.501431	-1.25904	BnaC07g29570D	Cluster3	0.236884	-0.777499	-1.52838	0.885072	1.1015	0.0824246
BnaC05g18940D	Cluster3	2.04124	-0.408248	-0.408248	-0.408248	-0.408248	-0.408248	BnaC08g41110D	Cluster3	-0.92801	-0.221655	-1.29872	0.673265	0.455017	1.3201
BnaC05g22800D	Cluster3	2.02311	-0.415152	-0.290085	-0.375695	-0.290085	-0.652094	BnaC08g42240D	Cluster3	-0.0700778	-1.61197	0.859353	1.24631	-0.124811	-0.298812
BnaC05g43050D	Cluster3	1.79498	-0.953833	-0.850549	-0.200683	-0.0980077	0.308089	BnaC08g49660D	Cluster3	0.135699	-1.8726	0.517914	1.09007	0.135699	-0.00678013
BnaC05g47160D	Cluster3	0.832441	-0.563542	-1.43162	-0.361884	0.193639	1.33097	BnaC09g00470D	Cluster3	0.835979	-1.87571	0.139937	-0.0772336	0.862684	0.114344
BnaC06g06190D	Cluster3	1.55728	-0.752727	-0.387067	-1.18031	0.676699	0.0861201	BnaCnng39980D	Cluster3	-1.1941	0.00587199	-0.327571	-0.836571	1.16937	1.18301
BnaC06g23440D	Cluster3	1.65425	-0.680226	-1.2967	0.292521	-0.113945	0.144093	BnaA01g29240D	Cluster3	-0.675905	0.0734887	-0.851038	-0.0380988	1.9076	-0.416048
BnaC06g24220D	Cluster3	1.36875	-0.969454	-0.921004	1.07751	-0.385068	-0.170727	BnaA01g31240D	Cluster3	-1.01456	-0.422124	-0.416932	-0.50496	0.639741	1.71883
BnaC06g30410D	Cluster3	0.73969	0.427603	-1.72457	-0.614147	0.244708	0.926717	BnaA05g02380D	Cluster3	-0.352133	-0.906708	-0.347083	0.0637018	1.94161	-0.399388
BnaC08g07650D	Cluster3	1.43718	-0.440669	-0.933754	-1.03888	0.0926238	0.883495	BnaA07g15460D	Cluster3	-1.05703	-0.738024	0.819901	-0.410226	1.56957	-0.18419
BnaC08g30120D	Cluster3	1.26868	-0.266775	-1.65987	-0.306355	0.533694	0.430628	BnaA08g24430D	Cluster3	-1.00552	-1.05855	-0.167484	0.913596	1.41303	-0.0950674
BnaC08g39740D	Cluster3	0.570086	-1.21418	-0.741335	0.672158	-0.629524	1.34279	BnaA09g35360D	Cluster3	-0.645496	-0.645496	-0.645496	-0.645496	1.28804	1.29394
BnaC09g00440D	Cluster3	1.47963	-1.22274	-0.945358	-0.187419	0.4778	0.39809	BnaAnng05260D	Cluster3	0.157089	-1.24391	-0.386009	0.511011	1.61125	-0.64943
BnaC09g01670D	Cluster3	2.02744	-0.356926	-0.20838	-0.539416	-0.42987	-0.492851	BnaC01g15520D	Cluster3	-0.540187	-0.663953	-0.540187	-0.406804	1.94055	0.210583
BnaCnng02210D	Cluster3	0.669237	-0.858647	-0.0221515	0.642858	-1.50174	1.07045	BnaC04g22440D	Cluster3	-0.512024	-0.725822	-1.14315	-0.0248974	1.13428	1.27162
BnaCnng05920D	Cluster3	0.808771	-1.54706	-0.143904	-0.743934	0.645439	0.98069	BnaC04g55340D	Cluster3	-1.02312	-1.14226	-0.243505	0.283748	1.4165	0.708643
BnaCnng13930D	Cluster3	1.50301	-1.45732	-0.456082	0.234738	0.499316	-0.323664	BnaC05g06260D	Cluster3	-0.989821	-1.30103	-0.0206134	0.21819	1.25716	0.836113
BnaCnng32870D	Cluster3	1.90596	-0.555658	-0.0722973	-0.373718	-0.954543	0.050258	BnaC07g08410D	Cluster3	-1.59329	-0.18083	-0.410803	0.081823	0.907007	1.19609
BnaCnng41150D	Cluster3	2.04124	-0.408248	-0.408248	-0.408248	-0.408248	-0.408248	BnaC07g26120D	Cluster3	-0.237015	-1.39409	-0.669374	0.430826	1.4911	0.378551
BnaCnng60870D	Cluster3	0.483148	-0.268704	-0.524927	-0.331567	1.75329	-1.11124	BnaC07g36580D	Cluster3	-0.948349	-1.072	-0.539393	0.533927	1.41507	0.610741
BnaCnng69930D	Cluster3	0.75279	-1.02119	-1.31342	-0.215216	0.851517	0.945519	BnaC07g47720D	Cluster3	0.0284163	-1.83404	-0.08762	0.358309	1.16835	0.36659
BnaCnng71290D	Cluster3	2.00237	-0.606963	-0.643776	-0.137579	-0.316764	-0.297292	BnaA02g11760D	Cluster3	-0.679754	-0.679754	-0.511551	-0.183016	0.112961	1.94112
BnaCnng75920D	Cluster3	1.99272	-0.683218	-0.620066	-0.342496	-0.185762	-0.161181	BnaA02g18060D	Cluster3	-1.03502	-1.1413	0.697604	0.856442	1.08973	-0.467448
BnaA01g21580D	Cluster3	1.82762	-0.621174	-0.300178	-1.08081	0.102589	0.0719496	BnaA09g02250D	Cluster3	-1.01839	-0.766892	0.0425019	0.315248	-0.347989	1.77552
BnaA01g36200D	Cluster3	1.85142	-1.03659	0.0546975	-0.123145	-0.690222	-0.0561671	BnaA09g40500D	Cluster3	-1.00317	-0.305255	-0.443607	-0.522268	0.487259	1.78704
BnaA01g36380D	Cluster3	1.33769	-0.840738	-0.934481	-0.443157	-0.282947	1.16364	BnaA10g11890D	Cluster3	-1.60715	0.0923247	0.670545	-0.624721	0.239697	1.2293
BnaA02g01000D	Cluster3	0.839124	-1.44614	-0.104629	-0.499914	-0.17196	1.38352	BnaC02g29240D	Cluster3	-0.886234	-0.662004	-0.077381	0.683448	-0.724617	1.66679
BnaA02g21750D	Cluster3	1.04693	-0.165238	-1.74574	-0.185474	0.175549	0.873971	BnaC03g04460D	Cluster3	-1.13178	-0.543427	0.571491	-0.963842	1.15778	0.909783
BnaA02g37140D	Cluster3	0.58002	-0.663199	-1.55793	-0.140424	1.19894	0.5826	BnaC05g00780D	Cluster3	-0.751925	-1.04803	-0.388399	0.741581	-0.167919	1.6147
BnaA03g17390D	Cluster3	0.656846	-1.42969	-1.1359	0.604111	0.747989	0.556639	BnaC06g29040D	Cluster3	-0.0961588	-1.5497	-0.580928	0.674624	1.32012	0.232042
BnaA03g33860D	Cluster3	0.830958	-1.10357	0.156817	-0.667578	1.46746	-0.684086	BnaC07g14650D	Cluster3	0.491593	-1.8318	0.147727	0.966764	0.571611	-0.345893
BnaA03g34750D	Cluster3	1.00811	-1.8812	-0.212153	0.292531	0.396359	0.396359	BnaCnng05910D	Cluster3	-0.618855	-1.04292	0.490929	-0.358224	1.76228	-0.233213
BnaA04g17580D	Cluster3	0.991129	-0.0647612	-1.12401	-1.18439	0.248138	1.13389	BnaCnng45890D	Cluster3	0.417312	-0.27476	-1.45704	0.987041	1.05802	-0.730569
BnaA06g15400D	Cluster3	1.53648	-0.505883	-0.132352	0.316445	-1.48139	0.266704	BnaA01g02570D	Cluster3	-0.620842	-1.29354	-0.677364	1.24761	0.778366	0.565771
BnaA06g16040D	Cluster3	0.95044	-0.113011	-1.1038	-1.03764	-0.0330395	1.33706	BnaA01g16010D	Cluster3	-1.90467	-0.00556717	0.0423568	0.250785	0.808549	0.808549
BnaA07g07890D	Cluster3	1.89953	-0.379204	-0.374095	-0.783131	-0.644604	0.281507	BnaA01g33320D	Cluster3	-1.61157	0.169694	-0.644724	0.121696	0.901328	1.06357
BnaA07g14170D	Cluster3	1.36484	0.446874	-0.907487	-0.322426	0.668468	-1.25027	BnaA02g15770D	Cluster3	-1.37528	-1.17709	0.700659	0.828922	0.616297	0.406484
BnaA07g17740D	Cluster3	1.0627	-1.52499	-0.361998	-0.562048	0.431257	0.955073	BnaA02g19210D	Cluster3	-1.88849	-0.181063	0.406068	0.101691	0.835664	0.726128
BnaA07g31870D	Cluster3	1.07665	-1.16348	-1.28307	0.609907	0.68007	0.0799242	BnaA03g05390D	Cluster3	-0.977579	-0.673563	-1.02624	0.97002	1.11732	0.590036
BnaA08g10900D	Cluster3	1.11633	-0.158147	-1.74983	-0.229745	0.295664	0.725729	BnaA03g11670D	Cluster3	-1.09452	-0.667068	-0.717051	0.530173	1.55023	0.398236
BnaA08g21440D	Cluster3	1.93761	-0.676435	-0.637948	0.162125	-0.545055	-0.240299	BnaA03g41770D	Cluster3	-1.07852	-1.1423	-0.34788	0.635008	1.2296	0.704096
BnaA08g23220D	Cluster3	1.00183	-0.768624	-0.77994	-0.859289	-0.0285682	1.43459	BnaA03g55810D	Cluster3	-0.968715	0.475862	-0.903519	-0.744001	1.36571	0.774667
BnaA08g29410D	Cluster3	2.02768	-0.619237	-0.288995	-0.416299	-0.374225	-0.328924	BnaA03g60230D	Cluster3	-1.13345	-0.686012	0.407766	-0.485446	1.67078	0.22637
BnaA09g40650D	Cluster3	1.95796	-0.955106	-0.225079	-0.256921	-0.290694	-0.230163	BnaA04g16490D	Cluster3	-1.05734	-0.584459	-0.286394	-0.0834453	1.85084	0.160805
BnaA10g08150D	Cluster3	1.33385	-0.231325	-0.988582	-1.17259	0.172461	0.88619	BnaA05g04010D	Cluster3	0.740606	-1.58645	-0.229742	-0.353432	1.32112	0.107897
BnaA10g17180D	Cluster3	2.01067	-0.697113	-0.429335	-0.395958	-0.170267	-0.318001	BnaA05g12830D	Cluster3	-1.4226	-0.687068	-0.298927	0.329797	0.769816	1.30898
BnaA10g27170D	Cluster3	1.14688	-1.24148	-1.02846	1.0079	0.235306	-0.120144	BnaA05g17950D	Cluster3	-1.87981	-0.198107	0.6009	0.172112	0.348344	0.956563
BnaA10g30380D	Cluster3	1.29474	-0.828316	-0.083524	-1.22052	1.04734	-0.209716	BnaA05g24740D	Cluster3	-0.62169	-1.43046	0.335126	-0.417113	1.02385	1.11028
BnaAnng28250D	Cluster3	1.21887	-0.815174	-1.34296	-0.10284	0.024687	1.01742	BnaA05g29090D	Cluster3	-1.20786	-1.23955	0.101957	1.10327	0.673386	0.568805
BnaAnng39460D	Cluster3	1.45598	-0.876906	-1.33291	-0.0526331	0.460388	0.346085	BnaA05g32770D	Cluster3	-0.768245	-0.987185	-0.853825	0.412338	0.850464	1.34645
BnaC01g32800D	Cluster3	1.87156	-0.327628	0.112196	-1.02486	-0.062892	-0.568371	BnaA06g12050D	Cluster3	-0.608445	-1.4762	0.785662	-0.110309	0.0611591	1.34813
BnaC01g32850D	Cluster3	1.7949	0.0596991	-0.506525	-1.22903	-0.0422005	-0.0768382	BnaA06g20450D	Cluster3	-1.73802	-0.553904	0.292369	0.461519	1.07821	0.45983
BnaC01g32970D	Cluster3	1.68358	-1.1023	-0.832083	-0.290871	0.155032	0.386639	BnaA06g26480D	Cluster3	-0.416384	-1.70662	-0.198654	0.550116	0.848303	0.923237
BnaC01g33020D	Cluster3	1.37405	-1.14815	-0.886004	-0.349295	0.939028	0.0703685	BnaA06g27000D	Cluster3	-0.704986	-1.68399	0.365066	1.00229	0.571802	0.449821
BnaC01g33100D	Cluster3	1.7262	0.0587247	-1.03288	-0.957891	0.0280686	0.177776	BnaA06g27980D	Cluster3	-1.38059	0.248792	-0.473486	-0.533582	0.726057	1.41281
BnaC01g33110D	Cluster3	1.89163	-0.465089	-0.229797	-1.06669	-0.00863546	-0.121418	BnaA06g28140D	Cluster3	-0.739109	-0.881295	-0.00912993	-0.00270953	1.8989	-0.266661
BnaC01g33260D	Cluster3	1.87819	-0.284259	-0.408363	-1.05488	0.162172	-0.292858	BnaA06g28320D	Cluster3	-1.33765	-0.826206	-0.441635	0.710527	0.819507	1.07545
BnaC01g33330D	Cluster3	1.63701	-0.107688	-0.98121	-1.02959	0.532163	-0.0506823	BnaA06g39330D	Cluster3	-0.814707	-0.990275	-0.695549	0.412977	0.532734	1.55482
BnaC01g33490D	Cluster3	1.30803	-1.45065	-0.697443	-0.237098	0.362643	0.714509	BnaA07g08270D	Cluster3	-1.8294	-0.315941	0.127222	0.375265	0.668126	0.974725
BnaC01g33680D	Cluster3	2.01406	-0.329701	-0.446447	-0.610315	-0.132002	-0.495599	BnaA07g10970D	Cluster3	-1.34225	-0.295035	0.670518	-0.356544	-0.24912	1.57243
BnaC01g33850D	Cluster3	2.01494	-0.653258	-0.455025	-0.351731	-0.157985	-0.396938	BnaA07g22580D	Cluster3	-0.113371	-1.629	0.570909	-0.443239	0.303633	1.31107
BnaC01g34250D	Cluster3	1.66211	-0.174922	-0.300871	-1.03759	0.642785	-0.791518	BnaA07g22930D	Cluster3	0.234004	-1.89342	0.0640761	0.278566	1.112	0.204772
BnaC01g34360D	Cluster3	2.01126	-0.580891	-0.501803	-0.293601	-0.120229	-0.514732	BnaA07g35580D	Cluster3	-1.01799	-0.838882	-0.666624	0.517569	0.485352	1.52057
BnaC01g34490D	Cluster3	1.72428	0.0468189	-0.40767	-1.32652	-0.239988	0.20308	BnaA07g35920D	Cluster3	-1.21076	-0.742337	-0.654073	0.437257	1.15467	1.01524
BnaC01g34640D	Cluster3	2.01091	-0.127496	-0.355193	-0.36373	-0.540516	-0.623979	BnaA07g36180D	Cluster3	-1.35373	-0.900805	0.139732	0.536977	0.155141	1.42268
BnaC01g35020D	Cluster3	1.8494	-0.35261	-0.488007	-0.222676	0.262174	-1.04828	BnaA08g14890D	Cluster3	-1.09222	-0.699905	-0.632324	0.012015	1.14586	1.26658
BnaC01g35480D	Cluster3	1.03704	-0.787186	-1.4966	-0.137874	0.483156	0.901464	BnaA08g22390D	Cluster3	-0.69851	-1.70557	0.718915	0.836178	0.309001	0.53999
BnaC01g37570D	Cluster3	1.62255	-0.720077	-1.16397	-0.437625	0.52002	0.179105	BnaA08g23720D	Cluster3	-0.984431	-0.681169	0.801024	-1.03268	1.12045	0.776807
BnaC01g37640D	Cluster3	1.27407	-1.33877	-0.614592	-0.572224	0.406529	0.844994	BnaA09g00820D	Cluster3	-1.42232	-0.983373	0.0296503	0.501093	0.925158	0.949788
BnaC01g37750D	Cluster3	0.870877	-0.910833	-0.837613	-0.475702	1.56219	-0.208914	BnaA09g19630D	Cluster3	-1.72022	-0.464933	-0.0740559	0.857348	0.92625	0.475612
BnaC01g37790D	Cluster3	1.96902	-0.538748	-0.796258	-0.403567	-0.183336	-0.0471083	BnaA09g46850D	Cluster3	-0.770785	-0.655262	-0.87521	-0.170279	0.983491	1.48805
BnaC01g37810D	Cluster3	1.8919	0.155863	-0.430981	-0.532805	-0.130122	-0.953859	BnaA09g48890D	Cluster3	-1.02085	-1.30391	0.115216	0.72244	1.29887	0.188235
BnaC01g38030D	Cluster3	1.85602	-0.68375	-0.56714	-0.140409	0.332593	-0.797311	BnaA09g56980D	Cluster3	-1.16997	-0.786846	0.410136	0.26831	1.6278	-0.349437
BnaC01g38040D	Cluster3	1.73337	-0.154677	-0.789465	-1.13506	0.165724	0.18011	BnaA10g23290D	Cluster3	-1.84805	0.321438	-0.355699	0.520156	0.401286	0.96087
BnaC01g38050D	Cluster3	0.641515	-1.09954	-1.18875	-0.21759	0.63129	1.23307	BnaAnng00120D	Cluster3	-1.13148	-0.00302054	-0.611368	-0.523216	0.635626	1.63346
BnaC01g38100D	Cluster3	1.01113	-1.27236	-1.0907	-0.160278	0.752947	0.759263	BnaAnng00300D	Cluster3	-0.16235	-1.09688	0.187562	0.184092	1.72978	-0.842198
BnaC01g38170D	Cluster3	1.56577	-1.50476	-0.219891	-0.291697	0.0685857	0.381994	BnaAnng00400D	Cluster3	-1.35071	-0.530101	-0.461727	0.0276297	1.13288	1.18203
BnaC01g38270D	Cluster3	1.42205	-1.43877	0.130337	-0.0962583	-0.6725	0.655137	BnaAnng05910D	Cluster3	-1.22507	-1.17184	0.971237	0.081665	0.302652	1.04136
BnaC01g38310D	Cluster3	0.889138	-1.42874	-0.923153	-0.0776948	1.01861	0.52184	BnaAnng07730D	Cluster3	-1.36876	-0.266485	-0.205484	-0.488706	0.989667	1.33977
BnaC01g38370D	Cluster3	1.77835	-0.883251	-0.0384854	-1.00237	-0.0693781	0.215136	BnaAnng19580D	Cluster3	-1.46278	-0.255892	-0.379788	-0.042938	0.648853	1.49255
BnaC01g38550D	Cluster3	1.65964	-0.57398	-1.08883	-0.265202	0.692864	-0.424489	BnaAnng28200D	Cluster3	-0.646569	-1.34913	1.21281	0.194996	1.02881	-0.440914
BnaC01g38560D	Cluster3	1.7741	-0.924125	-0.429921	-0.442712	0.566968	-0.544312	BnaAnng30950D	Cluster3	-1.81035	0.473813	-0.114698	-0.2387	0.851101	0.838831
BnaC01g38600D	Cluster3	0.525063	-0.701569	-0.605911	-1.27992	0.807397	1.25494	BnaAnng39780D	Cluster3	-1.4155	0.0714417	-0.596342	0.0178931	0.333837	1.58867
BnaC01g43860D	Cluster3	1.86962	-0.778509	-0.785731	-0.343635	0.303967	-0.265709	BnaC01g38670D	Cluster3	-1.38121	-0.545438	-0.293602	0.535519	0.134342	1.55039
BnaC01g43980D	Cluster3	1.87979	-0.366139	-0.339864	-0.937654	0.275461	-0.511598	BnaC01g40110D	Cluster3	-1.2356	-0.117044	-1.05258	0.663164	0.426915	1.31515
BnaC01g44040D	Cluster3	1.85539	-0.133908	-0.296176	-0.91402	0.237161	-0.748452	BnaC01g40290D	Cluster3	-0.721426	-0.451523	-1.21491	0.258821	0.581677	1.54736
BnaC01g44130D	Cluster3	1.90278	-0.844366	-0.676803	-0.0423991	0.103403	-0.442617	BnaC01g40400D	Cluster3	-1.00078	-0.41961	-0.762399	-0.241203	0.861965	1.56203
BnaC01g44140D	Cluster3	0.956043	-1.58609	-0.836254	0.181798	0.722728	0.561775	BnaC01g40540D	Cluster3	-1.04393	-1.23676	-0.303052	0.664685	1.01251	0.906543
BnaC01g44350D	Cluster3	1.57494	-1.33238	-0.578638	-0.370761	0.247959	0.458874	BnaC02g15380D	Cluster3	-1.19399	-0.91563	1.1868	-0.450393	0.988098	0.385118
BnaC01g44630D	Cluster3	1.10597	-0.677364	-0.686587	-1.28498	0.721209	0.821751	BnaC02g16010D	Cluster3	-0.747675	-1.30697	-0.373721	0.43888	0.535682	1.45381
BnaC01g44740D	Cluster3	1.22062	-0.131877	-0.617646	-1.57952	0.522432	0.585991	BnaC02g30350D	Cluster3	-1.38902	-0.755495	0.239316	-0.232007	0.839569	1.29764
BnaC01g44760D	Cluster3	1.82847	0.163443	-0.642151	-1.08763	-0.1183	-0.14384	BnaC02g31500D	Cluster3	0.446998	-1.58729	-0.603187	0.305776	0.0904076	1.34729
BnaC01g44900D	Cluster3	0.860241	-1.68203	-0.488074	-0.199096	0.669517	0.83944	BnaC02g33240D	Cluster3	-1.72903	-0.0307785	0.679084	-0.483962	0.570194	0.994492
BnaC02g00060D	Cluster3	1.62924	-0.809331	-1.03246	-0.551486	0.26253	0.501508	BnaC02g33590D	Cluster3	0.560219	-1.69931	-0.689308	0.530921	0.332709	0.96477
BnaC02g00250D	Cluster3	1.80118	-0.63937	-0.880236	-0.647548	0.390196	-0.0242176	BnaC02g45650D	Cluster3	-1.92542	0.325676	-0.0729367	0.440226	0.953936	0.27852
BnaC02g00310D	Cluster3	1.78263	-0.997696	-0.697878	-0.412401	-0.078996	0.404344	BnaC02g48330D	Cluster3	-1.63795	-0.464371	0.376925	0.677904	-0.165901	1.21339
BnaC02g00640D	Cluster3	1.929	-0.21408	-0.67702	-0.786418	0.12396	-0.375441	BnaC03g03920D	Cluster3	-0.840006	-1.47169	-0.0478609	0.411392	0.801879	1.14629
BnaC02g00680D	Cluster3	1.82617	0.0904181	-0.973831	-0.809255	-0.216382	0.0828805	BnaC03g04070D	Cluster3	-0.76339	-0.929647	-0.155865	-0.640092	1.34802	1.14097
BnaC02g00960D	Cluster3	1.89309	-0.921882	-0.0204051	-0.616664	-0.421862	0.0877256	BnaC03g04200D	Cluster3	-0.336123	-1.19499	-0.270083	-0.594678	0.913061	1.48282
BnaC02g00970D	Cluster3	1.14304	0.409781	-0.775435	-1.5868	0.206275	0.603139	BnaC03g04400D	Cluster3	-1.41113	-0.989614	0.300334	0.160362	1.09569	0.844356
BnaC02g00990D	Cluster3	1.46312	-1.48453	-0.0247135	0.121399	0.526839	-0.602113	BnaC03g08040D	Cluster3	0.0961887	-1.22311	-0.922861	0.00583885	0.495572	1.54837
BnaC02g01020D	Cluster3	1.85913	-0.0322113	-1.02083	-0.602785	-0.342976	0.139673	BnaC03g08700D	Cluster3	-0.822553	-0.67873	0.15119	-0.730445	0.284623	1.79592
BnaC02g01180D	Cluster3	1.97559	-0.12901	-0.369897	-0.533241	-0.144487	-0.79896	BnaC03g62030D	Cluster3	-1.9309	0.0839519	0.691149	-0.0880535	0.674702	0.569147
BnaC02g01260D	Cluster3	1.86594	-0.138241	-0.951955	-0.730881	0.147496	-0.192357	BnaC03g77470D	Cluster3	-0.0809625	-1.76053	0.233381	0.43652	1.27957	-0.107977
BnaC02g01270D	Cluster3	1.88342	-0.933123	-0.286548	0.0355593	0.00678376	-0.706097	BnaC04g06610D	Cluster3	-1.16078	-0.490874	-0.0777328	0.0429238	-0.152174	1.83864
BnaC02g01330D	Cluster3	1.75716	-0.932899	-0.855801	-0.372615	-0.00908407	0.413238	BnaC04g06880D	Cluster3	-1.80368	0.146629	0.0803421	-0.243404	0.949772	0.870336
BnaC02g01480D	Cluster3	1.94873	-0.202596	-0.283562	-0.891996	-0.0377313	-0.532844	BnaC04g07460D	Cluster3	-1.67682	-0.49973	1.14331	0.142878	0.772762	0.1176
BnaC02g01520D	Cluster3	1.99298	-0.28848	-0.514634	-0.553427	-0.025684	-0.610755	BnaC04g17850D	Cluster3	-1.79813	0.383913	-0.512226	0.901828	0.609137	0.415478
BnaC02g01670D	Cluster3	1.11363	-0.602054	-1.39941	-0.58208	0.635235	0.83467	BnaC04g29170D	Cluster3	-1.9947	0.347407	0.650672	0.0522113	0.353042	0.591373
BnaC02g01730D	Cluster3	1.89058	-0.354778	-0.361868	-0.624654	-0.834923	0.285638	BnaC04g35490D	Cluster3	-0.838604	-0.10502	-1.06564	-0.273047	0.655816	1.62649
BnaC02g01880D	Cluster3	0.839112	-1.14204	-1.18416	-0.109836	1.18721	0.409708	BnaC04g55380D	Cluster3	-1.90239	-0.318705	0.36945	0.617214	0.617214	0.617214
BnaC02g01950D	Cluster3	1.10316	-1.01636	-1.13811	-0.49661	0.702815	0.845101	BnaC05g09730D	Cluster3	-1.15185	-0.188377	0.128653	-0.3056	1.84875	-0.33157
BnaC02g02050D	Cluster3	0.859787	-1.02983	-1.2594	-0.299954	0.74479	0.984606	BnaC05g14350D	Cluster3	-1.79742	-0.336609	0.115173	0.418074	0.494866	1.10591
BnaC02g02060D	Cluster3	1.91768	-0.819144	0.0929255	-0.410853	-0.099284	-0.681327	BnaC05g23480D	Cluster3	-0.587125	-1.38369	0.087109	-0.386165	1.19749	1.07237
BnaC02g02080D	Cluster3	0.873892	-0.428048	-0.968044	-1.19619	0.536167	1.18222	BnaC05g24090D	Cluster3	-1.39703	-0.0392168	0.937652	-0.86276	0.182396	1.17896
BnaC02g02090D	Cluster3	1.70031	-1.19632	-0.420663	-0.552569	0.0280333	0.441209	BnaC05g30020D	Cluster3	-0.574246	-1.45769	1.04647	-0.537299	0.728423	0.794346
BnaC02g02110D	Cluster3	1.87897	-0.112054	-0.634281	-0.960341	-0.328521	0.156223	BnaC05g42730D	Cluster3	-0.388991	-1.46124	-0.683251	0.872341	1.06075	0.600384
BnaC02g02180D	Cluster3	0.936645	-0.820485	-1.29498	-0.536906	0.779079	0.936645	BnaC05g47220D	Cluster3	-0.0490373	-1.91324	0.244283	0.133115	0.749019	0.835865
BnaC02g02230D	Cluster3	1.85081	-1.18682	-0.278525	-0.217546	0.0321837	-0.200102	BnaC05g47350D	Cluster3	-0.943155	-1.36671	-0.236749	0.777615	0.977092	0.791907
BnaC02g02430D	Cluster3	1.98714	-0.180385	-0.198977	-0.530008	-0.296581	-0.781193	BnaC05g47420D	Cluster3	-1.13008	-1.20535	-0.147275	0.643041	1.18693	0.652736
BnaC02g02480D	Cluster3	1.79625	-0.510719	-1.11394	-0.433119	0.288847	-0.0273216	BnaC05g47800D	Cluster3	-1.87711	0.615676	-0.246263	0.891005	0.146033	0.470663
BnaC02g02600D	Cluster3	1.83295	-0.229004	-0.730175	-0.703563	-0.607218	0.437007	BnaC05g48130D	Cluster3	-1.33366	-0.551489	1.0173	-0.148958	1.32791	-0.311102
BnaC02g02620D	Cluster3	1.50532	-1.04154	-1.1041	-0.198448	0.279699	0.559075	BnaC05g48230D	Cluster3	-1.47973	-0.253141	-0.687127	0.511816	1.26365	0.644524
BnaC02g02720D	Cluster3	1.18102	-1.46738	-0.925433	0.54365	0.138087	0.530054	BnaC05g48280D	Cluster3	0.0208762	-1.26262	-0.42273	1.76194	-0.291092	0.193633
BnaC02g02850D	Cluster3	1.7949	-0.237622	-0.504531	-1.08039	-0.373283	0.400922	BnaC06g05840D	Cluster3	0.446136	-0.42407	-0.381551	-0.936682	1.82242	-0.526256
BnaC02g03290D	Cluster3	1.08216	-1.50516	-0.908791	0.165919	0.706199	0.459672	BnaC06g15050D	Cluster3	-1.41944	-0.377983	-0.362181	-0.150287	1.05305	1.25684
BnaC02g03360D	Cluster3	2.00256	-0.56976	-0.529261	-0.573993	-0.189872	-0.139671	BnaC06g15530D	Cluster3	-1.2861	-0.548013	0.70933	-0.524239	1.49831	0.150719
BnaC02g03460D	Cluster3	1.85052	-0.00731921	-0.288106	-0.462351	0.0374437	-1.13019	BnaC06g18010D	Cluster3	-1.36403	-0.654163	0.364716	-0.444445	0.74872	1.3492
BnaC02g03480D	Cluster3	1.72172	-1.25856	0.397536	-0.463382	-0.201213	-0.196096	BnaC06g18100D	Cluster3	-1.96855	0.261878	0.311145	0.716527	0.0112678	0.667735
BnaC02g03920D	Cluster3	1.83579	-0.805207	-0.4309	-0.476627	0.468139	-0.591197	BnaC06g24260D	Cluster3	0.127985	-1.52543	-0.0459548	1.24598	0.834447	-0.637022
BnaC02g03960D	Cluster3	0.944069	-0.227224	-1.59707	-0.601732	0.588881	0.893081	BnaC06g25580D	Cluster3	-1.82175	-0.0516777	-0.112472	0.202424	1.02312	0.760354
BnaC02g03970D	Cluster3	1.26065	-1.53545	-0.644488	0.265975	0.747144	-0.0938314	BnaC06g27060D	Cluster3	-1.57951	0.480599	-0.734236	-0.0257805	0.872115	0.986816
BnaC02g04020D	Cluster3	2.00945	-0.612992	-0.56458	-0.411468	-0.139846	-0.280569	BnaC06g28410D	Cluster3	-1.71547	0.486417	-0.523067	0.2952	1.17484	0.282074
BnaC02g04130D	Cluster3	1.44851	-0.872915	-1.05239	-0.634541	0.477794	0.633539	BnaC06g28980D	Cluster3	-1.34167	-0.900375	-0.263716	0.465361	1.12398	0.916421
BnaC02g04160D	Cluster3	1.45627	-1.01123	-0.964121	-0.408896	0.869825	0.0581574	BnaC06g30070D	Cluster3	-1.94295	0.378629	-0.126948	0.316823	0.585882	0.788565
BnaC02g04250D	Cluster3	1.80356	-0.948211	-0.720612	-0.449653	0.353689	-0.0387741	BnaC06g30410D	Cluster3	-0.968784	-0.573579	0.502822	-0.990725	0.547633	1.48263
BnaC02g19250D	Cluster3	1.98069	-0.806721	-0.411202	-0.407356	-0.295751	-0.0596645	BnaC06g40300D	Cluster3	-1.36231	-0.114669	-0.453427	-0.192167	0.497476	1.6251
BnaC02g43900D	Cluster3	1.5629	-0.996982	-1.02694	-0.336701	0.595326	0.202395	BnaC06g43280D	Cluster3	-0.590657	-1.24016	0.582378	0.456025	1.45735	-0.664941
BnaC03g08160D	Cluster3	1.81551	-0.628086	-0.902123	-0.634725	0.300554	0.048868	BnaC07g07750D	Cluster3	-1.43785	-0.753724	-0.380509	0.90942	0.759158	0.903508
BnaC03g36430D	Cluster3	1.63734	-0.719288	-1.12169	0.613023	0.000202579	-0.409586	BnaC07g21060D	Cluster3	-1.92119	0.136601	0.12648	0.36614	0.255015	1.03695
BnaC03g37060D	Cluster3	1.00588	-0.247463	-0.069168	-1.3936	1.28277	-0.578413	BnaC07g36170D	Cluster3	-1.74267	0.581833	-0.314099	-0.195247	0.619404	1.05078
BnaC03g68040D	Cluster3	1.07063	0.279162	-1.47688	-0.84799	0.934843	0.0402397	BnaC07g41590D	Cluster3	-1.55171	-0.331049	-0.549339	0.44665	1.0646	0.920848
BnaC04g06800D	Cluster3	0.878747	-1.22498	0.365655	-0.361536	1.26748	-0.925365	BnaC07g45550D	Cluster3	-1.10709	-0.733719	-0.590176	0.0833881	0.923638	1.42396
BnaC04g55380D	Cluster3	0.727267	0.0373331	-1.03382	-1.35131	0.448453	1.17207	BnaC08g28160D	Cluster3	-0.241421	-1.76686	-0.121367	0.838136	1.0123	0.279211
BnaC05g14430D	Cluster3	1.88016	-0.764603	-0.913095	0.0807876	-0.138854	-0.144391	BnaC08g36400D	Cluster3	-0.230452	-1.30655	-0.557428	-0.0772908	0.554382	1.61734
BnaC06g18000D	Cluster3	1.32369	-0.580937	-1.12449	-0.531133	1.14459	-0.231712	BnaC08g36960D	Cluster3	-1.76278	0.0957878	-0.357777	0.357022	1.17832	0.489424
BnaC06g30400D	Cluster3	1.039	-0.459638	-0.909368	-0.666583	-0.486931	1.48352	BnaC08g37140D	Cluster3	-1.19683	0.728465	-0.39431	-0.792661	1.49215	0.163184
BnaC07g22250D	Cluster3	1.10112	-1.44747	-0.780773	-0.129186	0.256051	1.00025	BnaC08g45660D	Cluster3	-0.983038	0.165323	-1.18159	1.19285	-0.253307	1.05976
BnaC07g41990D	Cluster3	1.99504	-0.686138	-0.347222	-0.0448787	-0.402728	-0.514071	BnaC08g49490D	Cluster3	-1.21692	-1.03691	0.0918669	1.23041	-0.0280264	0.959575
BnaC07g47650D	Cluster3	0.911299	-0.584983	-1.14429	-0.964176	0.90297	0.879175	BnaC09g53300D	Cluster3	-1.72291	0.000912654	-0.0825852	-0.186768	0.935871	1.05548
BnaC07g49020D	Cluster3	1.40553	-1.14715	-0.68049	-0.729439	0.417119	0.734431	BnaCnng02030D	Cluster3	-1.68434	-0.598292	0.0810663	0.592648	1.081	0.527914
BnaC07g50350D	Cluster3	1.95354	-2.07235e-05	-0.682696	-0.75646	-0.338036	-0.176331	BnaCnng02060D	Cluster3	-1.54701	-0.449814	1.37822	0.185844	-0.217649	0.650414
BnaC08g13270D	Cluster3	1.8009	-0.831013	-0.685636	-0.620897	0.445723	-0.109076	BnaCnng02170D	Cluster3	-1.40914	0.0514405	-0.814972	0.193842	0.569854	1.40897
BnaC08g49790D	Cluster3	1.60435	-1.20332	-0.763489	0.307907	0.413843	-0.359287	BnaCnng02210D	Cluster3	-1.41898	-1.0867	0.993618	0.431598	0.384803	0.695662
BnaC09g00040D	Cluster3	1.06028	-1.81969	0.00672768	-0.243782	0.563781	0.432677	BnaCnng05550D	Cluster3	-1.40161	-0.878666	-0.213666	0.617537	0.743317	1.13309
BnaC09g00080D	Cluster3	1.13938	-1.42887	-0.99409	0.149357	0.5105	0.623722	BnaCnng05930D	Cluster3	-0.949331	-1.00765	-0.51789	0.225824	0.781665	1.46738
BnaC09g00210D	Cluster3	1.95186	0.130721	-0.765135	-0.459851	-0.363569	-0.494029	BnaCnng07070D	Cluster3	-1.64822	0.89313	-0.737844	0.191687	0.820792	0.480453
BnaC09g00250D	Cluster3	0.684417	-1.47367	-0.949268	0.0987959	0.59109	1.04863	BnaCnng10710D	Cluster3	-1.50592	0.100845	-0.338968	-0.351329	0.667934	1.42744
BnaC09g00260D	Cluster3	1.96164	-0.702527	-0.355389	-0.705989	-0.18297	-0.0147662	BnaCnng13930D	Cluster3	0.126096	-1.08459	-1.28274	1.31591	0.498798	0.426528
BnaC09g00430D	Cluster3	1.40632	-1.15291	-0.962662	-0.384795	0.44749	0.646554	BnaCnng18310D	Cluster3	-0.756912	-0.280058	-1.17207	1.66795	0.118131	0.422961
BnaC09g00450D	Cluster3	1.8768	0.143549	-0.345831	-1.0437	-0.472201	-0.158616	BnaCnng18510D	Cluster3	0.647757	-1.62712	-0.773645	0.973722	0.592854	0.186431
BnaC09g00590D	Cluster3	1.32825	-1.54891	-0.00188947	0.69616	0.109487	-0.583097	BnaCnng23020D	Cluster3	0.46213	-1.49748	-0.834745	0.780097	-0.0227083	1.11271
BnaC09g00630D	Cluster3	1.73371	-0.786507	-0.635551	-0.0611148	0.559067	-0.809601	BnaCnng29060D	Cluster3	-0.764096	-0.51149	-1.34131	0.670774	0.896234	1.04989
BnaC09g01020D	Cluster3	1.94551	-0.184854	0.0932134	-0.518347	-0.591545	-0.743981	BnaCnng31580D	Cluster3	-1.86177	-0.243956	0.590984	0.879679	0.0440791	0.590984
BnaC09g01100D	Cluster3	1.64027	-0.669349	-1.0052	-0.623341	-0.0220932	0.679708	BnaCnng48440D	Cluster3	-1.94244	0.363821	-0.166828	0.399656	0.646387	0.699408
BnaC09g01110D	Cluster3	1.95714	-0.687419	-0.522004	-0.318181	-0.554685	0.12515	BnaCnng52990D	Cluster3	-1.19123	0.448095	-0.383866	-0.317213	1.7442	-0.299987
BnaC09g01130D	Cluster3	1.96083	-0.639421	-0.706113	-0.325243	0.0783874	-0.368443	BnaCnng56050D	Cluster3	-0.112495	-1.3375	1.3521	-0.191135	0.948246	-0.659222
BnaC09g01170D	Cluster3	1.52605	-0.430385	-0.924215	-1.03987	0.728634	0.139788	BnaCnng60100D	Cluster3	-1.12767	0.565654	-1.03566	0.56938	1.37522	-0.346919
BnaC09g01300D	Cluster3	0.336473	-0.560085	-1.14169	-0.789476	0.674383	1.4804	BnaA01g02990D	Cluster3	-0.35835	-1.19168	-0.11854	-0.41831	0.306915	1.77996
BnaC09g01400D	Cluster3	1.48157	-0.929822	-0.80608	-0.692863	0.899011	0.0481794	BnaA01g34640D	Cluster3	-1.33957	-0.854341	-0.158483	0.148538	1.10193	1.10193
BnaC09g01430D	Cluster3	1.60673	-1.15382	-0.920104	-0.133553	0.155035	0.445707	BnaA02g08430D	Cluster3	0.312743	-2.03054	0.315238	0.546696	0.513355	0.342507
BnaC09g01470D	Cluster3	1.98801	-0.269506	-0.595391	-0.676557	-0.0454157	-0.401136	BnaA02g13170D	Cluster3	0.499663	-1.69001	0.473393	0.245843	1.10121	-0.630097
BnaC09g01480D	Cluster3	1.78293	-0.803118	-0.557716	-0.475042	0.591303	-0.538353	BnaA02g36510D	Cluster3	-1.28374	0.201011	-0.800314	0.236079	0.0300255	1.61693
BnaC09g01610D	Cluster3	1.96309	-0.542381	-0.427599	-0.566839	-0.571686	0.14542	BnaA03g03650D	Cluster3	-1.45244	-0.308145	-0.288277	0.210858	1.61856	0.219443
BnaC09g01710D	Cluster3	1.64936	-1.4332	-0.351675	0.20064	-0.205046	0.139921	BnaA04g27280D	Cluster3	-1.70438	-0.140498	0.716759	0.0472674	1.23872	-0.157869
BnaC09g01730D	Cluster3	1.17904	-1.11617	-0.893638	-0.652339	0.599968	0.883137	BnaA05g11790D	Cluster3	0.0159354	-1.70282	1.11232	-0.46323	0.753202	0.28459
BnaC09g01740D	Cluster3	0.948728	-1.53234	-0.501847	-0.492252	0.707876	0.869832	BnaA05g32810D	Cluster3	-1.82031	-0.0739962	-0.187697	0.413824	1.0379	0.630281
BnaC09g02340D	Cluster3	1.44915	-0.972118	-0.811835	-0.219249	1.01673	-0.462677	BnaA06g01160D	Cluster3	0.475648	-2.0325	0.361363	0.475648	0.475648	0.244194
BnaC09g18390D	Cluster3	1.27675	-1.2021	0.323624	-0.301905	-0.976714	0.880351	BnaA06g12220D	Cluster3	-1.64657	-0.140939	-0.357433	0.427563	0.36693	1.35045
BnaC09g18980D	Cluster3	1.44526	-0.633972	-1.08462	-0.727621	0.889404	0.11155	BnaA06g13750D	Cluster3	0.152109	-1.78556	-0.473971	0.590348	0.93841	0.578666
BnaC09g19830D	Cluster3	1.98351	-0.479226	-0.787767	-0.406698	-0.186974	-0.122846	BnaA06g22110D	Cluster3	-0.246088	-1.82905	0.224921	0.812416	0.934165	0.103636
BnaC09g19920D	Cluster3	1.4128	-1.17077	-1.04305	0.00723054	0.0576115	0.736177	BnaA06g40840D	Cluster3	0.0112614	-1.43048	-0.678059	0.497913	1.495	0.104367
BnaC09g20270D	Cluster3	1.06492	-1.25382	-0.721291	-0.216904	1.30226	-0.17517	BnaA07g11020D	Cluster3	0.43083	-2.02715	0.325398	0.6249	0.325588	0.320429
BnaC09g24280D	Cluster3	1.98758	-0.31639	-0.751843	-0.44286	-0.0452348	-0.431253	BnaA07g11060D	Cluster3	-0.180724	-1.6324	-0.14077	-0.0742923	0.682047	1.34614
BnaC09g34640D	Cluster3	0.997771	-0.135316	-0.297291	-1.28286	-0.639777	1.35747	BnaA07g11070D	Cluster3	0.237515	-1.5825	-0.316567	0.587472	1.3788	-0.304712
BnaCnng01330D	Cluster3	2.03623	-0.284418	-0.381584	-0.485322	-0.452345	-0.432563	BnaA07g11550D	Cluster3	-1.76082	-0.128513	-0.329131	0.495238	0.712215	1.01101
BnaCnng01410D	Cluster3	1.80289	-0.640604	-0.847922	-0.699578	0.360905	0.0243118	BnaA07g17230D	Cluster3	0.13997	-1.84185	0.382437	1.06213	0.503161	-0.245839
BnaCnng01470D	Cluster3	1.25053	-0.878993	-0.714606	-0.976009	0.253148	1.06593	BnaA07g19210D	Cluster3	0.265872	-1.85469	0.100231	-0.181862	0.995079	0.675373
BnaCnng01510D	Cluster3	0.717795	-1.38288	-0.96767	-0.149904	1.00233	0.78032	BnaA07g32130D	Cluster3	-0.658662	-0.950253	-0.516411	-0.398057	1.09688	1.4265
BnaCnng01630D	Cluster3	1.9063	-0.620631	-0.190565	-0.544034	-0.773883	0.222809	BnaA07g34330D	Cluster3	0.43997	-1.99836	0.130983	0.206262	0.672473	0.548677
BnaCnng16720D	Cluster3	1.41929	-1.26345	-0.342322	0.045968	0.864025	-0.723518	BnaA08g19350D	Cluster3	0.0709233	-1.20217	-0.954092	-0.040764	0.628499	1.4976
BnaCnng19160D	Cluster3	1.60312	-1.52692	-0.239721	-0.0886857	0.152337	0.099871	BnaA09g35660D	Cluster3	-0.508992	-1.77518	0.134123	0.576748	0.760404	0.812901
BnaCnng19200D	Cluster3	1.21786	-0.173407	-0.622512	-1.27419	-0.319704	1.17195	BnaA09g43980D	Cluster3	-1.55281	-0.408789	-0.414958	0.668469	1.26869	0.439391
BnaCnng20090D	Cluster3	1.04008	-1.38289	-0.95473	0.105961	0.163839	1.02774	BnaA10g01020D	Cluster3	0.398197	-1.87908	0.284402	0.398197	1.0125	-0.214211
BnaCnng20100D	Cluster3	1.65286	-1.411	-0.323356	-0.0189861	0.339362	-0.23888	BnaA10g07270D	Cluster3	0.466164	-1.91269	0.501854	0.147073	-0.1173	0.914903
BnaCnng20130D	Cluster3	1.17587	-1.23845	-0.388774	-0.478207	-0.332625	1.26218	BnaA10g07800D	Cluster3	0.145872	-1.78165	-0.2233	0.0326014	1.11999	0.706489
BnaCnng20150D	Cluster3	1.89188	-0.724716	-0.226932	-0.872445	-0.234659	0.16687	BnaAnng00290D	Cluster3	-1.67966	0.0604157	-0.629235	0.513151	0.938977	0.796347
BnaCnng22890D	Cluster3	0.692623	-1.49622	-0.476589	-0.200618	1.41783	0.0629712	BnaAnng00330D	Cluster3	-1.76668	0.740791	-0.540956	0.735142	0.690764	0.140936
BnaCnng22950D	Cluster3	1.47799	-1.19131	-0.254627	-0.946321	0.362222	0.552046	BnaAnng13620D	Cluster3	0.285127	-2.00228	0.0697956	0.5445	0.5445	0.558354
BnaCnng25290D	Cluster3	1.0348	-0.0650145	-1.44085	-0.914311	0.529407	0.855971	BnaAnng22170D	Cluster3	0.737629	-1.95769	0.336043	-0.0761081	0.33225	0.627879
BnaCnng25300D	Cluster3	2.01408	-0.676284	-0.432849	-0.41337	-0.305219	-0.186358	BnaAnng38110D	Cluster3	0.481429	-2.02789	0.186789	0.481429	0.481429	0.396811
BnaCnng25310D	Cluster3	1.92037	-0.203022	-0.156053	-0.842049	0.0138209	-0.733064	BnaC01g08120D	Cluster3	0.505594	-1.78459	0.0966742	1.13745	-0.334975	0.379841
BnaCnng41710D	Cluster3	1.62748	-0.148642	-0.788038	-1.12742	-0.19511	0.631729	BnaC01g14690D	Cluster3	-0.174154	-1.61735	-0.238592	-0.0367789	0.750964	1.31591
BnaCnng45290D	Cluster3	0.85326	-1.3145	-0.612735	-0.70298	1.10712	0.669834	BnaC01g22980D	Cluster3	0.276124	-2.03452	0.481569	0.503284	0.379237	0.394302
BnaCnng45310D	Cluster3	0.664527	-1.02633	-1.22759	-0.245899	1.27363	0.561659	BnaC01g32990D	Cluster3	0.161582	-0.832201	-1.11165	-0.551109	1.06791	1.26547
BnaCnng45420D	Cluster3	1.86179	-0.289821	0.262303	-0.318493	-0.502231	-1.01355	BnaC01g34500D	Cluster3	-0.497213	-1.12664	-0.933389	0.334821	1.23482	0.9876
BnaCnng54190D	Cluster3	0.600969	-1.01487	-1.37411	-0.0597571	0.853253	0.99452	BnaC01g38170D	Cluster3	0.464582	-1.58966	-0.884806	0.379163	0.836041	0.794683
BnaCnng54350D	Cluster3	1.86268	-0.996618	-0.667775	-0.289202	0.0871152	0.00379799	BnaC01g38520D	Cluster3	-0.121484	-1.19162	-0.329726	-0.748447	1.33216	1.05912
BnaCnng54720D	Cluster3	1.30799	-0.501692	-0.952627	-1.10418	0.371432	0.879077	BnaC02g00090D	Cluster3	0.325295	-1.92215	0.68546	-0.181596	0.76942	0.323566
BnaCnng57250D	Cluster3	2.00309	-0.347435	-0.459809	-0.741037	-0.265655	-0.189154	BnaC02g00160D	Cluster3	0.708962	-1.84396	0.139701	0.517586	0.828636	-0.35093
BnaCnng61360D	Cluster3	1.66785	-0.584754	-0.000819626	-0.677883	0.614821	-1.01922	BnaC02g00270D	Cluster3	0.709416	-1.68342	0.0913787	-0.658554	0.641795	0.899382
BnaCnng63170D	Cluster3	1.6439	-0.922149	-0.0700999	0.146141	0.343652	-1.14144	BnaC02g00900D	Cluster3	0.763752	-1.68499	-0.336841	0.889643	0.734075	-0.365634
BnaCnng63820D	Cluster3	1.96246	0.0756201	-0.463227	-0.729478	-0.562289	-0.283087	BnaC02g01250D	Cluster3	0.505234	-2.03494	0.291663	0.483858	0.386206	0.367981
BnaCnng66810D	Cluster3	1.96734	-0.0929027	-0.0489417	-0.646294	-0.642541	-0.536658	BnaC02g01450D	Cluster3	0.430365	-1.72481	-0.431807	-0.0879245	0.907089	0.907089
BnaCnng72080D	Cluster3	1.94818	-0.523267	-0.623833	-0.501982	-0.499487	0.200393	BnaC02g01530D	Cluster3	0.417156	-1.56026	-0.540592	-0.303787	0.867222	1.12026
BnaCnng78040D	Cluster3	0.792894	-0.0580482	-0.867025	-1.44564	0.413683	1.16414	BnaC02g03210D	Cluster3	0.905061	-1.92672	-0.0867151	0.267894	0.554625	0.285855
BnaA01g09310D	Cluster3	1.75877	-0.284592	-0.98331	-0.614074	0.54851	-0.425304	BnaC02g03260D	Cluster3	-0.349988	-1.7966	0.0246522	0.65192	1.00301	0.467003
BnaA01g11900D	Cluster3	0.633148	0.649541	-1.30884	-1.27293	0.649541	0.649541	BnaC02g03510D	Cluster3	-1.83908	0.160839	-0.246227	0.385785	1.08453	0.454157
BnaA01g22680D	Cluster3	0.963683	0.332031	-1.94856	0.0982776	0.296534	0.258038	BnaC02g43920D	Cluster3	0.371618	-2.03678	0.371618	0.539285	0.371618	0.382638
BnaA01g24420D	Cluster3	0.774411	0.247869	-1.81507	-0.193683	-0.0168194	1.00329	BnaC03g11970D	Cluster3	0.584134	-1.37315	-1.06436	0.0574316	0.787588	1.00836
BnaA01g27340D	Cluster3	0.440759	-0.859959	0.98521	-1.34102	-0.318506	1.09352	BnaC03g11980D	Cluster3	-0.223372	-1.91281	0.285103	0.435104	0.803357	0.612614
BnaA03g18600D	Cluster3	1.37982	-0.70628	-0.929458	0.153163	0.974593	-0.871834	BnaC03g19840D	Cluster3	0.399725	-1.94821	-0.0225401	0.385879	0.903236	0.281905
BnaA03g44890D	Cluster3	1.15037	0.324582	-1.84277	0.348691	0.173451	-0.154323	BnaC03g30320D	Cluster3	-0.670751	-1.57694	-0.137668	0.481287	0.952038	0.952038
BnaA05g05130D	Cluster3	0.499579	0.499579	-2.00042	0.00210402	0.499579	0.499579	BnaC03g35780D	Cluster3	0.486427	-2.03594	0.348559	0.348559	0.348559	0.503838
BnaA05g25610D	Cluster3	0.464349	0.367938	-2.04009	0.382823	0.402837	0.422144	BnaC03g64740D	Cluster3	-0.169623	-1.29894	0.134647	-0.888755	1.05724	1.16542
BnaA05g31850D	Cluster3	0.496571	0.372171	-0.817787	-1.6357	0.70606	0.878687	BnaC03g69970D	Cluster3	-1.54591	0.0205678	-0.371791	-0.176347	0.655457	1.41802
BnaA06g16080D	Cluster3	0.492074	-1.30224	-0.939296	-0.263665	0.801772	1.21136	BnaC03g73050D	Cluster3	0.806244	-1.87751	0.13815	-0.17248	0.839943	0.265657
BnaA06g16450D	Cluster3	1.49406	-0.776355	-1.32112	-0.244817	0.427247	0.420977	BnaC04g00970D	Cluster3	0.501635	-1.94086	0.875139	0.391051	-0.0678838	0.240916
BnaA07g13530D	Cluster3	1.32488	0.0589325	-0.810498	-1.16768	-0.425377	1.01975	BnaC04g10820D	Cluster3	0.441234	-2.03654	0.441234	0.271603	0.441234	0.441234
BnaA07g14130D	Cluster3	0.699093	-0.200064	-1.82591	0.55351	0.902381	-0.129014	BnaC04g11690D	Cluster3	0.63279	-1.96321	-0.109445	0.647763	0.402342	0.389764
BnaA07g14440D	Cluster3	1.41578	-0.124781	-0.681669	-0.927958	-0.736079	1.05471	BnaC04g14740D	Cluster3	-1.2749	-0.583001	-0.798867	0.714992	0.964527	0.977251
BnaA07g22580D	Cluster3	0.93511	0.273858	-0.622749	-1.69419	0.255087	0.852883	BnaC04g45160D	Cluster3	0.397045	-1.99493	0.211319	0.786951	0.397045	0.202565
BnaA07g23590D	Cluster3	1.12504	0.435545	-0.811065	-1.53797	0.069728	0.71872	BnaC04g51830D	Cluster3	0.518894	-2.02826	0.20755	0.395338	0.395338	0.511138
BnaA07g27720D	Cluster3	0.218211	0.67551	-1.95956	0.576319	0.564325	-0.0748075	BnaC05g00840D	Cluster3	-0.142225	-1.72257	0.318973	1.22414	0.585415	-0.263728
BnaA07g35510D	Cluster3	0.408661	0.257769	-2.00716	0.414638	0.201232	0.724864	BnaC05g16350D	Cluster3	-0.000945359	-1.83358	-0.0161248	0.500007	1.16297	0.187667
BnaA08g18340D	Cluster3	0.227696	0.324708	-1.81276	-0.0768391	0.0955916	1.2416	BnaC05g33990D	Cluster3	-0.0812473	-1.13555	-0.574975	0.906755	1.48162	-0.596596
BnaA09g45670D	Cluster3	0.828812	0.660185	-1.35125	-1.20418	0.405382	0.661044	BnaC05g46020D	Cluster3	0.0578511	-1.93339	0.253145	0.117979	0.908766	0.595649
BnaA09g45810D	Cluster3	0.526383	0.526383	-1.96793	-0.137602	0.526383	0.526383	BnaC05g48240D	Cluster3	0.454714	-1.58643	-0.722039	-0.00940346	0.833125	1.03003
BnaA10g27270D	Cluster3	0.417826	-0.603062	-1.4906	0.373497	1.44246	-0.140121	BnaC06g25520D	Cluster3	0.235152	-1.46821	-0.732035	-0.145591	1.00784	1.10285
BnaA10g28170D	Cluster3	1.33155	0.158781	-1.04795	0.12374	-1.2649	0.69877	BnaC06g25530D	Cluster3	-0.18097	-1.90202	0.930004	0.382482	0.52938	0.241122
BnaAnng28270D	Cluster3	0.557007	0.362063	-1.83749	-0.454398	0.815811	0.557007	BnaC06g30400D	Cluster3	-0.706679	-1.10515	0.109139	-0.402536	0.385794	1.71944
BnaAnng37140D	Cluster3	0.991336	-0.282973	-1.02919	-1.20966	0.416321	1.11416	BnaC06g42870D	Cluster3	-1.07771	-1.18663	-0.0960441	0.245464	0.807974	1.30696
BnaC01g32680D	Cluster3	1.86493	-0.543203	-0.808717	-0.7341	0.179865	0.0412274	BnaC07g08360D	Cluster3	0.417159	-1.9523	-0.0527131	0.417159	0.861417	0.309279
BnaC01g32960D	Cluster3	2.00073	-0.231554	-0.535377	-0.64289	-0.109777	-0.481129	BnaC07g11480D	Cluster3	0.155512	-2.01911	0.449894	0.468496	0.349269	0.595936
BnaC01g33150D	Cluster3	1.57039	-1.50218	-0.340495	0.00738291	0.383719	-0.11882	BnaC07g14790D	Cluster3	-1.3958	0.117015	-0.989111	0.296075	1.10421	0.867615
BnaC01g33190D	Cluster3	1.12779	-0.118734	-1.60045	-0.559057	0.27668	0.873772	BnaC07g18360D	Cluster3	0.261776	-2.03143	0.329929	0.441398	0.462169	0.53616
BnaC01g34130D	Cluster3	1.92954	0.00885682	-0.824834	-0.689942	-0.0879487	-0.335676	BnaC07g41610D	Cluster3	-1.85032	-0.0600767	-0.0474668	0.337656	1.07833	0.541883
BnaC01g34230D	Cluster3	1.32505	-1.40041	0.0773148	-0.771714	0.823802	-0.0540414	BnaC08g11600D	Cluster3	0.609168	-1.86073	-0.292557	0.605246	0.839538	0.0993331
BnaC01g34500D	Cluster3	0.927211	-0.998531	-1.23004	-0.402421	0.760099	0.943679	BnaC08g12490D	Cluster3	0.353744	-1.78036	-0.130417	0.0551774	1.27882	0.223037
BnaC01g37560D	Cluster3	1.57992	-0.819947	-0.475829	-0.585146	-0.629702	0.930709	BnaC08g44050D	Cluster3	0.421144	-1.96377	-0.140882	0.577859	0.577859	0.527789
BnaC01g44640D	Cluster3	1.55265	0.00852226	-1.18671	-0.885116	-0.110139	0.620794	BnaC09g01620D	Cluster3	0.635369	-1.73115	-0.483993	0.313102	1.11546	0.151213
BnaC01g44670D	Cluster3	0.692483	-1.34413	-1.22925	0.501852	0.689521	0.689521	BnaC09g01630D	Cluster3	0.734414	-1.60362	-0.657278	0.291528	1.1695	0.0654585
BnaC01g44770D	Cluster3	1.37957	-0.653168	-1.17514	-0.336682	1.05128	-0.265856	BnaC09g01900D	Cluster3	-0.285296	-1.36365	-0.894394	0.60441	1.05344	0.885485
BnaC02g00670D	Cluster3	0.923989	-0.825202	-1.6006	0.577441	0.729282	0.195095	BnaC09g01920D	Cluster3	-1.05657	-1.18645	-0.276276	0.42727	0.925972	1.16605
BnaC02g00870D	Cluster3	0.315541	-0.155587	-1.2884	-0.977368	0.904947	1.20087	BnaC09g10140D	Cluster3	0.137627	-1.84488	0.137627	0.137627	0.208903	1.22309
BnaC02g01280D	Cluster3	1.96725	-0.628203	-0.788186	-0.0909507	-0.233131	-0.22678	BnaC09g14580D	Cluster3	-0.121445	-1.22027	0.161256	-0.969882	0.745358	1.40498
BnaC02g01650D	Cluster3	1.9465	-0.480297	-0.111352	0.014528	-0.807708	-0.561665	BnaC09g24290D	Cluster3	-0.322036	-1.50762	-0.519994	0.198594	1.07553	1.07553
BnaC02g02250D	Cluster3	1.35483	0.240397	-1.1722	-1.18982	0.276328	0.490461	BnaCnng14080D	Cluster3	0.296297	-2.01542	0.378317	0.183413	0.622088	0.535302
BnaC02g02540D	Cluster3	0.509761	-0.416744	-0.87494	-1.28396	0.936884	1.129	BnaCnng17470D	Cluster3	0.0225758	-1.72493	-0.446147	0.863473	0.998758	0.286272
BnaC02g02780D	Cluster3	1.17726	0.808632	-1.43553	-0.567147	0.545817	-0.529032	BnaCnng25420D	Cluster3	-1.64112	-0.706674	0.19801	0.398308	1.07021	0.681267
BnaC02g03440D	Cluster3	1.25988	0.550656	-0.485165	-1.14009	0.789725	-0.975002	BnaCnng48270D	Cluster3	0.733389	-1.7747	-0.498709	0.266961	0.938425	0.334629
BnaC02g15440D	Cluster3	0.605391	0.597326	-0.712916	-1.72856	0.537905	0.700852	BnaCnng54420D	Cluster3	0.381954	-2.00786	0.262487	0.293306	0.753116	0.317
BnaC02g15450D	Cluster3	0.785795	-1.27347	-1.03723	-0.218408	0.629089	1.11422	BnaCnng60710D	Cluster3	0.621951	-1.70921	-0.731749	0.41772	0.704204	0.697085
BnaC02g45080D	Cluster3	0.782413	0.301667	-1.99141	0.235939	0.177488	0.493905	BnaCnng62600D	Cluster3	-0.248073	-1.76565	0.344666	1.26726	0.112945	0.288851
BnaC03g03990D	Cluster3	0.907538	-0.492061	-1.28189	-0.801234	0.474306	1.19334	BnaCnng67890D	Cluster3	-1.9536	0.0965878	0.160365	0.859781	0.246695	0.590175
BnaC03g12130D	Cluster3	1.90179	-0.0412657	-0.384997	-0.43233	-0.0204809	-1.02271	BnaA01g09280D	Cluster3	-0.125179	-0.666338	0.916049	-1.59863	0.908948	0.565146
BnaC03g21770D	Cluster3	1.24168	0.378603	-0.361299	-1.69663	-0.105237	0.542887	BnaA01g33630D	Cluster3	0.313755	-0.895863	-1.58961	0.723906	0.723906	0.723906
BnaC03g30000D	Cluster3	0.808276	0.504286	-0.567056	-1.74262	0.154342	0.842776	BnaA02g16980D	Cluster3	-1.35321	-1.1326	0.392256	0.415431	1.11435	0.563763
BnaC03g31460D	Cluster3	0.442347	0.442347	-2.0362	0.442347	0.266814	0.442347	BnaA02g30220D	Cluster3	-1.4824	0.733615	-0.991959	0.161565	0.729082	0.850094
BnaC03g36110D	Cluster3	0.84235	0.979742	-1.53174	-0.489559	0.701609	-0.502404	BnaA02g31930D	Cluster3	-0.00764855	-0.513046	-1.71875	0.474538	0.882452	0.882452
BnaC03g62020D	Cluster3	1.13447	0.173483	-1.07369	-1.31968	0.858506	0.226908	BnaA02g35730D	Cluster3	-1.57558	-0.693806	0.441985	1.28964	0.39744	0.140326
BnaC03g62030D	Cluster3	-0.133042	0.550065	-0.639865	-1.55017	0.502132	1.27088	BnaA03g06310D	Cluster3	-0.717379	-0.634266	-1.15161	0.313693	0.733278	1.45628
BnaC04g16900D	Cluster3	0.710375	-1.6389	0.116511	-0.241275	-0.242403	1.29569	BnaA03g17820D	Cluster3	-0.768775	-1.6152	0.281541	0.461865	1.10472	0.535845
BnaC04g49390D	Cluster3	0.931352	0.476076	-1.03276	-1.28596	-0.165018	1.0763	BnaA03g23790D	Cluster3	-1.27661	-1.27661	0.592417	0.412421	0.672288	0.876088
BnaC05g00830D	Cluster3	1.23477	-0.897741	-1.37109	0.258362	0.847146	-0.0714449	BnaA03g33490D	Cluster3	-1.13446	-0.575488	0.506136	0.63823	1.4138	-0.84822
BnaC05g01130D	Cluster3	0.359687	-0.170191	-1.83611	0.565315	0.00858636	1.07271	BnaA03g37070D	Cluster3	-1.35084	-0.54739	-0.066789	-0.199243	0.587462	1.5768
BnaC05g13690D	Cluster3	0.451862	0.451862	-2.02891	0.33369	0.554776	0.236722	BnaA03g45850D	Cluster3	-1.34503	-1.17201	0.840275	0.409783	0.898717	0.368262
BnaC05g20920D	Cluster3	0.387651	0.387651	-2.03991	0.387651	0.479873	0.397082	BnaA03g59550D	Cluster3	-0.24672	-1.14411	-0.580201	-0.0748457	0.249928	1.79595
BnaC05g36710D	Cluster3	1.01977	0.145294	-1.90554	0.510414	0.0128177	0.21725	BnaA05g33230D	Cluster3	-1.03898	-1.01412	-0.558718	0.659721	1.32199	0.630108
BnaC05g47600D	Cluster3	1.54204	0.62419	-1.08971	-0.979966	-0.248322	0.151768	BnaA06g14090D	Cluster3	0.0984159	-0.404255	-0.335091	-1.34479	1.67645	0.309276
BnaC06g16980D	Cluster3	1.98669	-0.211557	-0.503466	-0.270052	-0.801053	-0.20056	BnaA06g22550D	Cluster3	-1.77063	-0.371153	0.50637	0.662924	1.01462	-0.0421311
BnaC06g39270D	Cluster3	1.61363	-0.230033	-0.983998	-1.05224	0.491934	0.160713	BnaA07g07060D	Cluster3	-0.445953	-0.808474	-0.681602	-0.257611	0.318836	1.87481
BnaC06g43610D	Cluster3	0.099351	0.68569	-2.00092	0.487733	0.282575	0.445573	BnaA07g09480D	Cluster3	-0.499495	0.360544	-1.49821	-0.330568	1.39046	0.577259
BnaC07g34120D	Cluster3	1.03921	-1.02269	-1.3752	-0.042171	0.699181	0.701666	BnaA07g15260D	Cluster3	0.485266	-1.92508	0.0500162	0.794598	-0.0542395	0.649435
BnaC07g37350D	Cluster3	0.866021	0.747421	-1.72249	-0.321013	-0.299201	0.729263	BnaA07g22900D	Cluster3	-0.216929	-1.7818	-0.183036	0.566466	0.563586	1.05172
BnaC07g39920D	Cluster3	0.629817	0.0617029	-1.90271	-0.110808	0.876763	0.445233	BnaA08g10000D	Cluster3	-1.30354	-0.694317	0.276632	-0.504587	1.18517	1.04065
BnaC07g47660D	Cluster3	0.713733	0.184062	-1.85473	-0.148233	0.990773	0.114393	BnaA08g16420D	Cluster3	-1.76917	0.0244328	0.797543	0.355974	-0.386979	0.978203
BnaC07g48080D	Cluster3	1.66564	-0.11852	-1.41926	-0.335527	-0.0738836	0.28155	BnaA09g01650D	Cluster3	-1.50313	-0.624211	1.27592	0.452214	-0.268808	0.668013
BnaC09g00030D	Cluster3	1.84871	0.21022	-0.811538	0.0745792	-0.668448	-0.653525	BnaA09g41390D	Cluster3	-1.54299	-0.570304	-0.0824072	1.16329	0.0684449	0.963961
BnaC09g00050D	Cluster3	1.58178	-1.43705	-0.492823	-0.197764	0.30368	0.242169	BnaA10g16570D	Cluster3	-0.542288	-0.879752	-1.03903	0.289814	0.632182	1.53907
BnaC09g00060D	Cluster3	1.27656	-0.639517	-1.24573	-0.654263	0.328159	0.934792	BnaAnng06350D	Cluster3	-1.41554	-0.93127	0.0526522	1.06917	0.953647	0.271344
BnaC09g00360D	Cluster3	1.74417	0.15116	-0.580716	-0.777114	0.382952	-0.920451	BnaAnng14070D	Cluster3	-1.1393	-0.689173	-0.312521	-0.0080487	0.43417	1.71487
BnaC09g00370D	Cluster3	1.59461	-0.860855	-0.688821	-0.487653	0.894363	-0.451645	BnaAnng20040D	Cluster3	-0.398242	-0.314595	-0.711687	-0.982663	1.63547	0.771716
BnaC09g00390D	Cluster3	1.46473	-1.5948	-0.073232	0.233747	0.338844	-0.369289	BnaAnng23730D	Cluster3	-0.172518	-1.29417	1.56225	0.0972243	-0.739316	0.546535
BnaC09g00400D	Cluster3	1.81202	-0.703626	-0.37081	0.224131	0.0536056	-1.01532	BnaC02g03800D	Cluster3	0.37582	-1.47442	-1.03718	0.494432	0.726746	0.914599
BnaC09g00970D	Cluster3	1.73812	-0.802257	-0.856834	-0.159351	0.575199	-0.494878	BnaC02g03880D	Cluster3	-0.0294708	-0.24121	-1.76605	0.137769	0.949482	0.949482
BnaC09g01520D	Cluster3	1.14957	-0.628223	-0.468361	-0.78175	-0.68151	1.41027	BnaC02g04080D	Cluster3	0.132691	-1.33302	-0.700756	-0.340891	0.914905	1.32707
BnaC09g01900D	Cluster3	0.246099	0.412416	-0.540183	-1.47849	-0.146548	1.5067	BnaC02g09180D	Cluster3	-0.109087	-0.566824	-1.22471	-0.109087	1.75836	0.251351
BnaC09g02130D	Cluster3	0.452714	0.50605	-1.51492	-0.999234	0.911642	0.643749	BnaC02g14830D	Cluster3	-1.08146	-0.843921	-0.644247	0.48138	1.42561	0.662641
BnaC09g02230D	Cluster3	1.47318	-0.64076	-0.817126	-0.701354	-0.372593	1.05865	BnaC03g20160D	Cluster3	-1.30696	-0.103393	-0.288192	-0.606547	0.858042	1.44705
BnaC09g38060D	Cluster3	0.497608	0.497608	-2.0269	0.211249	0.322825	0.497608	BnaC03g31710D	Cluster3	-0.900551	-1.4965	0.713936	0.38616	1.12262	0.174332
BnaCnng08470D	Cluster3	0.27157	0.179439	-0.851574	-1.27892	0.090436	1.58905	BnaC03g60810D	Cluster3	-0.283159	-0.337453	-1.18507	1.84124	0.0555434	-0.091099
BnaCnng16770D	Cluster3	1.84415	-0.743694	-0.833547	-0.554004	0.182875	0.104218	BnaC03g69200D	Cluster3	-1.53742	-0.792702	0.826069	0.0023594	1.06551	0.436177
BnaCnng19100D	Cluster3	1.93885	-0.29249	-0.594759	-0.132843	-0.0340087	-0.884747	BnaC04g05490D	Cluster3	-1.43553	-1.01345	0.478067	1.10804	0.635884	0.226996
BnaCnng19130D	Cluster3	2.03506	-0.278589	-0.509791	-0.436036	-0.371142	-0.439501	BnaC05g13500D	Cluster3	-1.20961	-0.68859	-0.376324	1.65111	0.329002	0.294413
BnaCnng19140D	Cluster3	1.78557	0.30875	-1.05088	-0.614583	0.0524083	-0.481266	BnaC05g42780D	Cluster3	-0.897905	-0.981313	0.404702	0.826416	1.36665	-0.718549
BnaCnng19260D	Cluster3	1.81146	-0.606497	-1.10826	-0.305955	0.163902	0.0453434	BnaC06g25390D	Cluster3	-1.45638	-0.575135	0.71695	-0.295875	1.37525	0.235193
BnaCnng25210D	Cluster3	1.76702	0.0696846	-0.626783	-1.078	-0.459111	0.327191	BnaC06g34250D	Cluster3	-1.73191	-0.337475	-0.159227	0.372563	0.92897	0.927075
BnaCnng31800D	Cluster3	1.32762	-1.22658	-0.988278	-0.198593	0.290648	0.795181	BnaC07g15450D	Cluster3	-1.18502	-0.192781	-0.7964	0.150833	0.358028	1.66534
BnaCnng42830D	Cluster3	0.495625	-0.213189	-0.679867	-1.47989	0.554951	1.32237	BnaC07g22950D	Cluster3	-1.73387	0.38797	0.185779	-0.437158	1.21209	0.385186
BnaA01g22010D	Cluster3	1.05211	0.137487	-0.00773095	-1.71547	-0.361244	0.894849	BnaC07g40020D	Cluster3	0.510402	-1.38511	-0.832533	-0.29612	0.872429	1.13094
BnaA01g22340D	Cluster3	1.63479	0.200299	-1.24102	-0.845383	0.103662	0.14765	BnaC08g34950D	Cluster3	-1.101	-1.04118	0.0359751	1.18858	1.11787	-0.200243
BnaA02g21770D	Cluster3	1.90597	-0.645184	-0.34525	-0.624622	0.301391	-0.592306	BnaC08g39190D	Cluster3	-0.702699	-1.44881	-0.241902	0.278395	0.926207	1.18881
BnaA02g31040D	Cluster3	1.07037	-0.345235	-0.0903219	-1.58976	-0.132308	1.08725	BnaC08g39200D	Cluster3	-1.17397	-1.32328	0.814055	0.185936	0.910785	0.586471
BnaA04g17710D	Cluster3	2.01738	-0.302044	-0.293482	-0.671598	-0.475971	-0.274282	BnaC09g52890D	Cluster3	-0.827013	-0.176431	-1.05127	-0.388819	1.36865	1.07488
BnaA07g00380D	Cluster3	0.637242	-0.726312	0.341061	-1.69792	0.618572	0.827355	BnaCnng02240D	Cluster3	-1.94325	-0.194431	0.478002	0.473154	0.471412	0.715113
BnaC01g33220D	Cluster3	1.74493	-0.733167	-1.0011	-0.529655	0.271106	0.24788	BnaCnng31950D	Cluster3	-1.15135	-1.17082	-0.137102	0.971526	1.08609	0.401651
BnaC01g33630D	Cluster3	1.50401	-0.181201	-0.811049	-1.14819	0.831279	-0.194851	BnaCnng34990D	Cluster3	-0.996889	-0.992386	0.94965	-0.0101335	-0.360684	1.41044
BnaC01g34240D	Cluster3	1.81439	-1.12967	-0.323338	-0.216174	0.294838	-0.44005	BnaCnng68850D	Cluster3	-1.11589	-0.131576	-1.08263	0.0858703	0.981113	1.26311
BnaC01g44830D	Cluster3	1.94156	-0.660603	-0.734935	-0.438134	-0.221336	0.113449	BnaUnng00540D	Cluster3	-0.344063	-1.17336	-0.969277	0.95511	1.2558	0.275792
BnaC02g00950D	Cluster3	1.27178	-1.02588	-0.298812	-1.19964	0.53334	0.719218	BnaA01g12660D	Cluster3	-1.9949	0.161724	0.686707	0.158117	0.426229	0.562123
BnaC02g02070D	Cluster3	1.98877	-0.23011	-0.56207	-0.762775	-0.219709	-0.214102	BnaA01g23690D	Cluster3	-1.697	-0.033678	-0.381862	0.473137	0.369407	1.27
BnaC02g02960D	Cluster3	1.62913	-1.05798	-0.681952	-0.646569	0.547051	0.210322	BnaA01g23940D	Cluster3	-0.284524	-1.74195	-0.0132236	1.21564	0.595296	0.228763
BnaC02g03270D	Cluster3	1.99132	-0.212922	-0.467394	-0.797851	-0.220375	-0.292778	BnaA01g27890D	Cluster3	-1.17075	-0.817459	0.305268	1.66241	-0.217891	0.238427
BnaC02g03400D	Cluster3	0.664876	-0.340669	-0.532616	-1.5926	0.900506	0.900506	BnaA01g28190D	Cluster3	-0.619927	-0.147099	-1.1796	0.990046	1.41767	-0.46109
BnaC02g13760D	Cluster3	1.07312	0.491117	-1.47327	-0.96318	0.689673	0.182539	BnaA02g15410D	Cluster3	-1.08598	-0.530033	-0.898593	0.236664	1.34109	0.936854
BnaC03g35240D	Cluster3	1.67136	0.0530812	-1.07197	0.47561	-0.873983	-0.254098	BnaA02g20130D	Cluster3	-0.977424	-0.402555	-0.515842	1.6721	0.742555	-0.518836
BnaC08g32440D	Cluster3	1.85796	0.11954	-0.460271	-1.10145	-0.313269	-0.102509	BnaA03g06880D	Cluster3	-0.488571	-1.36671	-0.427642	-0.0445347	1.16373	1.16373
BnaC09g01630D	Cluster3	1.22698	-0.454484	0.762834	-1.55852	-0.360417	0.383606	BnaA03g11970D	Cluster3	-0.181896	-1.56643	-0.699307	0.809129	0.935787	0.702714
BnaC09g02080D	Cluster3	0.77729	-1.6677	0.0239462	0.417776	1.04252	-0.593825	BnaA03g16390D	Cluster3	-1.35828	-0.250893	-0.538288	0.00924972	0.561	1.57721
BnaC09g02380D	Cluster3	0.19071	-0.373599	-0.653712	-1.05085	1.81297	0.0744783	BnaA03g37300D	Cluster3	-1.28953	-0.99767	0.511187	1.10346	0.90049	-0.227938
BnaC09g14580D	Cluster3	0.509946	-1.09685	-0.874427	-0.55099	0.53501	1.47731	BnaA04g17060D	Cluster3	-0.991355	-0.629709	-0.836952	1.15926	1.25474	0.0440159
BnaC09g22220D	Cluster3	0.84282	-1.32503	-0.462562	-0.799543	0.58986	1.15446	BnaA04g17560D	Cluster3	-0.309655	-1.65587	-0.0541326	0.765187	1.2545	-3.61152e-05
BnaCnng01120D	Cluster3	0.813444	-0.158988	-0.614725	-1.52969	0.252439	1.23752	BnaA05g24050D	Cluster3	-0.538631	-1.04176	-0.854517	0.287813	1.57683	0.570261
BnaCnng01680D	Cluster3	1.48508	-0.654901	0.634115	-1.31689	0.256793	-0.404197	BnaA06g25530D	Cluster3	-0.180482	-1.72454	0.0673908	1.36528	0.31766	0.154694
BnaCnng19090D	Cluster3	1.83948	-0.204348	-0.233662	-1.1659	0.139978	-0.375545	BnaA07g23750D	Cluster3	-0.394511	-0.648649	-0.714631	0.888579	1.60627	-0.737055
BnaCnng41700D	Cluster3	1.78149	-0.643575	0.43431	-0.903775	-0.636923	-0.0315286	BnaA07g26750D	Cluster3	-0.900685	-0.832059	-0.611085	-0.129215	1.08104	1.39201
BnaC01g32870D	Cluster3	1.87549	-0.117444	-0.891014	-0.673902	0.221286	-0.414413	BnaA08g17540D	Cluster3	0.448225	-1.19605	-0.777822	1.14861	1.01712	-0.640085
BnaC01g33070D	Cluster3	2.03544	-0.517746	-0.310301	-0.425109	-0.445525	-0.336762	BnaA09g00800D	Cluster3	-1.17801	-0.522615	0.0514205	0.588191	1.63225	-0.571231
BnaC01g37580D	Cluster3	0.489044	-1.3261	-0.853963	-0.327719	0.75637	1.26236	BnaA09g02150D	Cluster3	-1.02465	0.0804748	-1.29351	0.878679	1.21566	0.143345
BnaC02g01070D	Cluster3	0.986852	-1.88204	0.0407765	-0.0523421	0.268249	0.638505	BnaA09g02220D	Cluster3	-0.649157	-1.30262	-0.262572	1.55149	0.0264479	0.636409
BnaC02g01240D	Cluster3	1.08385	0.0757189	-0.019683	-1.69852	-0.344438	0.903076	BnaA09g24320D	Cluster3	-0.716093	-0.741781	-0.133318	1.7171	0.630884	-0.756795
BnaC02g01690D	Cluster3	1.39006	-0.649022	-0.729062	-0.170723	1.09752	-0.938768	BnaA09g56660D	Cluster3	-1.12276	-0.572183	-0.844078	1.34267	0.899134	0.297215
BnaC02g02630D	Cluster3	1.72073	-0.120642	-1.08927	-0.802501	0.421061	-0.129381	BnaA10g05120D	Cluster3	-0.602161	-1.26095	-0.197037	1.66077	0.491804	-0.0924298
BnaC02g04000D	Cluster3	1.86538	-0.714534	-0.745591	-0.537476	0.345627	-0.21341	BnaA10g25870D	Cluster3	-1.84932	0.166827	-0.352212	0.59035	0.587056	0.857303
BnaC03g10270D	Cluster3	1.98964	-0.6696	-0.182801	-0.144867	-0.648134	-0.344235	BnaAnng00340D	Cluster3	-1.36292	-0.27184	-0.188251	1.4866	-0.450881	0.787289
BnaC06g28840D	Cluster3	1.38602	-1.30125	0.721863	-0.0585226	-0.913192	0.165084	BnaAnng01770D	Cluster3	-0.666664	-1.5062	-0.160158	0.252342	0.91192	1.16876
BnaC09g01350D	Cluster3	1.82186	-0.0211284	-0.104579	-0.965573	-0.850177	0.119595	BnaAnng05850D	Cluster3	-0.00340821	-0.732159	-0.952762	1.62233	0.711988	-0.645988
BnaC09g02040D	Cluster3	0.531616	-0.674212	0.403797	-0.54145	-1.23234	1.51259	BnaAnng05950D	Cluster3	-0.743243	-0.881571	-0.394352	1.57791	0.90171	-0.460456
BnaCnng01130D	Cluster3	1.7239	-0.71763	-1.15165	0.159015	-0.29099	0.277353	BnaAnng06700D	Cluster3	-0.402464	-1.78866	0.342598	1.06981	0.197428	0.581283
BnaCnng16700D	Cluster3	1.70924	-1.1599	-0.769275	0.0243659	0.344396	-0.148821	BnaAnng41580D	Cluster3	0.502079	-1.32193	-1.04493	1.21513	0.657233	-0.00758031
BnaCnng76770D	Cluster3	1.96544	-0.785063	-0.591662	-0.317868	-0.263781	-0.00706365	BnaC01g30660D	Cluster3	-1.57904	-0.396502	-0.377431	0.867	1.16205	0.32392
BnaA01g29700D	Cluster3	0.77809	0.183128	-1.59663	-0.72832	0.26266	1.10107	BnaC01g38950D	Cluster3	-0.984376	-0.353815	-0.910464	0.0362952	0.545696	1.66666
BnaA01g33370D	Cluster3	0.898062	-1.57365	-0.281319	-0.349718	1.22865	0.077977	BnaC01g40250D	Cluster3	-0.371532	-0.284697	-1.53739	0.157783	0.617844	1.41799
BnaA02g12270D	Cluster3	1.77808	-0.460447	0.591627	-0.549542	-0.837975	-0.52174	BnaC03g05510D	Cluster3	-0.315655	-0.726807	-1.45124	0.762746	1.17053	0.560431
BnaA02g30900D	Cluster3	1.62942	-0.755262	0.17837	0.0744513	0.178869	-1.30584	BnaC03g11230D	Cluster3	-1.75716	-0.497466	0.0824146	0.81057	0.873274	0.488365
BnaA02g30910D	Cluster3	1.98922	-0.0808506	-0.222951	-0.721442	-0.510894	-0.453079	BnaC03g11870D	Cluster3	-1.01477	-0.835459	-0.800895	0.526761	1.28229	0.842069
BnaA03g03250D	Cluster3	1.02002	-0.601774	-1.47342	-0.485764	0.730122	0.810813	BnaC03g76570D	Cluster3	-0.264796	-1.45109	-0.576085	0.131902	1.34651	0.81356
BnaA04g06350D	Cluster3	0.0814403	-0.14573	-0.316555	-0.730764	-0.808027	1.91964	BnaC04g28640D	Cluster3	-0.938615	-1.08923	-0.226516	1.57941	0.619386	0.0555648
BnaA06g13190D	Cluster3	0.471295	-0.00506836	-1.18467	-0.496554	-0.485598	1.7006	BnaC04g40560D	Cluster3	-0.38555	-1.20745	-0.733266	0.442264	1.60736	0.276641
BnaA06g23370D	Cluster3	1.56031	0.117604	-1.17714	-0.585393	0.682492	-0.597872	BnaC07g03530D	Cluster3	-1.33078	-0.827337	-0.292072	0.574842	0.507363	1.36798
BnaAnng00930D	Cluster3	2.02596	-0.229377	-0.349705	-0.594289	-0.381918	-0.470672	BnaC07g28950D	Cluster3	-1.28894	-0.638135	-0.474043	0.0790469	1.20826	1.11381
BnaAnng33770D	Cluster3	1.61455	-1.01615	0.214475	-1.11358	0.0290903	0.271618	BnaC07g31650D	Cluster3	-1.36961	-0.814939	0.273558	0.615388	1.41174	-0.116135
BnaAnng36730D	Cluster3	0.220145	-0.183522	-0.605452	-0.754135	-0.585002	1.90797	BnaC09g52550D	Cluster3	-0.993205	0.175002	-0.869714	1.61875	0.584017	-0.514854
BnaC01g30760D	Cluster3	0.581564	-1.3719	1.05291	-0.0876902	-0.995205	0.820322	BnaCnng02040D	Cluster3	-1.45762	-0.545113	-0.328588	0.977499	1.22385	0.12997
BnaC01g33290D	Cluster3	1.1725	-1.72	0.0821414	-0.0930517	0.776964	-0.218551	BnaCnng18410D	Cluster3	-0.874042	-0.775613	-1.06747	0.755102	0.984399	0.977627
BnaC01g37310D	Cluster3	1.633	-0.641431	-0.485225	-0.53585	0.851079	-0.82157	BnaCnng30080D	Cluster3	-1.55767	-0.548251	-0.365069	0.677098	0.70675	1.08714
BnaC02g01900D	Cluster3	1.45532	-0.618008	-0.841501	-1.0142	0.159324	0.859068	BnaCnng33910D	Cluster3	-0.417914	-1.38161	1.16952	1.17901	-0.211447	-0.337562
BnaC02g36110D	Cluster3	0.256334	-0.536088	-0.514651	-0.701296	-0.429363	1.92506	BnaCnng45550D	Cluster3	-0.119764	-1.42266	-0.913464	0.602622	0.773609	1.07966
BnaC03g11910D	Cluster3	0.490242	-0.771514	-0.984764	-0.88553	1.29474	0.856827	BnaUnng02050D	Cluster3	-0.614916	0.420802	-1.60037	1.33299	0.242518	0.218968
BnaC03g76510D	Cluster3	0.583896	0.131401	-1.85958	-0.125117	0.209008	1.06039	BnaA03g52510D	Cluster3	-0.210699	-1.93869	0.460238	0.69929	0.551345	0.438513
BnaC07g27420D	Cluster3	1.61495	-0.152428	-0.280797	0.123993	0.190364	-1.49608	BnaA04g28600D	Cluster3	-0.389722	-0.489802	-0.468552	1.15007	1.33318	-1.13518
BnaC08g41590D	Cluster3	0.480338	-0.287869	-0.592533	-0.0670951	-1.2193	1.68645	BnaA05g13530D	Cluster3	-1.54277	-0.937359	0.456953	0.397565	0.975652	0.649961
BnaC09g00020D	Cluster3	1.82003	-1.05065	-0.252491	-0.466817	0.362707	-0.412782	BnaA06g15030D	Cluster3	-0.0569134	-1.06249	-0.475037	0.28028	1.81901	-0.504842
BnaC09g02280D	Cluster3	1.20215	-0.650397	-0.477802	0.548905	0.785898	-1.40875	BnaA06g23270D	Cluster3	-0.384275	-1.40303	-0.481946	0.200716	1.52	0.548535
BnaCnng23260D	Cluster3	1.62548	0.21815	-1.39647	-0.252102	0.274981	-0.47004	BnaA06g23830D	Cluster3	-1.09769	-1.40228	0.917986	0.238169	0.557068	0.786739
BnaA03g49960D	Cluster3	1.99582	-0.124339	-0.160918	-0.570188	-0.570188	-0.570188	BnaA06g35280D	Cluster3	-0.725237	-0.109424	-1.03176	0.0962369	1.83942	-0.0692397
BnaA06g24380D	Cluster3	1.09833	0.842155	-1.64833	-0.0466324	0.286603	-0.532127	BnaA06g37870D	Cluster3	-1.44007	-0.516408	-0.116395	0.0225931	0.503784	1.5465
BnaA07g06560D	Cluster3	1.03222	0.3689	-1.09068	-0.510208	-0.97914	1.17891	BnaA07g28460D	Cluster3	-0.560017	-1.68791	0.036344	0.737817	1.05755	0.416212
BnaA07g23370D	Cluster3	1.33458	-1.25717	0.731456	-0.754662	0.488843	-0.54305	BnaA08g18100D	Cluster3	-1.37815	0.706027	-1.16296	0.731194	0.781946	0.32195
BnaA08g22390D	Cluster3	1.22817	-1.56315	0.80044	0.117019	-0.62598	0.0434983	BnaA09g16560D	Cluster3	-0.432139	-0.779358	-1.06028	1.15553	1.30759	-0.191349
BnaA09g42520D	Cluster3	1.96809	0.136988	-0.52627	-0.52627	-0.52627	-0.52627	BnaA09g29540D	Cluster3	0.0591928	-0.870916	-1.08844	0.5917	1.61526	-0.306799
BnaA09g46850D	Cluster3	1.698	0.087689	-1.05412	-0.807789	-0.375724	0.45194	BnaA10g04640D	Cluster3	-0.314595	-0.896949	0.0953519	0.232599	1.79142	-0.907824
BnaA10g26360D	Cluster3	1.76495	-0.208721	-0.30235	0.179741	-1.30419	-0.129431	BnaA10g10320D	Cluster3	-1.06952	0.547017	-0.617281	-0.86453	1.46032	0.543994
BnaC01g21060D	Cluster3	1.91943	-0.823929	0.187776	-0.58479	-0.260542	-0.437948	BnaAnng29910D	Cluster3	-0.413297	-0.731262	-0.0169426	-0.413297	1.9881	-0.413297
BnaC01g33900D	Cluster3	1.94456	-0.245733	-0.333245	-0.343366	-0.962154	-0.0600621	BnaAnng33130D	Cluster3	-0.85669	0.0677376	-1.00785	-0.603638	1.21276	1.18767
BnaC02g03430D	Cluster3	1.83609	-0.270332	-0.00501254	-0.16875	-1.22437	-0.167633	BnaC01g31110D	Cluster3	-1.2446	-0.366331	-0.957247	0.724925	1.21839	0.624868
BnaC02g32040D	Cluster3	0.106257	0.130751	-1.10227	-1.23898	1.11388	0.990364	BnaC02g11750D	Cluster3	-0.307674	-0.210489	-0.96668	0.0247454	1.92588	-0.465779
BnaC03g03910D	Cluster3	0.281458	-0.215612	-0.172848	-1.3919	-0.194914	1.69382	BnaC04g03770D	Cluster3	-0.635715	-0.43936	-1.15635	-0.215195	1.33822	1.1084
BnaC03g05510D	Cluster3	1.72741	0.296576	-0.813828	-0.0887906	0.000193993	-1.12156	BnaC04g13990D	Cluster3	-0.826801	-0.826801	-0.254164	-0.298136	1.82625	0.379656
BnaC05g47200D	Cluster3	1.12648	0.509578	-1.1173	-1.17748	0.88596	-0.227235	BnaC04g29980D	Cluster3	-0.628897	-0.626794	-1.16047	0.108523	0.845128	1.4625
BnaC05g47780D	Cluster3	0.383553	0.341549	-0.627421	-1.06187	1.65474	-0.690551	BnaC05g20740D	Cluster3	-0.300917	-0.629349	-0.632116	-0.282758	2.00229	-0.157147
BnaC05g47910D	Cluster3	0.554645	-0.405832	-1.12676	-1.07254	1.07758	0.972915	BnaC05g38150D	Cluster3	-0.480976	-0.763171	-0.851919	0.51802	1.77569	-0.197639
BnaC06g28200D	Cluster3	1.88121	-0.28562	0.347581	-0.647725	-0.647725	-0.647725	BnaC05g46390D	Cluster3	-1.01729	-0.682177	-0.91912	0.378328	1.08518	1.15509
BnaC09g00220D	Cluster3	1.83656	-0.00558944	-0.28044	-0.681061	-1.02909	0.15962	BnaC05g52240D	Cluster3	-1.41964	-0.268376	1.32438	-0.294925	-0.324479	0.98304
BnaC09g00410D	Cluster3	0.603227	-1.44625	-0.921592	-0.073434	0.935766	0.902279	BnaC07g10840D	Cluster3	-0.596121	0.246639	-0.669468	-0.493858	1.92846	-0.415651
BnaCnng36020D	Cluster3	1.96435	0.0363516	-0.176966	-0.607913	-0.607913	-0.607913	BnaC07g36960D	Cluster3	-1.50085	0.0740305	-0.689618	0.971646	1.1499	-0.00510612
BnaA02g12480D	Cluster3	0.465047	-0.537077	0.343556	-1.70482	0.245648	1.18764	BnaC07g38070D	Cluster3	-0.84018	-0.773971	-0.559051	-0.26303	0.802346	1.63389
BnaA03g35000D	Cluster3	0.438977	-1.12355	-0.720517	-0.683819	0.610627	1.47828	BnaC09g47670D	Cluster3	-0.298113	-0.298113	-0.86471	-0.298113	1.98373	-0.224681
BnaA05g14370D	Cluster3	1.72364	0.00086094	-0.579869	-1.07293	-0.555024	0.483326	BnaC09g53580D	Cluster3	-1.8003	0.171247	0.41601	1.07727	-0.371896	0.507661
BnaA07g31620D	Cluster3	0.371117	-0.777132	-0.67877	-1.10272	1.4012	0.786304	BnaCnng10080D	Cluster3	-0.673753	-0.441479	-0.738834	-0.675022	1.53975	0.989335
BnaC01g33010D	Cluster3	1.9288	0.152818	-0.411466	-0.82683	-0.267036	-0.576288	BnaCnng24710D	Cluster3	-1.08088	-0.647579	-0.308038	-0.367296	1.58493	0.818865
BnaC01g33560D	Cluster3	1.95364	-0.00509332	-0.180478	-0.834543	-0.370654	-0.562875	BnaCnng72810D	Cluster3	-1.21385	0.262431	-1.2124	0.22435	0.801335	1.13813
BnaC01g34080D	Cluster3	0.723873	-1.94335	0.23072	-0.116658	0.44887	0.656549	BnaA01g16620D	Cluster3	-1.23902	-1.10631	0.157223	0.0877538	1.01294	1.0874
BnaC01g34630D	Cluster3	1.62636	-0.0816283	0.00616833	-1.12648	-0.915498	0.49107	BnaA02g02570D	Cluster3	-1.07675	-1.24453	0.323918	0.731674	-0.01928	1.28496
BnaC01g34770D	Cluster3	1.88568	0.111661	-0.159562	-0.749634	-0.18891	-0.899238	BnaA03g24980D	Cluster3	-0.661474	-1.61922	0.0519248	0.840484	1.06006	0.328223
BnaC01g35030D	Cluster3	1.63849	-0.32725	0.312632	-0.85126	0.351057	-1.12367	BnaA03g28270D	Cluster3	-1.10635	-0.205538	-0.544412	-0.107945	0.117094	1.84716
BnaC01g37720D	Cluster3	1.8713	0.0160786	-0.028649	-1.00386	-0.178429	-0.67644	BnaA03g29660D	Cluster3	-1.84434	-0.0837413	-0.037252	0.249843	0.690174	1.02531
BnaC01g37900D	Cluster3	0.609143	-1.51821	0.45653	-0.839343	1.18287	0.109008	BnaA03g50940D	Cluster3	-1.70628	-0.449512	0.336579	-0.00946028	0.689425	1.13924
BnaC01g44150D	Cluster3	0.844592	0.616779	-0.842136	-1.58053	0.136455	0.82484	BnaA04g02490D	Cluster3	-0.0408092	-1.74425	0.615232	1.19435	-0.286707	0.262189
BnaC02g00190D	Cluster3	1.40915	0.311357	-0.166953	-1.67462	-0.136675	0.257745	BnaA04g12310D	Cluster3	-0.158954	-0.590279	-1.54365	0.205883	0.935655	1.15135
BnaC02g02830D	Cluster3	0.577554	-1.53981	-0.287551	-0.581048	0.599893	1.23096	BnaA05g28120D	Cluster3	-0.450139	-1.6744	-0.155926	0.373629	0.876421	1.03041
BnaC02g04330D	Cluster3	1.20132	-1.32581	0.538519	0.0891235	0.577432	-1.08059	BnaA06g06880D	Cluster3	-0.7679	-0.607029	-0.351608	-0.58954	0.491497	1.82458
BnaC03g30700D	Cluster3	0.525252	-1.3754	-0.398604	-0.751231	1.23364	0.766348	BnaA07g19340D	Cluster3	0.532051	-1.01158	0.0151079	0.107551	1.52345	-1.16658
BnaCnng18180D	Cluster3	0.186809	-0.270358	-0.66866	-1.09705	0.0495491	1.79971	BnaA07g28360D	Cluster3	-1.32157	-0.418845	-0.167287	-0.365417	0.72852	1.54459
BnaCnng54710D	Cluster3	1.25862	0.704914	-0.788728	-1.46156	0.387921	-0.101166	BnaA09g14900D	Cluster3	-1.21607	-1.17343	-0.0796858	0.646539	0.739785	1.08286
BnaA01g23520D	Cluster3	0.445693	-1.1583	-1.08083	-0.20086	0.634814	1.35948	BnaA10g28560D	Cluster3	-1.11845	-0.549255	0.143589	-0.639084	0.499088	1.66411
BnaA01g33260D	Cluster3	0.99877	0.780972	-0.93851	-1.51091	0.286622	0.383057	BnaAnng13860D	Cluster3	0.593095	-0.798314	-0.570694	0.302481	1.55612	-1.08269
BnaA03g26480D	Cluster3	0.730775	1.03867	-1.53796	-0.741984	0.668143	-0.157649	BnaAnng37660D	Cluster3	-1.34038	-0.452765	-0.521128	0.831621	0.0571777	1.42547
BnaA07g16400D	Cluster3	0.925573	0.925573	-1.69999	-0.411239	-0.181178	0.441264	BnaC01g01910D	Cluster3	-0.880673	-0.437103	-0.508224	-0.2823	0.195981	1.91232
BnaC02g03350D	Cluster3	0.133734	-0.449855	-0.952412	-1.06334	1.05839	1.27349	BnaC03g08970D	Cluster3	-0.284568	-0.41133	-1.4597	0.675625	0.00941601	1.47056
BnaCnng22970D	Cluster3	1.1088	0.902557	-1.49919	-0.126592	0.363098	-0.748672	BnaC03g61120D	Cluster3	-0.145126	-0.783238	-1.05615	-0.303011	0.623281	1.66425
BnaA02g20880D	Cluster3	0.337071	-1.0814	1.42907	-1.19601	0.0173477	0.493928	BnaC03g65720D	Cluster3	-1.13064	-0.563823	-0.499643	-0.0965719	0.634869	1.65581
BnaA10g28030D	Cluster3	0.492712	0.492712	-0.185643	-1.95047	0.657972	0.492712	BnaC03g66210D	Cluster3	-0.586337	-0.724129	-0.586337	0.403749	-0.373838	1.86689
BnaC03g04240D	Cluster3	0.919962	0.284961	-0.438743	-0.184731	1.06515	-1.6466	BnaC03g70950D	Cluster3	-0.789967	-1.14081	-0.311853	-0.0430418	0.716659	1.56901
BnaA09g38200D	Cluster3	0.304466	0.503294	-1.54204	0.716582	-0.929892	0.947589	BnaC04g07620D	Cluster3	-0.167643	-1.26635	0.316614	1.56522	-0.823011	0.375162
BnaC01g44580D	Cluster3	1.44089	-1.2012	0.952247	-0.138849	-0.512637	-0.540454	BnaC04g25430D	Cluster3	-0.901042	-0.704537	0.0913945	0.883643	-0.847438	1.47798
BnaC09g44220D	Cluster3	0.523244	-0.907497	1.43263	-0.970598	-0.711627	0.633848	BnaC05g47400D	Cluster3	0.124817	-1.78373	0.232383	0.0524063	1.32026	0.053866
BnaC09g01600D	Cluster3	0.499254	-1.09189	1.46668	-0.860545	-0.584128	0.570627	BnaC06g25430D	Cluster3	-0.640767	-0.555263	-1.01564	-0.0221785	0.5029	1.73095
BnaA01g23690D	Cluster4	0.38251	1.69503	-0.202054	-0.328703	-1.33706	-0.209722	BnaC06g30250D	Cluster3	-0.602386	-1.05569	-0.507899	-0.0793635	0.51537	1.72997
BnaA03g03810D	Cluster4	1.21089	1.02415	-0.0144468	-0.186864	-1.45374	-0.579985	BnaC07g15150D	Cluster3	-1.62746	0.534957	-0.839907	0.453754	0.565185	0.913471
BnaA03g31290D	Cluster4	0.550365	1.51537	-0.169816	-0.14668	-0.23412	-1.51512	BnaCnng06190D	Cluster3	0.176084	-1.7206	0.645214	0.545511	0.96177	-0.607979
BnaA04g13380D	Cluster4	0.872943	1.598	-0.361173	-0.487075	-0.803583	-0.81911	BnaCnng40030D	Cluster3	-1.20301	-0.354438	0.212601	0.13193	1.75297	-0.540054
BnaA05g32700D	Cluster4	1.38687	0.874389	0.295766	-0.939048	-0.678926	-0.939048	BnaCnng45070D	Cluster3	-1.41172	-0.368992	0.881398	0.0978466	1.33969	-0.538219
BnaA05g32830D	Cluster4	1.80809	0.500279	-0.608957	-0.363954	-0.874488	-0.460973	BnaA01g04790D	Cluster3	-1.05696	-0.415706	-0.0703262	0.143924	1.86265	-0.46358
BnaA05g33450D	Cluster4	0.254563	1.06929	-0.874817	0.968523	-1.44489	0.0273317	BnaA01g07560D	Cluster3	-1.86828	1.01968	-0.0944734	0.116691	0.183229	0.643158
BnaA06g25090D	Cluster4	0.460996	1.53579	0.369831	-0.26331	-0.97822	-1.12508	BnaA01g28440D	Cluster3	-0.362466	-0.517608	-0.0078521	0.381644	1.724	-1.21771
BnaA06g28970D	Cluster4	0.477865	1.35749	-0.251144	0.221628	-1.67303	-0.132808	BnaA01g31830D	Cluster3	0.00769962	-1.2689	-0.826164	-0.218679	1.16957	1.13647
BnaA07g06180D	Cluster4	1.49475	1.01433	-0.560168	-0.965743	-0.431959	-0.551207	BnaA01g33230D	Cluster3	-0.257241	-1.56037	1.34121	0.742465	0.105248	-0.371311
BnaA07g07870D	Cluster4	1.07609	1.32591	0.0931822	-0.831727	-0.831727	-0.831727	BnaA02g11410D	Cluster3	-1.21149	-1.11088	0.636894	1.35034	0.248318	0.0868221
BnaA07g12260D	Cluster4	0.688673	1.53959	-1.37259	-0.321272	-0.379903	-0.154497	BnaA02g13880D	Cluster3	-1.34158	-0.642449	0.558833	1.20246	0.820038	-0.597297
BnaA07g27610D	Cluster4	1.5353	0.998342	-0.457372	-0.692091	-0.692091	-0.692091	BnaA02g18340D	Cluster3	-1.30057	-0.389825	-0.543268	1.36836	0.98701	-0.121716
BnaA07g34530D	Cluster4	1.3146	1.18797	-0.24779	-0.789924	-0.958561	-0.506296	BnaA02g36610D	Cluster3	-0.753621	-1.30791	0.684833	-0.28501	0.202143	1.45957
BnaA07g35590D	Cluster4	1.19754	0.885586	-0.269684	-0.0216166	-1.63858	-0.153245	BnaA03g05530D	Cluster3	-0.819396	-0.952166	-0.322529	-0.104152	0.431678	1.76656
BnaA09g51340D	Cluster4	1.21539	0.950449	0.312668	-0.38736	-1.3499	-0.741247	BnaA03g06650D	Cluster3	-1.0081	0.0525221	-0.207359	0.218714	1.78443	-0.840209
BnaA09g54870D	Cluster4	0.64864	1.63029	-0.117196	-0.832456	-1.07159	-0.257685	BnaA03g27940D	Cluster3	-1.92494	0.350778	0.153471	0.869925	0.621482	-0.070716
BnaA10g24010D	Cluster4	1.56961	0.665434	0.0299253	-0.26171	-0.907847	-1.09542	BnaA03g50110D	Cluster3	-0.268741	-1.6685	-0.142958	0.432986	0.285409	1.36181
BnaA10g25020D	Cluster4	0.970239	1.15718	0.137844	0.0373209	-1.3066	-0.995978	BnaA03g53510D	Cluster3	-1.72192	1.08572	-0.343049	-0.137563	0.777477	0.339332
BnaAnng12180D	Cluster4	0.222149	1.33356	-0.340208	-0.554532	-1.45534	0.794371	BnaA03g59540D	Cluster3	-0.388128	-0.617133	-1.09911	-0.314742	0.866537	1.55258
BnaAnng29380D	Cluster4	1.6891	0.583156	-0.180947	-0.237959	-0.932196	-0.921152	BnaA03g59750D	Cluster3	-1.89994	-0.238275	0.351136	0.904288	0.404138	0.47865
BnaAnng39780D	Cluster4	0.354128	1.08886	-0.971644	-0.0909709	-1.34437	0.96399	BnaA04g00260D	Cluster3	-1.69641	-0.3787	0.182276	0.573884	1.27038	0.0485632
BnaC01g06430D	Cluster4	-0.076157	1.6042	-1.38784	-0.414361	-0.240652	0.514815	BnaA05g04590D	Cluster3	0.481198	-1.1989	-1.13066	-0.134308	0.805316	1.17735
BnaC01g40030D	Cluster4	1.67978	0.423605	-0.142344	-0.0172985	-1.18314	-0.760603	BnaA05g32690D	Cluster3	-1.88665	0.873268	-0.101708	0.737087	0.0264153	0.351588
BnaC01g40200D	Cluster4	0.993537	0.722332	0.502944	0.21822	-1.55092	-0.886115	BnaA06g03380D	Cluster3	-1.89439	0.837899	-0.229828	0.689942	0.333705	0.262677
BnaC01g40380D	Cluster4	1.05516	0.292687	0.0714941	0.793797	-1.70522	-0.507911	BnaA06g15070D	Cluster3	-0.231415	-1.03895	0.219947	0.798965	1.38046	-1.129
BnaC01g40410D	Cluster4	1.63241	0.801793	-0.560828	-0.355628	-0.982026	-0.535719	BnaA06g21490D	Cluster3	-1.95691	-0.0772168	0.382972	0.382972	0.817191	0.450995
BnaC01g40610D	Cluster4	0.940229	1.02452	0.108284	0.345552	-1.28151	-1.13707	BnaA06g21800D	Cluster3	-1.65727	0.714149	-0.272324	-0.333748	1.19763	0.351561
BnaC02g34270D	Cluster4	-0.334422	1.64734	0.284925	-0.952334	-1.02203	0.376529	BnaA06g23240D	Cluster3	0.114522	-0.443577	-1.25937	1.17933	1.1345	-0.725399
BnaC02g35000D	Cluster4	0.450648	1.41599	0.519403	-0.513826	-1.43884	-0.433374	BnaA06g23560D	Cluster3	-1.62259	0.672565	-0.831533	0.499363	0.3654	0.916798
BnaC02g37710D	Cluster4	1.38047	0.501102	0.698268	-0.86333	-1.12008	-0.596429	BnaA07g06560D	Cluster3	-1.78674	0.459267	-0.121579	0.969074	-0.273607	0.753584
BnaC03g04080D	Cluster4	0.702179	0.964862	0.666587	-1.2121	-1.27963	0.158107	BnaA07g15390D	Cluster3	-1.74029	0.339689	-0.49853	1.12486	0.241536	0.532743
BnaC03g04120D	Cluster4	0.600419	1.53976	0.0343791	-1.32649	-0.696331	-0.151738	BnaA07g21190D	Cluster3	-0.502541	-0.82037	-0.640795	0.466369	-0.329599	1.82694
BnaC03g22570D	Cluster4	0.708792	1.38586	-0.111096	0.251428	-1.07363	-1.16136	BnaA07g37570D	Cluster3	-0.0837924	-0.942212	-1.07465	1.2432	-0.291412	1.14886
BnaC03g67580D	Cluster4	1.06675	0.913669	0.691596	-0.584213	-0.925169	-1.16263	BnaA08g16190D	Cluster3	-0.904163	-0.666456	-0.132249	1.41709	1.05718	-0.771402
BnaC03g70940D	Cluster4	1.19365	0.978205	0.243977	-0.193565	-0.949767	-1.2725	BnaA08g23390D	Cluster3	-1.75661	0.584989	0.066344	0.531119	-0.461508	1.03567
BnaC04g06880D	Cluster4	-0.821227	1.89702	-0.141407	-0.479319	-0.659754	0.204692	BnaA08g23740D	Cluster3	-1.88684	-0.185226	0.992734	0.218098	0.402525	0.458709
BnaC04g17850D	Cluster4	0.275652	1.41998	0.781475	-1.15981	-0.863813	-0.453484	BnaA08g31430D	Cluster3	-2.02269	0.647893	0.454498	0.314467	0.302915	0.302915
BnaC04g18890D	Cluster4	-1.01517	1.77582	-0.332941	0.466559	-0.656288	-0.237983	BnaA09g09990D	Cluster3	-1.83974	0.393404	0.304533	0.720775	0.826834	-0.405805
BnaC04g19710D	Cluster4	1.59425	0.524782	0.181237	-0.445695	-1.26768	-0.586896	BnaA09g45300D	Cluster3	-0.66924	-0.280847	-1.13295	0.999397	-0.353648	1.43729
BnaC04g29250D	Cluster4	1.71745	0.705953	-0.428316	-0.520065	-0.809024	-0.665998	BnaA09g51380D	Cluster3	-1.28468	0.0378319	-0.467269	1.42659	0.869483	-0.581953
BnaC05g47660D	Cluster4	1.32339	0.819963	-1.01462	-0.547939	0.443743	-1.02455	BnaA10g04810D	Cluster3	-1.64387	-0.467801	0.0289683	1.27981	0.644132	0.158762
BnaC06g05350D	Cluster4	-1.3049	1.76654	-0.407476	-0.0418488	0.0598288	-0.0721406	BnaA10g08190D	Cluster3	-1.07433	-0.930302	1.16986	0.924822	0.568347	-0.658394
BnaC06g41260D	Cluster4	1.27484	0.58937	-0.251594	0.507834	-1.53881	-0.581642	BnaA10g30280D	Cluster3	-1.79122	-0.167472	0.0387087	1.10887	0.724472	0.0866424
BnaC07g15130D	Cluster4	1.0389	0.75061	0.546246	-0.454528	-1.67641	-0.204823	BnaAnng05940D	Cluster3	-1.79468	-0.209673	0.224395	1.0502	0.762138	-0.0323822
BnaC07g35660D	Cluster4	1.28439	1.24328	-0.7747	-0.724579	-0.239742	-0.788643	BnaAnng39920D	Cluster3	-0.721341	-0.398371	-0.475167	0.789963	-0.851973	1.65689
BnaC08g25730D	Cluster4	-0.383983	1.76144	-0.742365	0.511423	-0.199093	-0.947418	BnaC01g08130D	Cluster3	-1.34287	-0.832214	0.704534	1.19872	0.65257	-0.380741
BnaCnng06260D	Cluster4	1.16193	0.920915	-0.3847	-1.52109	0.31424	-0.491301	BnaC01g23180D	Cluster3	-1.65579	0.544647	-0.613405	0.416741	1.18144	0.126367
BnaCnng18400D	Cluster4	-0.50908	1.09541	-0.785411	-0.997004	-0.18129	1.37737	BnaC03g03930D	Cluster3	-1.79084	0.485575	0.505017	0.724097	-0.584367	0.660514
BnaCnng18450D	Cluster4	-0.549933	1.358	-1.56195	0.308122	0.554096	-0.108338	BnaC03g63410D	Cluster3	-1.6169	-0.127137	1.41786	-0.103824	0.572696	-0.142693
BnaCnng29060D	Cluster4	1.14873	1.22564	-0.51369	-0.3495	-0.185336	-1.32584	BnaC04g19910D	Cluster3	-1.62151	-0.413914	0.42961	1.20743	0.687841	-0.289455
BnaCnng29110D	Cluster4	1.45009	1.05237	-0.491709	-0.968273	-0.704323	-0.338156	BnaC07g40800D	Cluster3	-1.63042	0.0817526	0.176768	1.51178	-0.135244	-0.0046325
BnaCnng60100D	Cluster4	-0.895046	1.80537	-0.536156	-0.18513	-0.642206	0.453165	BnaC08g31960D	Cluster3	-0.214673	-0.913257	0.13387	0.987313	1.2538	-1.24706
BnaCnng74090D	Cluster4	1.21565	1.01296	0.330852	-0.491888	-0.973596	-1.09398	BnaC08g33610D	Cluster3	-1.35633	1.24306	-0.813432	0.293575	0.894006	-0.260887
BnaA01g13110D	Cluster4	-0.673977	1.95453	-0.806515	-0.163851	-0.163851	-0.146335	BnaCnng29130D	Cluster3	-0.341585	-0.968352	0.449612	0.993758	1.10525	-1.23868
BnaA02g31590D	Cluster4	0.531714	1.49269	0.504623	-0.809203	-1.08441	-0.63542	BnaA09g04300D	Cluster3	0.633866	-1.86758	0.453194	0.786184	-0.381559	0.375896
BnaA03g03740D	Cluster4	0.372695	1.75255	-0.738348	-0.204724	-0.0891756	-1.093	BnaC01g37500D	Cluster3	0.957159	-1.7441	-0.567721	0.603051	0.567528	0.184085
BnaA03g15220D	Cluster4	1.32581	1.1318	-0.559423	-0.895336	-0.916057	-0.0867868	BnaC01g38150D	Cluster3	0.906198	-1.7153	-0.597975	0.187546	0.385938	0.833589
BnaA03g27780D	Cluster4	0.961742	1.13616	0.306401	-0.233273	-0.711878	-1.45915	BnaC09g01600D	Cluster3	0.94346	-1.39454	-1.14572	0.567653	0.532953	0.49619
BnaA03g59950D	Cluster4	1.82953	0.0748953	-0.0169008	-0.0872187	-0.996993	-0.803315	BnaA07g14750D	Cluster3	0.20214	0.378495	-1.85061	1.121	0.322877	-0.173909
BnaA04g15830D	Cluster4	1.22746	1.244	-0.080261	-0.684546	-0.768449	-0.938208	BnaA09g42520D	Cluster3	-1.38942	-0.139393	0.160179	1.03455	1.14129	-0.807207
BnaA04g16960D	Cluster4	1.46578	0.652779	-0.790149	-1.34173	-0.0120007	0.0253247	BnaAnng13110D	Cluster3	-0.363111	-1.35455	1.22791	0.922007	0.323344	-0.755606
BnaA06g21300D	Cluster4	-0.173724	1.94661	-0.223552	-0.147155	-0.951945	-0.450231	BnaC04g11070D	Cluster3	-1.95053	0.146104	0.70332	0.743775	0.355265	0.00206862
BnaA06g22710D	Cluster4	1.47608	0.621818	0.440236	-0.982375	-0.596932	-0.958824	BnaCnng45080D	Cluster3	-1.13827	-0.256365	1.1093	-0.293802	1.32737	-0.748231
BnaA07g01710D	Cluster4	1.83566	0.453712	-0.604078	-0.519587	-0.817545	-0.348166	BnaCnng68680D	Cluster3	-1.82904	0.676215	0.177503	0.212809	1.0254	-0.262885
BnaA07g23240D	Cluster4	-0.176131	1.52716	0.923817	-0.584753	-0.926275	-0.763814	BnaA03g02060D	Cluster3	-1.30092	0.519512	-0.784007	1.44158	0.472551	-0.34872
BnaA07g28360D	Cluster4	-0.10931	1.78298	0.461817	-0.601802	-0.936379	-0.597309	BnaAnng02410D	Cluster3	-1.16742	-0.326908	0.132345	1.07938	1.21548	-0.932888
BnaA08g16380D	Cluster4	0.453809	1.81745	-0.266999	-0.899144	-0.569176	-0.535939	BnaC02g03490D	Cluster3	-1.44747	-0.192707	0.511712	1.24592	0.664677	-0.782133
BnaAnng31500D	Cluster4	-0.413678	2.02423	-0.266404	-0.584495	-0.502709	-0.256949	BnaC08g35520D	Cluster3	-0.479509	-1.15785	0.767986	1.51857	0.077188	-0.726382
BnaAnng40320D	Cluster4	-1.16758	1.84852	-0.30951	-0.309954	0.0831783	-0.144658	BnaC03g77130D	Cluster3	-1.85134	0.630548	0.220686	0.557333	0.820385	-0.37761
BnaC01g35150D	Cluster4	0.780809	0.544914	-0.469103	-1.69452	-0.151544	0.989441	BnaA02g10390D	Cluster3	-1.2883	-0.684256	1.52218	0.699979	0.0054085	-0.255015
BnaC01g40250D	Cluster4	1.16264	1.24745	-0.132407	-0.361017	-1.19016	-0.726506	BnaA02g23820D	Cluster3	-1.47697	-0.355432	0.689324	1.28872	0.449507	-0.595145
BnaC02g00280D	Cluster4	1.42162	0.887992	-0.478648	-1.24826	-0.632992	0.0502883	BnaA04g01690D	Cluster3	-1.77884	0.30807	0.638632	0.150625	1.07494	-0.39343
BnaC02g02840D	Cluster4	1.81814	-0.0406339	0.362445	-0.859211	-0.678871	-0.601867	BnaA05g05290D	Cluster3	-1.07746	-0.523592	0.695642	0.608769	1.30297	-1.00633
BnaC02g36210D	Cluster4	0.121141	1.84621	-0.236389	-1.14242	-0.440261	-0.148284	BnaA05g32620D	Cluster3	0.688807	-1.54099	-0.830892	0.200284	0.340728	1.14206
BnaC02g44030D	Cluster4	1.28182	0.930896	0.000170968	-0.979844	-1.23703	0.0039875	BnaA05g35160D	Cluster3	-1.19237	-0.620355	1.55639	0.623008	-0.580638	0.213968
BnaC03g08970D	Cluster4	0.848717	1.48991	0.0632402	-1.01469	-0.514546	-0.87263	BnaA06g12100D	Cluster3	-0.955732	-0.996952	1.0411	1.10844	0.518327	-0.715178
BnaC03g13100D	Cluster4	1.59406	0.639771	-0.870536	-1.09815	-0.29187	0.0267269	BnaA06g15610D	Cluster3	0.469966	-1.44665	0.203183	0.714567	-1.00318	1.06211
BnaC03g71440D	Cluster4	1.3585	0.395421	0.158654	-1.67034	0.155985	-0.398229	BnaA06g29000D	Cluster3	-1.4021	1.12162	-0.465834	-0.182528	1.20414	-0.2753
BnaC04g54960D	Cluster4	-0.372615	1.88235	-0.0092242	0.107965	-0.883529	-0.724947	BnaA09g50580D	Cluster3	-0.577729	-1.13751	1.00849	1.16751	0.435215	-0.895974
BnaC05g11610D	Cluster4	-1.13351	1.52691	0.38784	-0.55126	-0.786905	0.556921	BnaA09g51530D	Cluster3	-1.30171	-0.494261	0.781913	1.50264	-0.053812	-0.434769
BnaC09g00520D	Cluster4	1.76244	0.134018	0.226643	-1.11148	-0.309084	-0.702536	BnaA09g51550D	Cluster3	0.0451919	-0.916525	-0.932556	0.746596	-0.513452	1.57075
BnaC09g00580D	Cluster4	1.59717	0.557955	-0.105021	-0.965109	-1.09325	0.00824558	BnaA10g16700D	Cluster3	-0.169581	-1.36344	0.85943	1.36202	0.0310159	-0.719446
BnaC09g54330D	Cluster4	0.526759	1.82691	-0.588416	-0.588416	-0.588416	-0.588416	BnaCnng02120D	Cluster3	-1.82524	0.230491	0.716555	0.996845	0.165596	-0.284245
BnaCnng01490D	Cluster4	1.78171	0.235347	-0.160607	-0.398653	-0.217623	-1.24018	BnaCnng59860D	Cluster3	-0.462105	-0.958092	0.152435	-0.41906	-0.216538	1.90336
BnaCnng30080D	Cluster4	-0.108399	1.64649	-0.262065	-0.0154398	-1.47109	0.210503	BnaA04g17580D	Cluster3	0.994241	-1.56505	-0.817723	0.0681744	0.567721	0.75264
BnaA04g29090D	Cluster4	0.938225	0.768458	-1.10265	-0.509969	-1.05918	0.965113	BnaA05g33410D	Cluster3	-1.65979	1.03619	-0.49868	0.946101	0.165818	0.0103658
BnaA05g27960D	Cluster4	1.31515	1.04523	-0.813706	-0.973418	-0.736019	0.162763	BnaA10g15920D	Cluster3	0.389883	-1.24008	0.476859	0.909026	-1.29571	0.760015
BnaA06g14090D	Cluster4	-0.0268905	1.50391	-0.217371	-1.10667	-0.929088	0.776112	BnaC02g01690D	Cluster3	0.622653	-1.14946	-1.14683	-0.265038	0.85455	1.08412
BnaA07g08260D	Cluster4	0.682748	1.37859	-0.826315	-1.11353	-0.653709	0.532212	BnaC02g03450D	Cluster3	0.787588	-1.27584	-1.15825	-0.0168188	0.715934	0.947388
BnaA07g34320D	Cluster4	0.474916	1.38059	-1.34229	0.634858	-0.525953	-0.622115	BnaC09g01910D	Cluster3	0.416715	-1.41951	-0.702004	-0.116353	0.341927	1.47922
BnaA09g45870D	Cluster4	1.19828	0.638875	0.591694	-0.0916542	-1.35056	-0.986638	BnaCnng22970D	Cluster3	0.869357	-1.45992	-0.579924	-0.544658	0.790339	0.924803
BnaAnng37660D	Cluster4	-0.640741	1.95598	-0.050696	-0.320746	-0.145734	-0.798064	BnaA03g03540D	Cluster3	-0.166598	-0.938408	1.40308	0.327979	-1.26682	0.64077
BnaC01g33460D	Cluster4	1.70222	0.64668	-0.758826	-0.436336	-0.221573	-0.932168	BnaA03g27990D	Cluster3	-1.65198	0.0641773	0.656342	0.751517	0.882149	-0.702203
BnaC02g00450D	Cluster4	1.15111	0.759773	-0.692653	-1.44582	0.614617	-0.387026	BnaA09g00810D	Cluster3	-1.47993	0.0795147	1.50632	-0.529387	0.498585	-0.0751086
BnaC02g45650D	Cluster4	1.24088	0.988448	0.284723	-1.06972	-0.394464	-1.04987	BnaA09g46280D	Cluster3	-0.1283	-1.06655	0.705814	-1.20961	0.379213	1.31943
BnaC03g04100D	Cluster4	1.55767	0.76978	-0.612264	-1.21629	-0.284422	-0.214475	BnaC09g19020D	Cluster3	-1.30626	0.30695	0.515354	-0.0243444	1.43823	-0.929927
BnaC03g35370D	Cluster4	-0.658999	1.46742	-0.711292	-0.273253	1.04103	-0.864903	BnaA07g31420D	Cluster3	-1.45563	0.772143	-0.426262	1.00598	0.788722	-0.684951
BnaC06g29000D	Cluster4	1.32329	1.1743	-0.153907	-0.828908	-0.834412	-0.680365	BnaA09g10500D	Cluster3	-1.84773	0.554681	0.549009	0.852069	-0.403995	0.295963
BnaC09g01160D	Cluster4	1.33841	0.464334	0.17217	-1.03599	-1.32074	0.381815	BnaA03g04970D	Cluster3	-0.152545	-0.969742	-0.615787	0.0669767	-0.226612	1.89771
BnaC09g01830D	Cluster4	1.5038	0.906629	-0.0661334	-0.565716	-0.816715	-0.961864	BnaA03g40100D	Cluster3	0.570406	-1.3929	-0.0120968	0.740984	-0.997438	1.09104
BnaC09g11740D	Cluster4	1.80751	0.5184	-0.622499	-0.697243	-0.708425	-0.297743	BnaA04g02560D	Cluster3	-0.592885	0.227075	-0.366434	0.3335	1.66087	-1.26212
BnaC09g44250D	Cluster4	1.26744	1.26296	-0.775282	-0.258611	-0.821818	-0.674688	BnaAnng13820D	Cluster3	0.459226	-1.09811	-1.1455	-0.10101	0.451	1.43439
BnaA01g03140D	Cluster4	-0.314688	1.12439	0.465328	-1.75996	-0.0777964	0.562727	BnaC02g32440D	Cluster3	-0.667891	-0.354282	0.766921	-0.204711	1.58876	-1.1288
BnaA03g13990D	Cluster4	1.07349	0.856738	0.26625	-1.19896	-1.24297	0.245451	BnaA07g06240D	Cluster3	0.714962	-1.28173	-0.990352	-0.217497	0.538567	1.23605
BnaA03g20900D	Cluster4	0.302953	0.429124	0.74727	-1.90225	-0.266924	0.689825	BnaA07g35600D	Cluster3	-1.87782	0.974808	0.258613	0.274009	0.58078	-0.210387
BnaA05g33140D	Cluster4	-0.0400996	0.918703	0.391658	0.479808	-1.93319	0.183122	BnaC01g39890D	Cluster3	0.0898591	-1.43554	1.58299	0.222235	0.137855	-0.597406
BnaA07g36660D	Cluster4	0.903837	0.835854	-0.324271	-1.80825	0.323559	0.0692758	BnaC01g40200D	Cluster3	0.0567128	-1.33034	1.44458	0.647694	-0.848393	0.0297529
BnaA10g00820D	Cluster4	1.1632	0.839318	0.585718	-0.393346	-1.23155	-0.963332	BnaC03g33320D	Cluster3	-1.65688	0.0672399	0.755774	1.18691	0.14595	-0.49899
BnaAnng10280D	Cluster4	0.537564	0.537564	-0.00667468	-1.99536	0.389337	0.537564	BnaC04g07860D	Cluster3	-0.263102	-1.09656	0.371815	-0.411347	-0.405398	1.80459
BnaAnng12920D	Cluster4	1.08429	0.93192	-0.00835062	-1.66253	0.0843884	-0.429722	BnaC04g29240D	Cluster3	-0.789286	-0.11397	0.816214	-0.343422	1.53569	-1.10523
BnaAnng25810D	Cluster4	0.302897	1.47704	-1.04138	0.729996	-0.609936	-0.858612	BnaC07g48800D	Cluster3	-1.48666	1.39204	-0.702683	0.549207	0.237868	0.0102298
BnaAnng26500D	Cluster4	0.344123	0.871932	-0.135927	-1.93356	0.428006	0.425428	BnaC09g07110D	Cluster3	-1.73944	1.14024	-0.042093	0.276775	0.696747	-0.332231
BnaC01g34660D	Cluster4	0.87991	0.87991	0.87991	-0.807821	-1.33234	-0.49957	BnaC07g50440D	Cluster3	-1.83305	0.624957	0.535551	0.491129	0.684371	-0.502957
BnaC02g31070D	Cluster4	0.0911151	0.651114	0.829726	-1.93446	0.370302	-0.00780216	BnaA03g49690D	Cluster3	-0.947243	-0.576168	1.8845	-0.307416	0.221644	-0.275315
BnaC03g61240D	Cluster4	1.48639	0.636047	-0.332733	-1.48938	-0.2277	-0.0726227	BnaC06g30100D	Cluster3	-0.00407502	0.604408	-1.64487	1.2812	0.24196	-0.478621
BnaC03g63920D	Cluster4	0.0644778	1.34639	-0.834524	-1.43655	0.267319	0.59289	BnaC09g21250D	Cluster3	0.538744	-1.2393	-0.838179	-0.383904	0.473637	1.44901
BnaC04g19550D	Cluster4	0.858343	0.823899	-0.369316	-1.64448	-0.42106	0.752616	BnaC05g40330D	Cluster3	0.888458	-1.482	-0.457703	-0.554574	0.480448	1.12537
BnaC08g03940D	Cluster4	0.651819	0.64172	-0.117375	-0.663282	-1.59399	1.08111	BnaA10g08870D	Cluster3	-0.571838	-0.742704	0.951699	0.639301	1.03836	-1.31482
BnaCnng53880D	Cluster4	1.09082	0.994988	0.606645	-0.770391	-0.885475	-1.03659	BnaA04g15630D	Cluster3	-1.66913	0.674214	0.640522	-0.038278	0.993395	-0.60072
BnaA02g28180D	Cluster4	1.82125	0.463697	-0.390897	-0.378886	-0.866723	-0.648439	BnaA05g33140D	Cluster3	-0.10255	-1.34351	1.32609	1.0094	-0.368893	-0.520548
BnaA06g25150D	Cluster4	0.755271	0.67818	0.869445	-1.51059	-0.952013	0.159703	BnaC03g04080D	Cluster3	-1.34167	0.550497	0.723131	-0.525975	1.27703	-0.683016
BnaA07g05890D	Cluster4	-0.218047	1.67925	0.483359	-0.493968	-1.2743	-0.176291	BnaC03g70980D	Cluster3	0.703163	-1.43632	-0.509847	-0.442772	0.311091	1.37469
BnaA07g13500D	Cluster4	-0.597624	1.79145	-0.538384	0.101567	-1.02922	0.272213	BnaC05g43020D	Cluster3	-0.938419	0.303928	-0.417496	1.23631	0.981902	-1.16623
BnaA07g19340D	Cluster4	0.516546	0.667212	0.720024	-1.47084	-1.0861	0.653151	BnaA03g37730D	Cluster3	-1.34815	-0.307157	1.16637	0.876431	0.471276	-0.858771
BnaA10g26340D	Cluster4	0.411005	1.52097	0.286339	-0.645935	-1.41161	-0.16077	BnaA02g21510D	Cluster3	-0.769524	-0.500716	0.426167	1.53839	0.479827	-1.17415
BnaAnng01130D	Cluster4	1.03759	1.03759	0.254043	-0.289602	-1.57586	-0.463759	BnaC06g35220D	Cluster3	-1.37653	0.637213	-0.117256	0.925807	0.920856	-0.990088
BnaC01g33320D	Cluster4	1.06033	1.06033	0.379177	-0.48953	-1.42187	-0.588444	BnaC03g62080D	Cluster3	-1.74802	0.850822	0.246732	0.766234	0.474012	-0.589776
BnaC01g34980D	Cluster4	1.02086	1.37909	-1.16997	-0.115867	-0.394126	-0.719978	BnaC03g28110D	Cluster3	-0.365113	-1.19844	1.54595	0.727267	0.00553931	-0.715202
BnaC02g02920D	Cluster4	1.04493	1.04493	0.433769	-0.729704	-1.39017	-0.403763	BnaC07g05330D	Cluster3	-1.34362	0.262704	0.853215	0.877757	-1.16644	0.516386
BnaC04g29140D	Cluster4	1.38495	0.300646	-0.688902	0.286521	-1.53925	0.256042	BnaA04g16740D	Cluster3	-0.918809	-0.441556	0.614643	1.6956	-0.11658	-0.833298
BnaC06g23090D	Cluster4	-0.186201	0.633235	-0.29587	-1.21589	-0.570274	1.635	BnaC09g26400D	Cluster3	-1.04367	-0.00212678	0.718904	1.17098	-1.33486	0.490776
BnaC08g07090D	Cluster4	1.77989	0.149713	-0.294355	0.177779	-1.06114	-0.751886	BnaCnng18330D	Cluster3	-1.40987	-0.000602681	1.00937	0.776339	0.624894	-1.00013
BnaCnng09560D	Cluster4	0.864818	0.864818	0.645742	-0.00551863	-1.55846	-0.811398	BnaA02g17160D	Cluster3	-1.29085	-0.240134	1.75261	0.0260058	0.170335	-0.417972
BnaCnng71630D	Cluster4	1.19903	0.166541	0.42648	0.240004	-1.8004	-0.23166	BnaA03g26110D	Cluster3	-1.36204	0.180801	0.498083	1.19225	0.555704	-1.0648
BnaUnng02880D	Cluster4	0.0531065	0.794676	-0.554343	-1.34057	-0.401905	1.44904	BnaC01g40640D	Cluster3	-0.185182	-1.03611	0.672711	1.65013	-0.316255	-0.785292
BnaA01g33430D	Cluster4	0.105863	1.77149	-0.742098	-0.333402	0.257591	-1.05944	BnaA03g03640D	Cluster4	1.25232	0.0204104	-1.11642	-0.156253	-1.03937	1.03931
BnaA03g05010D	Cluster4	1.66145	-0.131081	0.528891	-0.532303	-1.26023	-0.266729	BnaA03g10420D	Cluster4	1.2666	0.213601	-0.827573	-0.176907	-1.36053	0.884804
BnaA04g09560D	Cluster4	0.713841	0.0850665	0.747421	-1.14836	-1.32296	0.924989	BnaA04g17050D	Cluster4	0.0989658	1.08928	-1.44846	-0.543822	-0.335085	1.13913
BnaA05g32860D	Cluster4	0.216208	0.329462	-0.683917	0.0996853	-1.45827	1.49683	BnaA05g32780D	Cluster4	0.0586207	1.25862	-0.532878	-0.762982	-1.13899	1.11761
BnaA09g56390D	Cluster4	0.693406	1.39881	-0.658236	-0.55756	0.408641	-1.28506	BnaA07g05870D	Cluster4	-0.781409	0.604789	-0.945074	-0.775058	0.343845	1.55291
BnaAnng36570D	Cluster4	0.900804	0.904611	0.891819	-0.721315	-1.21431	-0.761613	BnaA08g24790D	Cluster4	0.368989	0.690853	-0.921486	-1.22245	-0.311012	1.39511
BnaA01g03110D	Cluster4	1.38907	1.03025	0.0115044	-0.939901	-0.829357	-0.661572	BnaA09g48410D	Cluster4	0.810677	-0.684868	-1.13841	-0.882173	0.900179	0.994597
BnaA01g06150D	Cluster4	0.619716	1.34936	-1.06873	-0.235218	0.497029	-1.16216	BnaA09g49220D	Cluster4	0.717131	-0.247188	-0.0642371	-0.822848	-1.14354	1.56068
BnaA01g25880D	Cluster4	0.837717	1.3434	0.163035	-0.177144	-1.29279	-0.874213	BnaAnng29350D	Cluster4	-0.323549	1.48366	-0.0128177	-1.25595	-0.690856	0.799508
BnaA01g27010D	Cluster4	1.04162	1.21569	-0.0416203	-1.00538	-0.0168726	-1.19344	BnaC01g40320D	Cluster4	0.61636	0.807235	-1.30639	-0.680441	-0.623982	1.18721
BnaA01g30320D	Cluster4	0.94759	1.19331	0.3867	-0.445731	-1.32623	-0.755638	BnaC01g40620D	Cluster4	0.517636	-0.147998	0.559496	-1.09688	-1.17706	1.34481
BnaA01g30530D	Cluster4	0.891026	1.51755	-0.103474	-0.68413	-0.575338	-1.04564	BnaC03g04180D	Cluster4	0.741699	-0.0590418	-0.413778	-1.77167	0.691395	0.811392
BnaA02g18200D	Cluster4	1.31073	1.23526	-0.570825	-0.406445	-0.652764	-0.915957	BnaC04g27410D	Cluster4	1.26182	-0.660876	0.104975	-1.23075	-0.546146	1.07098
BnaA02g19210D	Cluster4	-0.444271	1.66512	0.663489	-0.957606	-0.812199	-0.114529	BnaC05g23490D	Cluster4	0.177046	-0.527413	-0.98996	0.214695	-0.668211	1.79384
BnaA02g21130D	Cluster4	0.426032	1.63174	0.323979	-0.834365	-0.493009	-1.05438	BnaC05g42830D	Cluster4	0.856846	-0.655161	0.95033	-1.45927	-0.46151	0.768764
BnaA02g30290D	Cluster4	1.56299	0.573762	0.131732	-0.324078	-1.30017	-0.644237	BnaC06g15030D	Cluster4	-0.316754	0.618003	1.00776	-1.6532	-0.423658	0.767847
BnaA02g36710D	Cluster4	-0.273209	1.19898	-0.888934	-0.732647	-0.631573	1.32738	BnaC07g05810D	Cluster4	0.0105635	-0.0256574	-1.16821	0.539339	-0.930268	1.57424
BnaA03g03400D	Cluster4	1.19378	1.09152	-0.984959	0.148108	-1.13797	-0.31049	BnaC07g39600D	Cluster4	0.388374	-0.541842	0.368758	0.618684	-1.77512	0.941148
BnaA03g03640D	Cluster4	0.217401	0.368534	0.465608	0.462867	-2.02983	0.515423	BnaC09g47980D	Cluster4	-0.199881	0.578315	0.00606899	-1.08342	-0.916943	1.61586
BnaA03g05520D	Cluster4	1.10697	1.36834	-0.495948	-0.252681	-1.08889	-0.637786	BnaCnng33050D	Cluster4	0.0395087	0.783911	-1.24164	-0.767846	-0.287099	1.47317
BnaA03g05530D	Cluster4	1.35322	1.01112	-0.182527	-0.922193	-1.11424	-0.145384	BnaA07g01710D	Cluster4	-0.129594	0.519134	-1.37775	1.06646	-0.954308	0.87606
BnaA03g07460D	Cluster4	0.239962	1.59463	0.571908	-1.07818	-0.546268	-0.782058	BnaA08g11690D	Cluster4	-0.051202	1.71158	-0.719774	-0.823065	-0.716592	0.599057
BnaA03g16390D	Cluster4	0.927829	0.977786	-0.898177	-1.37418	-0.275292	0.642029	BnaAnng19350D	Cluster4	1.17416	-0.262729	-0.808121	-0.474292	-0.955889	1.32687
BnaA03g23880D	Cluster4	1.39761	0.907092	-0.695781	-1.29923	-0.111132	-0.198556	BnaC02g00730D	Cluster4	1.43739	-0.208947	-0.700646	-1.26294	-0.149203	0.884345
BnaA03g23890D	Cluster4	0.865236	1.58275	-0.546064	-0.463173	-1.03444	-0.404312	BnaCnng69370D	Cluster4	-0.496513	0.309941	0.930803	-1.63672	-0.151206	1.0437
BnaA03g27990D	Cluster4	0.296654	1.82171	-0.20596	-0.228594	-1.04327	-0.640534	BnaA01g20410D	Cluster4	-0.673425	0.50514	-0.00587921	-0.460091	-1.07544	1.70969
BnaA03g32320D	Cluster4	0.443285	1.80124	-0.732209	-0.276422	-0.315626	-0.920264	BnaA03g54180D	Cluster4	-0.483125	0.747154	0.549627	-1.11103	-0.997541	1.29491
BnaA03g43650D	Cluster4	0.823991	1.12053	0.763901	-0.785792	-0.871397	-1.05124	BnaA06g21920D	Cluster4	0.876014	-0.880743	-1.20163	-0.439819	0.34113	1.30505
BnaA04g19470D	Cluster4	-0.486284	0.944658	-0.0338145	-0.444359	-1.34516	1.36496	BnaA07g07790D	Cluster4	0.0703406	-0.500545	-1.00044	-0.806104	0.574178	1.66257
BnaA05g32660D	Cluster4	1.40852	1.01674	0.00962418	-0.748386	-0.840079	-0.846414	BnaA07g24810D	Cluster4	0.404381	-0.249939	0.680837	-0.371324	-1.65763	1.19367
BnaA05g33410D	Cluster4	0.322512	1.44517	-0.919174	-1.03078	-0.573492	0.755771	BnaA07g30800D	Cluster4	0.169855	0.374129	-2.01757	0.50719	0.348361	0.61804
BnaA05g35030D	Cluster4	1.40912	1.08898	-0.548459	-0.554205	-1.04911	-0.346313	BnaA07g35550D	Cluster4	-0.471417	0.291967	1.16117	-0.73878	-1.2981	1.05516
BnaA06g15070D	Cluster4	1.66173	0.096964	0.0615395	-0.602125	-1.35772	0.139614	BnaA09g41590D	Cluster4	0.502027	-0.316294	-0.65048	-1.47901	0.699616	1.24414
BnaA06g27480D	Cluster4	1.13798	0.944012	-0.435788	0.479952	-1.32125	-0.804906	BnaC02g00130D	Cluster4	1.05396	0.197264	-0.716061	-0.802915	-1.01873	1.28648
BnaA07g02360D	Cluster4	0.941014	0.861127	0.411073	-0.126774	-1.75431	-0.332135	BnaC02g02320D	Cluster4	0.917626	0.073015	-0.950886	-1.45981	0.476429	0.943623
BnaA07g11350D	Cluster4	0.967715	0.702968	0.076107	0.571467	-1.68346	-0.6348	BnaC02g03440D	Cluster4	1.01305	-0.879153	-1.31772	-0.419548	0.840485	0.762888
BnaA07g11460D	Cluster4	0.771829	0.80763	0.713703	-0.0814317	-1.73441	-0.477322	BnaC02g04300D	Cluster4	0.993945	0.346584	-0.687202	-1.60586	0.03622	0.916309
BnaA07g19330D	Cluster4	0.806494	1.26862	0.489307	-1.30842	-0.631748	-0.624256	BnaC03g49010D	Cluster4	1.01166	1.01918	-1.63366	-0.421895	-0.200581	0.225293
BnaA07g23460D	Cluster4	1.10429	1.1797	0.213399	-0.704121	-1.24277	-0.550501	BnaC04g49060D	Cluster4	1.21402	0.441594	-0.498362	-1.53809	-0.377262	0.758103
BnaA07g26970D	Cluster4	0.219978	0.423123	0.0846326	-0.430463	-1.65461	1.35734	BnaC06g15240D	Cluster4	-0.725947	1.30142	-0.710661	-0.575901	-0.563635	1.27472
BnaA07g35670D	Cluster4	1.14627	1.21467	-1.05114	-1.02401	-0.0526007	-0.233198	BnaCnng39460D	Cluster4	0.650016	0.864652	-1.43108	-0.81546	-0.285632	1.0175
BnaA07g35740D	Cluster4	1.18661	0.527386	-0.341166	-1.30802	-0.893914	0.829107	BnaA01g02930D	Cluster4	1.03922	-0.202497	-1.14719	-1.13003	1.07272	0.367774
BnaA07g37340D	Cluster4	1.09292	1.34394	-0.359836	-0.157338	-0.995501	-0.924179	BnaA03g31280D	Cluster4	-0.142952	0.556235	0.41006	-1.81429	-0.104268	1.09522
BnaA08g12060D	Cluster4	1.26775	1.12796	-0.264205	-0.321366	-1.29824	-0.511891	BnaA07g00480D	Cluster4	0.653787	0.00948081	0.692633	-0.636576	-1.66901	0.949687
BnaA08g24700D	Cluster4	0.116225	1.1792	-1.6548	-0.599726	0.617376	0.341728	BnaA07g31060D	Cluster4	0.789363	0.789363	-0.019688	-1.60596	-0.742441	0.789363
BnaA09g00390D	Cluster4	1.72277	0.390871	-0.574625	-0.123526	-1.22351	-0.19198	BnaC01g38610D	Cluster4	0.556094	0.975159	0.686844	-1.43821	-1.05909	0.279203
BnaA09g10240D	Cluster4	0.587366	1.15663	0.643937	-0.49283	-1.60481	-0.290296	BnaC01g40280D	Cluster4	-0.589543	0.389126	-0.601584	-0.251389	-0.800163	1.85355
BnaA09g27840D	Cluster4	1.0178	1.4174	-0.538387	-0.133515	-0.666258	-1.09704	BnaC02g04230D	Cluster4	1.01862	0.572442	-0.299571	-1.36266	-0.882455	0.953629
BnaA09g42190D	Cluster4	0.752598	1.39452	-1.4121	-0.638732	-0.250984	0.154695	BnaC04g55390D	Cluster4	0.286946	0.693165	-0.069126	-0.113697	-1.83071	1.03343
BnaA09g48360D	Cluster4	-0.0040912	1.60701	0.236325	-0.67399	-1.36636	0.20111	BnaC05g34440D	Cluster4	0.62509	0.294933	-0.252662	-1.91754	0.62509	0.62509
BnaA09g48430D	Cluster4	1.80815	0.524763	-0.53609	-0.351784	-0.72252	-0.72252	BnaC06g15180D	Cluster4	0.509911	0.509911	0.509911	-1.98933	-0.0503122	0.509911
BnaA09g49220D	Cluster4	1.20714	0.867715	-0.504021	0.0326842	-1.59206	-0.0114639	BnaCnng40150D	Cluster4	0.896312	1.01324	-0.0273002	-1.10233	-1.29825	0.518315
BnaA09g51530D	Cluster4	0.585558	0.761162	0.643189	-1.63898	-0.8523	0.501375	BnaCnng64850D	Cluster4	0.973603	0.503372	-0.151841	-1.06526	-1.27167	1.0118
BnaA09g51550D	Cluster4	0.910143	0.495572	-0.304633	0.593859	-1.85845	0.163511	BnaA03g39710D	Cluster4	0.783407	0.891596	-0.698943	-1.37457	-0.553722	0.952234
BnaA10g05680D	Cluster4	0.813854	0.626991	-0.864173	0.0354862	-1.53268	0.920522	BnaA10g16790D	Cluster4	1.04355	-1.17465	-0.579442	-0.322642	-0.365903	1.39909
BnaA10g25400D	Cluster4	1.42057	1.00153	-0.190164	-0.960865	-0.960865	-0.310208	BnaA01g23520D	Cluster4	1.16556	-0.274745	-1.14866	-1.13141	0.667914	0.721351
BnaAnng00290D	Cluster4	0.310635	1.90613	-0.571531	-0.493563	-0.44031	-0.711363	BnaA01g36520D	Cluster4	-0.717315	0.520656	-0.971429	-0.419544	-0.163889	1.75152
BnaAnng05940D	Cluster4	0.892175	0.842026	-1.30889	-0.395127	-0.916551	0.886363	BnaA10g00400D	Cluster4	-0.600947	-0.239525	0.000695242	-0.103814	-0.964438	1.90803
BnaAnng07730D	Cluster4	0.315207	1.11362	-0.161986	-0.974204	-1.29575	1.0031	BnaAnng02350D	Cluster4	0.343644	-0.760459	-0.808955	-0.33941	-0.291913	1.85709
BnaAnng13960D	Cluster4	1.6131	0.816995	-0.331097	-0.943669	-0.75501	-0.400319	BnaC02g33910D	Cluster4	-0.691269	-0.226306	-0.537364	-0.111274	-0.430005	1.99622
BnaAnng14070D	Cluster4	1.37262	0.742101	0.469497	-0.993393	-1.01055	-0.580272	BnaC07g14810D	Cluster4	-0.431608	0.205857	-0.913357	-0.260351	-0.502371	1.90183
BnaAnng20940D	Cluster4	1.91163	0.239138	-0.274846	-0.786557	-0.565796	-0.523574	BnaC08g18080D	Cluster4	-0.786632	-0.0802356	-0.562736	-0.316608	-0.229897	1.97611
BnaAnng21750D	Cluster4	0.249501	1.57793	0.469351	-0.279343	-0.769424	-1.24802	BnaC08g18700D	Cluster4	-0.738466	-0.113803	-0.559316	-0.629554	0.112434	1.9287
BnaAnng30950D	Cluster4	0.500532	0.916357	0.781026	-1.38738	-1.1286	0.318075	BnaC08g40290D	Cluster4	-0.408248	-0.408248	-0.408248	-0.408248	-0.408248	2.04124
BnaAnng40860D	Cluster4	1.21624	1.36297	-0.644802	-0.644802	-0.644802	-0.644802	BnaC09g38640D	Cluster4	-0.0344389	-0.939256	-0.329314	-0.31686	-0.329314	1.94918
BnaC01g38510D	Cluster4	1.17442	1.38355	-0.645845	-0.456441	-0.623961	-0.831718	BnaA01g17770D	Cluster4	0.0911841	-0.799495	-0.228786	-1.26395	0.726178	1.47487
BnaC01g39890D	Cluster4	0.125786	1.03889	0.438136	-0.0498826	-1.89554	0.342608	BnaA01g34050D	Cluster4	-0.559875	1.21766	-0.143056	-1.38286	-0.234604	1.10273
BnaC01g40210D	Cluster4	1.16251	0.979766	-0.121515	0.0499277	-1.5489	-0.521787	BnaA02g18320D	Cluster4	1.01368	-1.24667	-0.982773	-0.220146	0.286086	1.14983
BnaC01g40230D	Cluster4	1.27603	1.11597	-0.154129	-0.318928	-1.24206	-0.67688	BnaA02g21970D	Cluster4	-0.404273	0.252517	-1.01319	-0.739451	0.119702	1.78469
BnaC01g40320D	Cluster4	1.22836	0.862696	-1.51423	-0.0944733	-0.646604	0.164253	BnaA02g24830D	Cluster4	-0.566153	1.32272	0.259014	-1.1611	-0.794433	0.939948
BnaC01g40340D	Cluster4	1.58737	0.838294	-0.281751	-0.837326	-0.921089	-0.385499	BnaA03g03810D	Cluster4	0.188892	-0.282433	-0.334227	-0.432745	-1.02152	1.88204
BnaC01g40500D	Cluster4	1.0175	1.46649	-0.201343	-0.604396	-0.839126	-0.839126	BnaA03g05930D	Cluster4	0.283162	-0.598875	-0.429391	-0.575083	-0.599792	1.91998
BnaC01g40540D	Cluster4	0.625033	1.03526	0.839997	-0.174335	-1.3827	-0.943253	BnaA03g52660D	Cluster4	0.74782	0.0658375	-0.891861	-0.890348	-0.606424	1.57498
BnaC02g22330D	Cluster4	0.685115	1.61217	0.0954679	-0.839798	-0.701269	-0.851687	BnaA05g05760D	Cluster4	-0.237732	-0.535139	0.114822	0.572306	-1.42558	1.51133
BnaC02g32550D	Cluster4	1.43628	0.755639	0.313486	-0.495557	-1.04043	-0.969411	BnaA05g32760D	Cluster4	1.27537	-0.733289	-0.480632	-0.775931	-0.577479	1.29196
BnaC02g33750D	Cluster4	1.55804	0.960332	-0.409272	-0.703034	-0.703034	-0.703034	BnaA07g08190D	Cluster4	1.15297	-0.23001	-1.41573	-0.382527	-0.298583	1.17388
BnaC02g37100D	Cluster4	0.114351	1.31708	-0.691107	-0.926109	-0.8817	1.06749	BnaA08g23730D	Cluster4	-0.216979	0.957094	0.777292	-1.18919	-1.15524	0.827021
BnaC02g48000D	Cluster4	1.12466	1.32875	-0.932767	-0.959247	-0.176381	-0.385017	BnaA08g24550D	Cluster4	0.30761	0.437856	-1.77327	-0.526631	0.981772	0.572666
BnaC03g03450D	Cluster4	1.33705	0.967068	0.165917	-0.569493	-1.19439	-0.70615	BnaA09g04900D	Cluster4	0.269161	0.481073	-1.45792	-0.1855	-0.587165	1.48035
BnaC03g03920D	Cluster4	0.900555	0.630038	0.29088	-1.30778	-1.22257	0.70887	BnaA09g51620D	Cluster4	0.891431	-0.363142	-1.70192	-0.300461	0.727435	0.74666
BnaC03g30400D	Cluster4	1.54716	0.175667	-0.0946453	0.431974	-1.38907	-0.671085	BnaAnng00410D	Cluster4	0.528972	0.960692	-0.813629	-1.03238	-0.82332	1.17966
BnaC03g65620D	Cluster4	1.16301	1.0554	0.0377562	-0.0120274	-1.2054	-1.03874	BnaC01g36900D	Cluster4	0.676599	-0.13756	1.00485	-0.459739	-1.70709	0.622941
BnaC03g69480D	Cluster4	0.710644	1.34755	0.462009	-0.411084	-0.864229	-1.24489	BnaC03g03450D	Cluster4	0.550656	0.932917	-1.33906	-0.262905	-0.930049	1.04845
BnaC03g71010D	Cluster4	1.43509	0.475007	0.255693	-0.00804946	-1.47981	-0.677929	BnaC03g04390D	Cluster4	-0.082796	1.15106	-0.89387	-1.42453	0.454023	0.796113
BnaC03g71570D	Cluster4	1.10563	1.43664	-0.386547	-0.672999	-0.663776	-0.818955	BnaC03g62010D	Cluster4	-0.0835484	0.979649	-0.190951	-1.50176	-0.445575	1.24219
BnaC03g77680D	Cluster4	0.950308	1.46155	-0.000123134	-0.736498	-0.750606	-0.924632	BnaC03g67580D	Cluster4	0.921788	-0.610435	-1.23957	-0.240933	-0.281351	1.4505
BnaC04g18900D	Cluster4	0.493185	1.36488	0.357236	-0.849747	-1.42837	0.0628197	BnaC03g69480D	Cluster4	-0.120084	1.26676	-0.561065	-0.631112	-1.13197	1.17747
BnaC04g21330D	Cluster4	1.83684	0.494494	-0.452263	-0.626356	-0.626356	-0.626356	BnaC06g27010D	Cluster4	-0.194456	1.79681	-0.868208	-0.682425	-0.53224	0.48052
BnaC04g29010D	Cluster4	0.98636	1.12815	0.278939	-0.0912243	-1.24626	-1.05597	BnaC06g29730D	Cluster4	0.103037	0.0970692	-0.267208	0.130489	-1.59527	1.53188
BnaC05g14350D	Cluster4	1.43539	0.429345	-0.962062	0.471158	-1.26314	-0.110691	BnaCnng18290D	Cluster4	0.29181	0.685816	-1.62033	-0.304777	-0.325402	1.27289
BnaC05g28690D	Cluster4	1.40397	0.697431	0.22517	-0.0997713	-1.1485	-1.0783	BnaCnng18400D	Cluster4	0.751036	0.0806834	-0.862542	-0.887714	-0.653289	1.57182
BnaC05g42730D	Cluster4	0.167337	1.29686	-0.803754	-1.29944	-0.293459	0.932461	BnaCnng18490D	Cluster4	0.090938	0.351184	-1.46483	-0.344226	-0.230298	1.59723
BnaC05g47530D	Cluster4	-0.0251087	1.44687	-1.17918	-0.735789	-0.406261	0.899463	BnaA01g04650D	Cluster4	0.430347	1.19625	-0.795675	-1.20938	-0.59067	0.969126
BnaC05g47800D	Cluster4	-0.143467	1.40772	-0.860511	-1.1135	-0.263783	0.973542	BnaA04g17300D	Cluster4	0.796122	-0.0754976	-1.11225	-0.661925	-0.505278	1.55883
BnaC06g18010D	Cluster4	1.0881	1.0766	-1.2793	-0.751929	-0.538996	0.405519	BnaA06g26420D	Cluster4	0.960932	0.237551	-0.234103	-1.05886	-1.14434	1.23882
BnaC06g18110D	Cluster4	-0.233444	2.02113	-0.243861	-0.534314	-0.449852	-0.559658	BnaA07g08090D	Cluster4	0.789279	-1.32055	0.301643	-1.20682	0.553811	0.882643
BnaC06g25530D	Cluster4	-0.0829023	1.25998	-0.977341	-0.253654	1.11888	-1.06496	BnaA07g14100D	Cluster4	1.05686	-0.0751233	-0.152072	-1.81011	0.269808	0.710636
BnaC06g30720D	Cluster4	-0.289301	1.95272	-0.77496	-0.574599	-0.405116	0.0912511	BnaA10g16830D	Cluster4	0.641417	-0.876475	-0.938247	-0.239662	-0.264185	1.67715
BnaC06g40300D	Cluster4	0.619866	1.49777	-0.799591	0.0272064	-1.31586	-0.0293894	BnaAnng23490D	Cluster4	-0.470114	1.10702	-0.655682	-0.665775	-0.763622	1.44817
BnaC07g09080D	Cluster4	0.467966	1.49054	0.16628	0.104702	-0.981764	-1.24773	BnaC01g35150D	Cluster4	0.334181	-0.809347	-0.489212	-0.447497	-0.476646	1.88852
BnaC07g17830D	Cluster4	1.47174	0.786708	-0.887758	-0.509592	-1.06163	0.20054	BnaC01g40030D	Cluster4	-0.0648032	-0.168186	-0.827373	-0.402764	-0.503422	1.96655
BnaC07g20300D	Cluster4	0.970816	1.40781	-0.252143	-0.412881	-1.28884	-0.42477	BnaC01g40230D	Cluster4	1.17024	0.227916	-1.40156	0.0887115	-0.937841	0.852527
BnaC07g22790D	Cluster4	1.04594	0.0916187	-0.703485	0.33301	-1.6078	0.840721	BnaC01g40610D	Cluster4	-0.273549	1.21661	-0.539402	-0.5211	-1.14037	1.25781
BnaC07g48690D	Cluster4	0.328291	1.60735	0.171798	-0.0162952	-1.26057	-0.830571	BnaC02g01900D	Cluster4	1.08342	-0.0849033	-0.348653	-1.75589	0.589425	0.516596
BnaC07g50710D	Cluster4	1.499	0.986564	-0.325165	-0.466642	-0.742505	-0.951254	BnaC02g03200D	Cluster4	1.08783	-1.07806	-0.423101	-1.08005	0.435399	1.05798
BnaC07g50730D	Cluster4	0.666002	1.52202	-1.36748	-0.2319	-0.561573	-0.0270685	BnaC02g20460D	Cluster4	-0.187014	0.404348	-0.635447	-0.684962	-0.736906	1.83998
BnaC07g50770D	Cluster4	1.16231	1.22525	-0.0139297	-0.393902	-0.861831	-1.1179	BnaC02g26190D	Cluster4	1.36898	-0.270921	-0.812489	-0.466264	-0.948554	1.12925
[truncated: 304 more rows]
