# Supplementary material for: Comparative Transcriptome Analysis of Developing Seeds and Silique Wall Reveals Dynamic Transcription Networks for Effective Oil Production in Brassica napus L
Source: Int J Mol Sci. 2019 Apr 23;20(8):1982. doi: 10.3390/ijms20081982 (PMC6515390; doi:10.3390/ijms20081982)
Supplement: Supplementary file 1 [file ijms-20-01982-s001.zip › Supplementary Table S8.xlsx]

## Sheet: a
Supporting Table S8a GO enrichment analysis of Seed DEGs.
Sr. No.	GO ID	GO Term Description	GO Category	FDR	P-Value	#Test	#Ref	#notAnnotTest	#notAnnotRef
1	GO:0006950	response to stress	BP	0.000738971	2.0095e-06	558	18684	1407	60237
2	GO:0009628	response to abiotic stimulus	BP	0.0036097	1.76467e-05	406	13330	1559	65591
3	GO:0044281	small molecule metabolic process	BP	0.00318882	1.47037e-05	405	13259	1560	65662
4	GO:0043436	oxoacid metabolic process	BP	0.0016637	5.31094e-06	301	9343	1664	69578
5	GO:0006082	organic acid metabolic process	BP	0.00174194	6.26152e-06	301	9350	1664	69571
6	GO:0019752	carboxylic acid metabolic process	BP	0.0122929	9.68931e-05	278	8873	1687	70048
7	GO:0009056	catabolic process	BP	0.00552535	3.02856e-05	270	8432	1695	70489
8	GO:0043412	macromolecule modification	BP	0.0155151	0.000128406	255	12728	1710	66193
9	GO:0005975	carbohydrate metabolic process	BP	0.00063016	1.49009e-06	246	7257	1719	71664
10	GO:0044248	cellular catabolic process	BP	0.0227345	0.00024729	235	7446	1730	71475
11	GO:1901575	organic substance catabolic process	BP	0.0119699	9.19888e-05	233	7240	1732	71681
12	GO:0006629	lipid metabolic process	BP	0.00109327	3.23148e-06	225	6596	1740	72325
13	GO:0006464	cellular protein modification process	BP	0.0173013	0.000149325	218	11081	1747	67840
14	GO:0036211	protein modification process	BP	0.0173013	0.000149325	218	11081	1747	67840
15	GO:1901135	carbohydrate derivative metabolic process	BP	0.0114222	8.64295e-05	214	6553	1751	72368
16	GO:0032787	monocarboxylic acid metabolic process	BP	0.0245083	0.000275277	205	6381	1760	72540
17	GO:0044255	cellular lipid metabolic process	BP	0.00754089	4.63616e-05	178	5238	1787	73683
18	GO:0017144	drug metabolic process	BP	0.0226209	0.000229646	168	5040	1797	73881
19	GO:0008610	lipid biosynthetic process	BP	0.000430322	8.31804e-07	163	4380	1802	74541
20	GO:0009266	response to temperature stimulus	BP	0.0402357	0.000566097	157	4761	1808	74160
21	GO:0006790	sulfur compound metabolic process	BP	0.000446582	9.504e-07	132	3376	1833	75545
22	GO:0019748	secondary metabolic process	BP	0.000344037	5.69463e-07	124	3086	1841	75835
23	GO:0046677	response to antibiotic	BP	0.0219577	0.000212879	124	3515	1841	75406
24	GO:1901615	organic hydroxy compound metabolic process	BP	0.0221872	0.000217727	124	3525	1841	75396
25	GO:0010038	response to metal ion	BP	0.0385198	0.000518398	122	3537	1843	75384
26	GO:0046686	response to cadmium ion	BP	0.00642122	3.79594e-05	109	2893	1856	76028
27	GO:0071555	cell wall organization	BP	0.038438	0.000505435	105	2961	1860	75960
28	GO:0006979	response to oxidative stress	BP	0.00217232	8.98927e-06	102	2562	1863	76359
29	GO:0044272	sulfur compound biosynthetic process	BP	0.000693381	1.72156e-06	98	2334	1867	76587
30	GO:0006468	protein phosphorylation	BP	0.00328337	1.55279e-05	93	5660	1872	73261
31	GO:0009636	response to toxic substance	BP	0.000430322	8.64918e-07	87	1958	1878	76963
32	GO:0016052	carbohydrate catabolic process	BP	0.0192284	0.000181872	84	2191	1881	76730
33	GO:0006720	isoprenoid metabolic process	BP	0.0153926	0.000125572	82	2092	1883	76829
34	GO:0008299	isoprenoid biosynthetic process	BP	0.0341185	0.00042759	75	1954	1890	76967
35	GO:0000302	response to reactive oxygen species	BP	0.000230544	2.72575e-07	74	1532	1891	77389
36	GO:1901657	glycosyl compound metabolic process	BP	4.14473e-06	1.96014e-09	73	1322	1892	77599
37	GO:0006081	cellular aldehyde metabolic process	BP	0.0165661	0.000139063	73	1812	1892	77109
38	GO:1901607	alpha-amino acid biosynthetic process	BP	0.038438	0.000508992	71	1839	1894	77082
39	GO:0000096	sulfur amino acid metabolic process	BP	0.0102077	7.12055e-05	67	1594	1898	77327
40	GO:0044550	secondary metabolite biosynthetic process	BP	0.0122929	9.7378e-05	66	1584	1899	77337
41	GO:0008654	phospholipid biosynthetic process	BP	0.0253131	0.000287309	63	1544	1902	77377
42	GO:0009642	response to light intensity	BP	0.000892202	2.53167e-06	60	1230	1905	77691
43	GO:0009408	response to heat	BP	0.0242003	0.000266094	60	1453	1905	77468
44	GO:0016143	S-glycoside metabolic process	BP	0.000117911	1.11526e-07	58	1055	1907	77866
45	GO:0019760	glucosinolate metabolic process	BP	0.000117911	1.11526e-07	58	1055	1907	77866
46	GO:0019757	glycosinolate metabolic process	BP	0.000117911	1.11526e-07	58	1055	1907	77866
47	GO:0009644	response to high light intensity	BP	0.000590834	1.32725e-06	52	986	1913	77935
48	GO:1901659	glycosyl compound biosynthetic process	BP	0.00147068	4.52088e-06	51	1003	1914	77918
49	GO:0042542	response to hydrogen peroxide	BP	0.000258442	3.66671e-07	48	831	1917	78090
50	GO:0016144	S-glycoside biosynthetic process	BP	0.0036097	1.87783e-05	44	863	1921	78058
51	GO:0019758	glycosinolate biosynthetic process	BP	0.0036097	1.87783e-05	44	863	1921	78058
52	GO:0019761	glucosinolate biosynthetic process	BP	0.0036097	1.87783e-05	44	863	1921	78058
53	GO:0019344	cysteine biosynthetic process	BP	0.0487672	0.000738024	43	991	1922	77930
54	GO:0042430	indole-containing compound metabolic process	BP	0.0114222	8.39588e-05	41	830	1924	78091
55	GO:0006576	cellular biogenic amine metabolic process	BP	0.0189706	0.000173737	39	806	1926	78115
56	GO:0006066	alcohol metabolic process	BP	0.0429587	0.000609487	39	855	1926	78066
57	GO:0044106	cellular amine metabolic process	BP	0.043721	0.000645471	39	861	1926	78060
58	GO:0042435	indole-containing compound biosynthetic process	BP	0.0226209	0.000235082	35	698	1930	78223
59	GO:0010243	response to organonitrogen compound	BP	0.0187468	0.000166235	34	2484	1931	76437
60	GO:0010200	response to chitin	BP	0.0263335	0.000303476	32	2329	1933	76592
61	GO:0006623	protein targeting to vacuole	BP	0.0189706	0.00017719	31	585	1934	78336
62	GO:0072666	establishment of protein localization to vacuole	BP	0.0189706	0.00017719	31	585	1934	78336
63	GO:0072665	protein localization to vacuole	BP	0.0189706	0.00017719	31	585	1934	78336
64	GO:0009825	multidimensional cell growth	BP	0.0400327	0.000547864	30	594	1935	78327
65	GO:0009684	indoleacetic acid biosynthetic process	BP	0.0288533	0.000347959	29	554	1936	78367
66	GO:0009683	indoleacetic acid metabolic process	BP	0.0299407	0.000367961	29	557	1936	78364
67	GO:0042401	cellular biogenic amine biosynthetic process	BP	0.0263335	0.00030823	15	202	1950	78719
68	GO:0009309	amine biosynthetic process	BP	0.0263335	0.00030823	15	202	1950	78719
69	GO:1901658	glycosyl compound catabolic process	BP	0.0114222	8.34752e-05	14	157	1951	78764
70	GO:0009831	plant-type cell wall modification involved in multidimensional cell growth	BP	0.024254	0.000269553	10	96	1955	78825
71	GO:0042547	cell wall modification involved in multidimensional cell growth	BP	0.0400984	0.000555369	10	106	1955	78815
72	GO:0016139	glycoside catabolic process	BP	0.00173095	5.90052e-06	6	14	1959	78907
73	GO:0016137	glycoside metabolic process	BP	0.0103489	7.34137e-05	6	24	1959	78897
74	GO:0006878	cellular copper ion homeostasis	BP	0.038438	0.000505965	6	36	1959	78885
75	GO:0006687	glycosphingolipid metabolic process	BP	0.0226209	0.000243379	5	19	1960	78902
76	GO:0006677	glycosylceramide metabolic process	BP	0.0226209	0.000243379	5	19	1960	78902
77	GO:0046479	glycosphingolipid catabolic process	BP	0.0226209	0.000243379	5	19	1960	78902
78	GO:0046477	glycosylceramide catabolic process	BP	0.0226209	0.000243379	5	19	1960	78902
79	GO:0046514	ceramide catabolic process	BP	0.0226209	0.000243379	5	19	1960	78902
80	GO:0019377	glycolipid catabolic process	BP	0.0226209	0.000243379	5	19	1960	78902
81	GO:0030149	sphingolipid catabolic process	BP	0.0385198	0.000519184	5	23	1960	78898
82	GO:0080119	ER body organization	BP	0.0429789	0.000614855	5	24	1960	78897
83	GO:0006557	S-adenosylmethioninamine biosynthetic process	BP	0.043721	0.000641519	4	13	1961	78908
84	GO:0046499	S-adenosylmethioninamine metabolic process	BP	0.043721	0.000641519	4	13	1961	78908
85	GO:0035639	purine ribonucleoside triphosphate binding	MF	0.0400327	0.000549042	167	8605	1798	70316
86	GO:0048037	cofactor binding	MF	0.043721	0.000646149	118	3425	1847	75496
87	GO:0016772	transferase activity, transferring phosphorus-containing groups	MF	0.00552535	3.07036e-05	110	6386	1855	72535
88	GO:0016301	kinase activity	MF	0.00561942	3.18908e-05	91	5474	1874	73447
89	GO:0016773	phosphotransferase activity, alcohol group as acceptor	MF	0.00240524	1.05219e-05	78	4962	1887	73959
90	GO:0004672	protein kinase activity	MF	0.00224767	9.56683e-06	66	4369	1899	74552
91	GO:0016798	hydrolase activity, acting on glycosyl bonds	MF	0.00652227	3.93279e-05	63	1430	1902	77491
92	GO:0004553	hydrolase activity, hydrolyzing O-glycosyl compounds	MF	0.00566343	3.28101e-05	60	1341	1905	77580
93	GO:0004674	protein serine/threonine kinase activity	MF	0.00173095	5.93493e-06	50	3603	1915	75318
94	GO:0005507	copper ion binding	MF	0.0271351	0.000321248	48	1099	1917	77822
95	GO:0015926	glucosidase activity	MF	0.0271351	0.00032403	13	159	1952	78762
96	GO:0008422	beta-glucosidase activity	MF	0.00834256	5.31814e-05	12	112	1953	78809
97	GO:0004364	glutathione transferase activity	MF	0.0481211	0.000722556	12	152	1953	78769
98	GO:0002020	protease binding	MF	0.0400984	0.000559424	7	52	1958	78869
99	GO:0052692	raffinose alpha-galactosidase activity	MF	0.000337131	5.18173e-07	6	8	1959	78913
100	GO:0004557	alpha-galactosidase activity	MF	0.000738971	2.00574e-06	6	11	1959	78910
101	GO:0004014	adenosylmethionine decarboxylase activity	MF	0.0179448	0.000157001	5	17	1960	78904
102	GO:0015928	fucosidase activity	MF	0.0205292	0.000196603	5	18	1960	78903
103	GO:0004106	chorismate mutase activity	MF	0.0124319	9.99491e-05	4	7	1961	78914
104	GO:0047668	amygdalin beta-glucosidase activity	MF	0.00834256	5.6222e-05	3	1	1962	78920
105	GO:0080081	4-methylumbelliferyl-beta-D-glucopyranoside beta-glucosidase activity	MF	0.00834256	5.6222e-05	3	1	1962	78920
106	GO:0080082	esculin beta-glucosidase activity	MF	0.00834256	5.6222e-05	3	1	1962	78920
107	GO:0080083	beta-gentiobiose beta-glucosidase activity	MF	0.00834256	5.6222e-05	3	1	1962	78920
108	GO:0080079	cellobiose glucosidase activity	MF	0.036723	0.000465642	3	4	1962	78917
109	GO:0005737	cytoplasm	CC	1.39243e-05	8.23142e-09	1134	40360	831	38561
110	GO:0044444	cytoplasmic part	CC	0.000258442	3.439e-07	961	34028	1004	44893
111	GO:0009536	plastid	CC	0.000209039	2.22435e-07	467	14980	1498	63941
112	GO:0009507	chloroplast	CC	0.000396966	7.04007e-07	454	14646	1511	64275
113	GO:0044446	intracellular organelle part	CC	0.00174194	6.59045e-06	442	14511	1523	64410
114	GO:0044422	organelle part	CC	0.001906	7.66184e-06	442	14533	1523	64388
115	GO:0005829	cytosol	CC	0.00318882	1.46047e-05	309	9740	1656	69181
116	GO:0005576	extracellular region	CC	4.14473e-06	1.58582e-09	300	8494	1665	70427
117	GO:0012505	endomembrane system	CC	0.0373921	0.000481879	246	7925	1719	70996
118	GO:0005773	vacuole	CC	0.00189015	7.37466e-06	170	4794	1795	74127
119	GO:0044435	plastid part	CC	0.0299407	0.000368152	169	5128	1796	73793
120	GO:0044434	chloroplast part	CC	0.036723	0.000468915	165	5029	1800	73892
121	GO:0030312	external encapsulating structure	CC	1.32517e-09	1.56677e-13	152	3176	1813	75745
122	GO:0005618	cell wall	CC	1.78072e-09	4.21074e-13	150	3148	1815	75773
123	GO:0005783	endoplasmic reticulum	CC	0.00864657	5.92931e-05	102	2694	1863	76227
124	GO:1990904	ribonucleoprotein complex	CC	0.033394	0.000414563	91	2476	1874	76445
125	GO:0048046	apoplast	CC	0.00174194	6.52982e-06	84	1987	1881	76934
126	GO:0009505	plant-type cell wall	CC	0.00552535	3.01123e-05	60	1331	1905	77590
127	GO:0010168	ER body	CC	0.0114222	8.61904e-05	7	37	1958	78884
128	GO:0000312	plastid small ribosomal subunit	CC	0.0460486	0.000685992	7	54	1958	78867

## Sheet: b
Supporting Table S8b GO enrichment analysis of SW DEGs.
Sr. No.	GO ID	GO Term Description	GO Category	FDR	P-Value	#Test	#Ref	#notAnnotTest	#notAnnotRef
1	GO:0008152	metabolic process	BP	4.94208e-06	2.10351e-08	1328	48034	653	30871
2	GO:0009987	cellular process	BP	0.0109278	0.00024419	1293	48293	688	30612
3	GO:0071704	organic substance metabolic process	BP	0.00380602	6.61486e-05	1136	41672	845	37233
4	GO:0044237	cellular metabolic process	BP	0.000916111	1.11562e-05	1084	39223	897	39682
5	GO:0050896	response to stimulus	BP	1.94246e-10	1.37796e-13	900	29338	1081	49567
6	GO:0009058	biosynthetic process	BP	0.0267257	0.000776083	746	26818	1235	52087
7	GO:1901576	organic substance biosynthetic process	BP	0.0167288	0.000431175	737	26346	1244	52559
8	GO:1901564	organonitrogen compound metabolic process	BP	0.0128234	0.000313839	652	22983	1329	55922
9	GO:0006950	response to stress	BP	1.98944e-12	2.35215e-16	630	18612	1351	60293
10	GO:0042221	response to chemical	BP	8.2618e-11	2.93041e-14	604	18115	1377	60790
11	GO:0044281	small molecule metabolic process	BP	3.65919e-08	7.35472e-11	446	13218	1535	65687
12	GO:0009628	response to abiotic stimulus	BP	1.37641e-07	3.25469e-10	444	13292	1537	65613
13	GO:0010033	response to organic substance	BP	5.42257e-05	4.42371e-07	425	13420	1556	65485
14	GO:1901700	response to oxygen-containing compound	BP	1.64238e-10	9.70901e-14	424	11860	1557	67045
15	GO:0009605	response to external stimulus	BP	3.40907e-08	6.44894e-11	368	10470	1613	68435
16	GO:0043436	oxoacid metabolic process	BP	2.74873e-08	4.45586e-11	335	9309	1646	69596
17	GO:0006082	organic acid metabolic process	BP	2.74873e-08	4.5498e-11	335	9316	1646	69589
18	GO:0051704	multi-organism process	BP	0.000959156	1.17938e-05	328	10314	1653	68591
19	GO:1901566	organonitrogen compound biosynthetic process	BP	0.00287758	4.59297e-05	307	9738	1674	69167
20	GO:0019752	carboxylic acid metabolic process	BP	4.67936e-06	1.93636e-08	306	8845	1675	70060
21	GO:0001101	response to acid chemical	BP	5.21217e-08	1.10924e-10	302	8274	1679	70631
22	GO:0009725	response to hormone	BP	7.45909e-05	6.17329e-07	298	8917	1683	69988
23	GO:0009719	response to endogenous stimulus	BP	0.000107768	9.42872e-07	298	8962	1683	69943
24	GO:0006952	defense response	BP	4.25368e-09	5.53209e-12	292	7707	1689	71198
25	GO:0009607	response to biotic stimulus	BP	9.17865e-10	8.68163e-13	288	7453	1693	71452
26	GO:0043207	response to external biotic stimulus	BP	2.99115e-09	3.53647e-12	282	7356	1699	71549
27	GO:0051707	response to other organism	BP	2.99115e-09	3.53647e-12	282	7356	1699	71549
28	GO:0065008	regulation of biological quality	BP	0.000117241	1.06734e-06	280	8333	1701	70572
29	GO:0009056	catabolic process	BP	0.00126283	1.68716e-05	274	8428	1707	70477
30	GO:0010035	response to inorganic substance	BP	2.03879e-07	5.30307e-10	268	7256	1713	71649
31	GO:0044248	cellular catabolic process	BP	0.00326071	5.32014e-05	242	7439	1739	71466
32	GO:0032787	monocarboxylic acid metabolic process	BP	8.7881e-07	3.01318e-09	237	6349	1744	72556
33	GO:0044283	small molecule biosynthetic process	BP	0.000515708	5.67047e-06	234	6912	1747	71993
34	GO:0005975	carbohydrate metabolic process	BP	0.00690305	0.000139563	234	7269	1747	71636
35	GO:1901135	carbohydrate derivative metabolic process	BP	2.37299e-05	1.65531e-07	233	6534	1748	72371
36	GO:0070887	cellular response to chemical stimulus	BP	0.00543162	0.000104034	231	7130	1750	71775
37	GO:1901575	organic substance catabolic process	BP	0.0223831	0.000621899	228	7245	1753	71660
38	GO:0055114	oxidation-reduction process	BP	1.67221e-05	9.68767e-08	226	6266	1755	72639
39	GO:0033554	cellular response to stress	BP	0.00247224	3.85831e-05	226	6839	1755	72066
40	GO:0006629	lipid metabolic process	BP	0.000671372	7.77896e-06	224	6597	1757	72308
41	GO:0042493	response to drug	BP	3.35363e-08	5.94757e-11	220	5527	1761	73378
42	GO:0098542	defense response to other organism	BP	6.09644e-07	1.94613e-09	210	5443	1771	73462
43	GO:0046394	carboxylic acid biosynthetic process	BP	0.000616165	6.9936e-06	207	6005	1774	72900
44	GO:0016053	organic acid biosynthetic process	BP	0.00071721	8.48095e-06	207	6010	1774	72895
45	GO:0051186	cofactor metabolic process	BP	0.000272621	2.67528e-06	194	5468	1787	73437
46	GO:0019637	organophosphate metabolic process	BP	0.0107871	0.00023977	189	5740	1792	73165
47	GO:0017144	drug metabolic process	BP	0.000117241	1.06218e-06	183	5025	1798	73880
48	GO:0044255	cellular lipid metabolic process	BP	0.000961144	1.19319e-05	183	5233	1798	73672
49	GO:0009266	response to temperature stimulus	BP	1.22818e-05	6.53442e-08	181	4737	1800	74168
50	GO:0010817	regulation of hormone levels	BP	2.48144e-05	1.7603e-07	178	4714	1803	74191
51	GO:0002376	immune system process	BP	0.000520801	5.78805e-06	177	4965	1804	73940
52	GO:1901701	cellular response to oxygen-containing compound	BP	0.000261679	2.53697e-06	174	4793	1807	74112
53	GO:0032870	cellular response to hormone stimulus	BP	0.00604125	0.000117854	171	5045	1810	73860
54	GO:0071495	cellular response to endogenous stimulus	BP	0.00696286	0.000143242	171	5056	1810	73849
55	GO:0006970	response to osmotic stress	BP	0.000193417	1.82943e-06	168	4557	1813	74348
56	GO:0008610	lipid biosynthetic process	BP	5.17005e-05	4.15658e-07	166	4377	1815	74528
57	GO:0014070	response to organic cyclic compound	BP	8.40655e-05	7.05681e-07	162	4289	1819	74616
58	GO:0045087	innate immune response	BP	0.00147477	1.98774e-05	160	4487	1821	74418
59	GO:0006955	immune response	BP	0.00178163	2.612e-05	160	4515	1821	74390
60	GO:0042445	hormone metabolic process	BP	1.18455e-05	6.16223e-08	159	4031	1822	74874
61	GO:0072330	monocarboxylic acid biosynthetic process	BP	0.000393093	4.0434e-06	155	4190	1826	74715
62	GO:0009651	response to salt stress	BP	0.00162757	2.25306e-05	155	4331	1826	74574
63	GO:0046677	response to antibiotic	BP	6.09799e-08	1.36985e-10	153	3486	1828	75419
64	GO:0071229	cellular response to acid chemical	BP	1.82038e-05	1.14184e-07	153	3880	1828	75025
65	GO:0055086	nucleobase-containing small molecule metabolic process	BP	0.00461647	8.51466e-05	152	4353	1829	74552
66	GO:0009755	hormone-mediated signaling pathway	BP	0.00496673	9.39556e-05	150	4292	1831	74613
67	GO:1901137	carbohydrate derivative biosynthetic process	BP	0.0214449	0.000588227	150	4475	1831	74430
68	GO:0009117	nucleotide metabolic process	BP	0.00695136	0.000142183	142	4059	1839	74846
69	GO:0006753	nucleoside phosphate metabolic process	BP	0.00710697	0.000148174	142	4075	1839	74830
70	GO:0019748	secondary metabolic process	BP	2.74873e-08	4.30822e-11	141	3069	1840	75836
71	GO:0009617	response to bacterium	BP	6.09644e-07	1.93009e-09	139	3191	1842	75714
72	GO:0006790	sulfur compound metabolic process	BP	7.8729e-06	3.72329e-08	139	3369	1842	75536
73	GO:0042446	hormone biosynthetic process	BP	0.000395428	4.11418e-06	138	3635	1843	75270
74	GO:0048583	regulation of response to stimulus	BP	0.0211507	0.000575154	138	4062	1843	74843
75	GO:0010038	response to metal ion	BP	0.00071721	8.47824e-06	133	3526	1848	75379
76	GO:0009620	response to fungus	BP	3.96284e-07	1.07762e-09	128	2844	1853	76061
77	GO:1901615	organic hydroxy compound metabolic process	BP	0.012229	0.000288096	124	3525	1857	75380
78	GO:0019693	ribose phosphate metabolic process	BP	0.00652072	0.000130291	121	3354	1860	75551
79	GO:0009753	response to jasmonic acid	BP	1.9979e-06	7.79506e-09	119	2675	1862	76230
80	GO:0080134	regulation of response to stress	BP	0.00251856	3.99015e-05	118	3162	1863	75743
81	GO:0006520	cellular amino acid metabolic process	BP	0.037554	0.00119829	117	3410	1864	75495
82	GO:0006979	response to oxidative stress	BP	1.24002e-06	4.6915e-09	116	2548	1865	76357
83	GO:0031347	regulation of defense response	BP	0.00218999	3.34013e-05	114	3012	1867	75893
84	GO:0009814	defense response, incompatible interaction	BP	0.000493413	5.19198e-06	113	2857	1868	76048
85	GO:0009409	response to cold	BP	0.0195143	0.000512197	112	3162	1869	75743
86	GO:0046686	response to cadmium ion	BP	0.00251065	3.94794e-05	110	2892	1871	76013
87	GO:0006091	generation of precursor metabolites and energy	BP	0.00174602	2.53914e-05	109	2833	1872	76072
88	GO:0006732	coenzyme metabolic process	BP	0.0267257	0.000777313	107	3041	1874	75864
89	GO:0042742	defense response to bacterium	BP	1.97898e-05	1.35707e-07	106	2424	1875	76481
90	GO:0044272	sulfur compound biosynthetic process	BP	1.82038e-05	1.13716e-07	103	2329	1878	76576
91	GO:0008219	cell death	BP	0.00647027	0.000127753	103	2759	1878	76146
92	GO:0009751	response to salicylic acid	BP	0.00169802	2.44927e-05	101	2574	1880	76331
93	GO:0016999	antibiotic metabolic process	BP	0.000991918	1.26153e-05	99	2471	1882	76434
94	GO:0012501	programmed cell death	BP	0.00307312	4.97774e-05	98	2531	1883	76374
95	GO:1901605	alpha-amino acid metabolic process	BP	0.0110828	0.000251585	98	2643	1883	76262
96	GO:1901617	organic hydroxy compound biosynthetic process	BP	0.0263986	0.000758436	97	2705	1884	76200
97	GO:0050832	defense response to fungus	BP	6.71783e-06	2.93875e-08	95	2024	1886	76881
98	GO:0006720	isoprenoid metabolic process	BP	4.36607e-05	3.24557e-07	93	2081	1888	76824
99	GO:0009636	response to toxic substance	BP	1.63538e-05	8.89424e-08	91	1954	1890	76951
100	GO:0009627	systemic acquired resistance	BP	0.00710697	0.00014884	91	2371	1890	76534
101	GO:0006733	oxidoreduction coenzyme metabolic process	BP	0.00158861	2.15997e-05	90	2225	1891	76680
102	GO:0009415	response to water	BP	0.0069196	0.000140716	88	2269	1893	76636
103	GO:0009414	response to water deprivation	BP	0.0066172	0.000133001	87	2246	1894	76659
104	GO:0035690	cellular response to drug	BP	0.00165819	2.35261e-05	86	2103	1895	76802
105	GO:0008299	isoprenoid biosynthetic process	BP	0.000393093	4.03737e-06	84	1945	1897	76960
106	GO:0016052	carbohydrate catabolic process	BP	0.0110802	0.000250216	84	2191	1897	76714
107	GO:0045088	regulation of innate immune response	BP	0.0388505	0.00124495	84	2314	1897	76591
108	GO:0050776	regulation of immune response	BP	0.0476346	0.00161072	84	2329	1897	76576
109	GO:0002682	regulation of immune system process	BP	0.0499157	0.00169376	84	2343	1897	76562
110	GO:0009626	plant-type hypersensitive response	BP	0.0213476	0.000583034	83	2214	1898	76691
111	GO:0034050	host programmed cell death induced by symbiont	BP	0.0216056	0.000595838	83	2220	1898	76685
112	GO:0010941	regulation of cell death	BP	0.0288361	0.000856908	83	2255	1898	76650
113	GO:0071236	cellular response to antibiotic	BP	0.00126283	1.68187e-05	82	1960	1899	76945
114	GO:0008652	cellular amino acid biosynthetic process	BP	0.0184408	0.000479661	81	2142	1900	76763
115	GO:0043067	regulation of programmed cell death	BP	0.037554	0.00119882	81	2205	1900	76700
116	GO:0072593	reactive oxygen species metabolic process	BP	0.00185794	2.7678e-05	80	1927	1901	76978
117	GO:0046496	nicotinamide nucleotide metabolic process	BP	0.003636	6.23339e-05	80	1971	1901	76934
118	GO:0019362	pyridine nucleotide metabolic process	BP	0.00367897	6.35056e-05	80	1974	1901	76931
119	GO:0072524	pyridine-containing compound metabolic process	BP	0.00496673	9.35656e-05	80	1996	1901	76909
120	GO:0006090	pyruvate metabolic process	BP	0.012229	0.000289714	80	2070	1901	76835
121	GO:0071446	cellular response to salicylic acid stimulus	BP	0.00217658	3.29394e-05	79	1900	1902	77005
122	GO:0009867	jasmonic acid mediated signaling pathway	BP	9.37412e-06	4.54409e-08	77	1525	1904	77380
123	GO:0071395	cellular response to jasmonic acid stimulus	BP	9.80519e-06	4.98491e-08	77	1534	1904	77371
124	GO:0009863	salicylic acid mediated signaling pathway	BP	0.00437305	8.01398e-05	77	1886	1904	77019
125	GO:0080135	regulation of cellular response to stress	BP	0.0434935	0.00143984	77	2086	1904	76819
126	GO:0006081	cellular aldehyde metabolic process	BP	0.00201243	3.02173e-05	76	1809	1905	77096
127	GO:0000302	response to reactive oxygen species	BP	4.36607e-05	3.2521e-07	74	1532	1907	77373
128	GO:0044550	secondary metabolite biosynthetic process	BP	0.000117241	1.04366e-06	74	1576	1907	77329
129	GO:1901607	alpha-amino acid biosynthetic process	BP	0.0102748	0.000227168	73	1837	1908	77068
130	GO:0009611	response to wounding	BP	0.0128333	0.000315597	73	1852	1908	77053
131	GO:0042743	hydrogen peroxide metabolic process	BP	0.00411955	7.30589e-05	72	1724	1909	77181
132	GO:0006644	phospholipid metabolic process	BP	0.0154237	0.000392008	72	1833	1909	77072
133	GO:1901657	glycosyl compound metabolic process	BP	7.64872e-06	3.52684e-08	70	1325	1911	77580
134	GO:0034976	response to endoplasmic reticulum stress	BP	0.0348087	0.00109472	69	1808	1912	77097
135	GO:0009408	response to heat	BP	0.000299891	2.97835e-06	68	1445	1913	77460
136	GO:0008654	phospholipid biosynthetic process	BP	0.00342211	5.82625e-05	66	1541	1915	77364
137	GO:0019682	glyceraldehyde-3-phosphate metabolic process	BP	0.000655416	7.51659e-06	65	1404	1916	77501
138	GO:0006972	hyperosmotic response	BP	0.00071721	8.56446e-06	65	1416	1916	77489
139	GO:0031348	negative regulation of defense response	BP	0.00555946	0.00010714	65	1532	1916	77373
140	GO:0000096	sulfur amino acid metabolic process	BP	0.0120978	0.000281776	65	1596	1916	77309
141	GO:0015979	photosynthesis	BP	0.0150935	0.000378559	62	1520	1919	77385
142	GO:0009862	systemic acquired resistance, salicylic acid mediated signaling pathway	BP	0.00181678	2.68501e-05	61	1353	1920	77552
143	GO:0042537	benzene-containing compound metabolic process	BP	0.00496673	9.30095e-05	60	1378	1921	77527
144	GO:0023014	signal transduction by protein phosphorylation	BP	0.0126041	0.00030698	59	1407	1922	77498
145	GO:0016143	S-glycoside metabolic process	BP	1.9343e-05	1.30356e-07	58	1055	1923	77850
146	GO:0019760	glucosinolate metabolic process	BP	1.9343e-05	1.30356e-07	58	1055	1923	77850
147	GO:0019757	glycosinolate metabolic process	BP	1.9343e-05	1.30356e-07	58	1055	1923	77850
148	GO:0000165	MAPK cascade	BP	0.00564568	0.000109469	58	1335	1923	77570
149	GO:0000097	sulfur amino acid biosynthetic process	BP	0.0154237	0.000392066	58	1389	1923	77516
150	GO:0042440	pigment metabolic process	BP	0.0434935	0.00143628	58	1476	1923	77429
151	GO:1901659	glycosyl compound biosynthetic process	BP	4.22051e-05	3.04387e-07	55	999	1926	77906
152	GO:0009642	response to light intensity	BP	0.00829698	0.000175592	54	1236	1927	77669
153	GO:0009069	serine family amino acid metabolic process	BP	0.0211507	0.000573118	53	1263	1928	77642
154	GO:0009696	salicylic acid metabolic process	BP	0.00840477	0.000178867	52	1178	1929	77727
155	GO:0006259	DNA metabolic process	BP	0.0115607	0.000265166	52	3334	1929	75571
156	GO:0018958	phenol-containing compound metabolic process	BP	0.0198672	0.000530856	52	1238	1929	77667
157	GO:0019684	photosynthesis, light reaction	BP	0.0188211	0.000491779	50	1167	1931	77738
158	GO:0016144	S-glycoside biosynthetic process	BP	4.98713e-05	3.95055e-07	49	858	1932	78047
159	GO:0019758	glycosinolate biosynthetic process	BP	4.98713e-05	3.95055e-07	49	858	1932	78047
160	GO:0019761	glucosinolate biosynthetic process	BP	4.98713e-05	3.95055e-07	49	858	1932	78047
161	GO:2000377	regulation of reactive oxygen species metabolic process	BP	0.00417311	7.45022e-05	49	1051	1932	77854
162	GO:0098754	detoxification	BP	0.00423816	7.66658e-05	49	1053	1932	77852
163	GO:0046148	pigment biosynthetic process	BP	0.0321996	0.000997432	49	1172	1932	77733
164	GO:0009697	salicylic acid biosynthetic process	BP	0.0196602	0.000520678	48	1112	1933	77793
165	GO:0046189	phenol-containing compound biosynthetic process	BP	0.0399533	0.00130375	48	1158	1933	77747
166	GO:0009644	response to high light intensity	BP	0.00397024	6.99416e-05	47	991	1934	77914
167	GO:0009070	serine family amino acid biosynthetic process	BP	0.00895245	0.000194757	47	1023	1934	77882
168	GO:0051193	regulation of cofactor metabolic process	BP	0.0154355	0.00039419	47	1067	1934	77838
169	GO:0009240	isopentenyl diphosphate biosynthetic process	BP	0.00240727	3.72846e-05	46	930	1935	77975
170	GO:0046490	isopentenyl diphosphate metabolic process	BP	0.00240727	3.72846e-05	46	930	1935	77975
171	GO:0010310	regulation of hydrogen peroxide metabolic process	BP	0.00425444	7.74632e-05	46	960	1935	77945
172	GO:0019344	cysteine biosynthetic process	BP	0.00710697	0.000149567	46	988	1935	77917
173	GO:0006534	cysteine metabolic process	BP	0.0113522	0.000259042	46	1007	1935	77898
174	GO:0019288	isopentenyl diphosphate biosynthetic process, methylerythritol 4-phosphate pathway	BP	0.00305035	4.9048e-05	45	911	1936	77994
175	GO:0009404	toxin metabolic process	BP	0.0241098	0.000681278	45	1035	1936	77870
176	GO:0006739	NADP metabolic process	BP	0.000976798	1.22417e-05	44	830	1937	78075
177	GO:0006098	pentose-phosphate shunt	BP	0.000814496	9.82249e-06	43	805	1938	78100
178	GO:0051156	glucose 6-phosphate metabolic process	BP	0.00125117	1.642e-05	43	811	1938	78094
179	GO:0042542	response to hydrogen peroxide	BP	0.00166741	2.3854e-05	43	836	1938	78069
180	GO:0009407	toxin catabolic process	BP	0.0149626	0.000373268	43	945	1938	77960
181	GO:0042538	hyperosmotic salinity response	BP	0.0141985	0.000350849	41	883	1940	78022
182	GO:0042430	indole-containing compound metabolic process	BP	0.0148494	0.00036869	39	832	1942	78073
183	GO:0042044	fluid transport	BP	0.027787	0.000814753	38	832	1943	78073
184	GO:0006833	water transport	BP	0.027787	0.000814753	38	832	1943	78073
185	GO:0010286	heat acclimation	BP	0.000515708	5.61173e-06	29	435	1952	78470
186	GO:0009269	response to desiccation	BP	0.00471586	8.75372e-05	16	198	1965	78707
187	GO:0009860	pollen tube growth	BP	0.04433	0.00148285	14	1220	1967	77685
188	GO:0080027	response to herbivore	BP	0.0216056	0.000597742	9	87	1972	78818
189	GO:0042214	terpene metabolic process	BP	0.0244823	0.000694698	9	89	1972	78816
190	GO:0010197	polar nucleus fusion	BP	0.0302772	0.000927145	9	93	1972	78812
191	GO:0009559	embryo sac central cell differentiation	BP	0.04433	0.00148326	9	100	1972	78805
192	GO:0046246	terpene biosynthetic process	BP	0.0121129	0.00028356	8	61	1973	78844
193	GO:0007276	gamete generation	BP	0.0329409	0.00102858	8	895	1973	78010
194	GO:0022412	cellular process involved in reproduction in multicellular organism	BP	0.0119807	0.000277632	6	826	1975	78079
195	GO:0030104	water homeostasis	BP	0.0156977	0.000402744	6	34	1975	78871
196	GO:0006878	cellular copper ion homeostasis	BP	0.0198473	0.000527979	6	36	1975	78869
197	GO:0009446	putrescine biosynthetic process	BP	0.00423816	7.65322e-05	5	14	1976	78891
198	GO:0009445	putrescine metabolic process	BP	0.00647339	0.00012858	5	16	1976	78889
199	GO:0006305	DNA alkylation	BP	0.0288361	0.00085915	5	701	1976	78204
200	GO:0006306	DNA methylation	BP	0.0288361	0.00085915	5	701	1976	78204
201	GO:0044728	DNA methylation or demethylation	BP	0.0289517	0.000875136	5	708	1976	78197
202	GO:0006304	DNA modification	BP	0.0289517	0.000875136	5	708	1976	78197
203	GO:0009992	cellular water homeostasis	BP	0.0195593	0.000515691	4	12	1977	78893
204	GO:0043693	monoterpene biosynthetic process	BP	0.0235016	0.000661312	4	13	1977	78892
205	GO:0043692	monoterpene metabolic process	BP	0.0235016	0.000661312	4	13	1977	78892
206	GO:0006021	inositol biosynthetic process	BP	0.0235016	0.000661312	4	13	1977	78892
207	GO:1904659	glucose transmembrane transport	BP	0.0283229	0.000833814	4	14	1977	78891
208	GO:0071291	cellular response to selenium ion	BP	0.0390513	0.0012697	4	16	1977	78889
209	GO:0006884	cell volume homeostasis	BP	0.0390513	0.0012697	4	16	1977	78889
210	GO:0007292	female gamete generation	BP	0.0434935	0.0014337	4	603	1977	78302
211	GO:0080184	response to phenylpropanoid	BP	0.0458101	0.0015382	4	17	1977	78888
212	GO:0005623	cell	CC	0.00162757	2.28991e-05	1722	65831	259	13074
213	GO:0044464	cell part	CC	0.00162757	2.28991e-05	1722	65831	259	13074
214	GO:0005622	intracellular	CC	0.00894077	0.000192743	1574	59866	407	19039
215	GO:0044424	intracellular part	CC	0.0070257	0.000145365	1572	59729	409	19176
216	GO:0005737	cytoplasm	CC	8.26378e-10	6.83926e-13	1174	40320	807	38585
217	GO:0044444	cytoplasmic part	CC	8.7881e-07	3.00615e-09	987	34002	994	44903
218	GO:0009536	plastid	CC	7.55756e-11	1.78708e-14	516	14931	1465	63974
219	GO:0009507	chloroplast	CC	1.64238e-10	8.0951e-14	503	14597	1478	64308
220	GO:0044446	intracellular organelle part	CC	1.65953e-05	9.22178e-08	460	14493	1521	64412
221	GO:0044422	organelle part	CC	1.82038e-05	1.1027e-07	460	14515	1521	64390
222	GO:0005576	extracellular region	CC	0.0440658	0.001464	260	8534	1721	70371
223	GO:0044435	plastid part	CC	1.19657e-06	4.38564e-09	198	5099	1783	73806
224	GO:0044434	chloroplast part	CC	2.46398e-06	9.90485e-09	193	5001	1788	73904
225	GO:0043228	non-membrane-bounded organelle	CC	0.0246049	0.000703994	161	4892	1820	74013
226	GO:0043232	intracellular non-membrane-bounded organelle	CC	0.0246049	0.000703994	161	4892	1820	74013
227	GO:0031975	envelope	CC	0.000181925	1.69923e-06	150	3960	1831	74945
228	GO:0031967	organelle envelope	CC	0.000223336	2.13883e-06	149	3949	1832	74956
229	GO:0030312	external encapsulating structure	CC	4.95349e-07	1.40558e-09	139	3189	1842	75716
230	GO:0005618	cell wall	CC	9.37171e-07	3.32409e-09	137	3161	1844	75744
231	GO:0009532	plastid stroma	CC	1.4926e-07	3.70592e-10	132	2913	1849	75992
232	GO:0009570	chloroplast stroma	CC	5.53876e-07	1.63714e-09	128	2856	1853	76049
233	GO:0031984	organelle subcompartment	CC	0.00617608	0.000121214	120	3318	1861	75587
234	GO:0009526	plastid envelope	CC	1.77933e-05	1.05186e-07	113	2627	1868	76278
235	GO:0009941	chloroplast envelope	CC	1.67221e-05	9.5841e-08	109	2490	1872	76415
236	GO:0048046	apoplast	CC	7.34962e-06	3.30203e-08	93	1978	1888	76927
237	GO:1990904	ribonucleoprotein complex	CC	0.00953732	0.000208608	93	2474	1888	76431
238	GO:0009579	thylakoid	CC	1.82038e-05	1.16222e-07	90	1935	1891	76970
239	GO:0005840	ribosome	CC	0.00506308	9.63769e-05	78	1930	1903	76975
240	GO:0031976	plastid thylakoid	CC	8.56275e-05	7.39041e-07	75	1586	1906	77319
241	GO:0009534	chloroplast thylakoid	CC	8.56275e-05	7.39041e-07	75	1586	1906	77319
242	GO:0044436	thylakoid part	CC	0.000357148	3.58922e-06	66	1407	1915	77498
243	GO:0034357	photosynthetic membrane	CC	0.000991918	1.26658e-05	61	1311	1920	77594
244	GO:0009505	plant-type cell wall	CC	0.00159456	2.18691e-05	61	1330	1920	77575
245	GO:0042651	thylakoid membrane	CC	0.00124782	1.62285e-05	60	1290	1921	77615
246	GO:0009535	chloroplast thylakoid membrane	CC	0.000515708	5.66825e-06	59	1214	1922	77691
247	GO:0055035	plastid thylakoid membrane	CC	0.000573879	6.44579e-06	59	1227	1922	77678
248	GO:0022626	cytosolic ribosome	CC	0.0321996	0.000996579	56	1384	1925	77521
249	GO:0009521	photosystem	CC	0.0329409	0.00103208	17	276	1964	78629
250	GO:0003824	catalytic activity	MF	0.000507503	5.40025e-06	897	31693	1084	47212
251	GO:0016491	oxidoreductase activity	MF	9.5626e-06	4.74852e-08	222	6060	1759	72845
252	GO:0048037	cofactor binding	MF	4.82053e-05	3.6476e-07	136	3407	1845	75498
253	GO:0016705	oxidoreductase activity, acting on paired donors, with incorporation or reduction of molecular oxygen	MF	0.000120697	1.11307e-06	69	1429	1912	77476
254	GO:0046906	tetrapyrrole binding	MF	0.0012036	1.5511e-05	58	1231	1923	77674
255	GO:0003735	structural constituent of ribosome	MF	0.0402228	0.0013173	57	1446	1924	77459
256	GO:0016829	lyase activity	MF	0.0300669	0.000917149	55	1359	1926	77546
257	GO:0005506	iron ion binding	MF	0.0300418	0.000912834	51	1222	1930	77683
258	GO:0020037	heme binding	MF	0.0110011	0.000247129	49	1107	1932	77798
259	GO:0016741	transferase activity, transferring one-carbon groups	MF	0.0150935	0.000380103	47	1063	1934	77842
260	GO:0008168	methyltransferase activity	MF	0.0125469	0.000304103	46	1026	1935	77879
261	GO:0004497	monooxygenase activity	MF	0.00875212	0.000187294	43	911	1938	77994
262	GO:0051213	dioxygenase activity	MF	0.0329409	0.00103004	29	593	1952	78312
263	GO:0016706	oxidoreductase activity, acting on paired donors, with incorporation or reduction of molecular oxygen, 2-oxoglutarate as one donor, and incorporation of one atom each of oxygen into both donors	MF	0.0307111	0.000944063	24	453	1957	78452
264	GO:0008171	O-methyltransferase activity	MF	0.0100066	0.000220054	13	151	1968	78754
265	GO:0030247	polysaccharide binding	MF	0.0210915	0.000568558	13	168	1968	78737
266	GO:0001871	pattern binding	MF	0.0210915	0.000568558	13	168	1968	78737
267	GO:0008422	beta-glucosidase activity	MF	0.00340678	5.744e-05	12	112	1969	78793
268	GO:0004364	glutathione transferase activity	MF	0.0267257	0.000774884	12	152	1969	78753
269	GO:0015926	glucosidase activity	MF	0.0370979	0.00117223	12	160	1969	78745
270	GO:0009975	cyclase activity	MF	0.00894077	0.000193445	10	91	1971	78814
271	GO:0010333	terpene synthase activity	MF	0.0388505	0.00124939	8	78	1973	78827
272	GO:0015174	basic amino acid transmembrane transporter activity	MF	0.0289517	0.000874506	7	56	1974	78849
273	GO:0050551	myrcene synthase activity	MF	0.0289517	0.000876287	5	26	1976	78879
274	GO:0010334	sesquiterpene synthase activity	MF	0.0370979	0.00117548	5	28	1976	78877
275	GO:0004512	inositol-3-phosphate synthase activity	MF	0.00382502	6.69311e-05	4	6	1977	78899
276	GO:0050552	(4S)-limonene synthase activity	MF	0.012229	0.000294953	4	10	1977	78895
277	GO:0050550	pinene synthase activity	MF	0.012229	0.000294953	4	10	1977	78895
278	GO:0034002	(R)-limonene synthase activity	MF	0.012229	0.000294953	4	10	1977	78895
279	GO:0080015	sabinene synthase activity	MF	0.012229	0.000294953	4	10	1977	78895
280	GO:0005355	glucose transmembrane transporter activity	MF	0.0390513	0.0012697	4	16	1977	78889
281	GO:0047668	amygdalin beta-glucosidase activity	MF	0.00340678	5.75986e-05	3	1	1978	78904
282	GO:0080081	4-methylumbelliferyl-beta-D-glucopyranoside beta-glucosidase activity	MF	0.00340678	5.75986e-05	3	1	1978	78904
283	GO:0080082	esculin beta-glucosidase activity	MF	0.00340678	5.75986e-05	3	1	1978	78904
284	GO:0080083	beta-gentiobiose beta-glucosidase activity	MF	0.00340678	5.75986e-05	3	1	1978	78904
285	GO:0019010	farnesoic acid O-methyltransferase activity	MF	0.0119807	0.000277545	3	3	1978	78902
286	GO:0080079	cellobiose glucosidase activity	MF	0.0184156	0.000476828	3	4	1978	78901
287	GO:0005353	fructose transmembrane transporter activity	MF	0.0459125	0.00154706	3	7	1978	78898

## Sheet: c
Supplementary Table S8c Stagewise GO enrichment analysis of seed and SW DEGs.
Sr. No.	Tissue/Stage (DAP)	GO ID	GO Name	GO Category	FDR	P-Value	#Test	#Ref	#notAnnotTest	#notAnnotRef
1	Seed_11	GO:0016052	carbohydrate catabolic process	BP	0.00269852	5.42383e-06	38	2237	566	78045
2	Seed_11	GO:0043603	cellular amide metabolic process	BP	0.00320765	6.82641e-06	51	3430	553	76852
3	Seed_11	GO:1901566	organonitrogen compound biosynthetic process	BP	0.00436257	9.80005e-06	113	9932	491	70350
4	Seed_11	GO:0006412	translation	BP	0.00589331	1.39355e-05	41	2591	563	77691
5	Seed_11	GO:0043043	peptide biosynthetic process	BP	0.00729833	1.98465e-05	41	2649	563	77633
6	Seed_11	GO:0043604	amide biosynthetic process	BP	0.00749701	2.12731e-05	43	2835	561	77447
7	Seed_11	GO:0008610	lipid biosynthetic process	BP	0.00847211	2.50417e-05	60	4483	544	75799
8	Seed_11	GO:0006518	peptide metabolic process	BP	0.00964942	2.96624e-05	42	2782	562	77500
9	Seed_11	GO:0006970	response to osmotic stress	BP	0.0216001	7.66143e-05	60	4665	544	75617
10	Seed_11	GO:0009651	response to salt stress	BP	0.0277117	0.000109177	57	4429	547	75853
11	Seed_11	GO:0005975	carbohydrate metabolic process	BP	0.0318648	0.000131859	85	7418	519	72864
12	Seed_11	GO:0044281	small molecule metabolic process	BP	0.0370932	0.000162266	138	13526	466	66756
13	Seed_11	GO:0006629	lipid metabolic process	BP	0.0375688	0.000168789	78	6743	526	73539
14	Seed_11	GO:0005829	cytosol	CC	5.23179e-06	6.18561e-10	129	9920	475	70362
15	Seed_11	GO:0044446	intracellular organelle part	CC	1.48051e-05	5.78575e-09	170	14783	434	65499
16	Seed_11	GO:0044422	organelle part	CC	1.48051e-05	7.88547e-09	170	14805	434	65477
17	Seed_11	GO:0043228	non-membrane-bounded organelle	CC	1.48051e-05	8.75211e-09	76	4977	528	75305
18	Seed_11	GO:0043232	intracellular non-membrane-bounded organelle	CC	1.48051e-05	8.75211e-09	76	4977	528	75305
19	Seed_11	GO:0044444	cytoplasmic part	CC	1.59639e-05	1.13246e-08	331	34658	273	45624
20	Seed_11	GO:0044391	ribosomal subunit	CC	5.84979e-05	4.8414e-08	29	1167	575	79115
21	Seed_11	GO:0009536	plastid	CC	0.000174356	1.77665e-07	168	15279	436	65003
22	Seed_11	GO:1990904	ribonucleoprotein complex	CC	0.000373495	5.02133e-07	44	2523	560	77759
23	Seed_11	GO:0005737	cytoplasm	CC	0.000373495	5.74064e-07	371	41123	233	39159
24	Seed_11	GO:0009507	chloroplast	CC	0.000373495	5.59094e-07	163	14937	441	65345
25	Seed_11	GO:0030312	external encapsulating structure	CC	0.000497861	8.24078e-07	52	3276	552	77006
26	Seed_11	GO:0005618	cell wall	CC	0.000749517	1.32925e-06	51	3247	553	77035
27	Seed_11	GO:0005840	ribosome	CC	0.002596	4.91085e-06	35	1973	569	78309
28	Seed_11	GO:0015935	small ribosomal subunit	CC	0.00592267	1.47051e-05	15	516	589	79766
29	Seed_11	GO:0010168	ER body	CC	0.00729833	1.94975e-05	5	39	599	80243
30	Seed_11	GO:0044435	plastid part	CC	0.00974448	3.11068e-05	67	5230	537	75052
31	Seed_11	GO:0005730	nucleolus	CC	0.0123029	4.07284e-05	33	2006	571	78276
32	Seed_11	GO:0022626	cytosolic ribosome	CC	0.0181705	6.23013e-05	26	1414	578	78868
33	Seed_11	GO:0005773	vacuole	CC	0.0222344	8.14927e-05	62	4902	542	75380
34	Seed_11	GO:0044434	chloroplast part	CC	0.0277117	0.000111397	64	5130	540	75152
35	Seed_11	GO:0044445	cytosolic part	CC	0.0277117	0.000107333	26	1487	578	78795
36	Seed_11	GO:0009532	plastid stroma	CC	0.0362219	0.000154172	42	3003	562	77279
37	Seed_11	GO:0009570	chloroplast stroma	CC	0.0430811	0.000203741	41	2943	563	77339
38	Seed_11	GO:0003735	structural constituent of ribosome	MF	0.000174356	1.85529e-07	32	1471	572	78811
39	Seed_11	GO:0005198	structural molecule activity	MF	0.000196936	2.32839e-07	38	1962	566	78320
40	Seed_11	GO:0005507	copper ion binding	MF	0.0416173	0.000191898	21	1126	583	79156
41	Seed_16	GO:0000302	response to reactive oxygen species	BP	0.0296186	3.15166e-05	37	1569	853	78427
42	Seed_16	GO:0006468	protein phosphorylation	BP	0.0475315	7.86263e-05	35	5718	855	74278
43	Seed_16	GO:0009642	response to light intensity	BP	0.0475315	6.71035e-05	31	1259	859	78737
44	Seed_16	GO:0009536	plastid	CC	0.000797254	9.42603e-08	235	15212	655	64784
45	Seed_16	GO:0009507	chloroplast	CC	0.000800341	1.89251e-07	229	14871	661	65125
46	Seed_16	GO:0044446	intracellular organelle part	CC	0.0035889	1.65912e-06	222	14731	668	65265
47	Seed_16	GO:0044422	organelle part	CC	0.0035889	1.69728e-06	222	14753	668	65243
48	Seed_16	GO:0005737	cytoplasm	CC	0.0228539	1.81491e-05	520	40974	370	39022
49	Seed_16	GO:0044444	cytoplasmic part	CC	0.0228539	1.51729e-05	449	34540	441	45456
50	Seed_16	GO:1990904	ribonucleoprotein complex	CC	0.0296186	3.07219e-05	52	2515	838	77481
51	Seed_16	GO:0005622	intracellular	CC	0.0475315	7.8676e-05	725	60715	165	19281
52	Seed_16	GO:0044424	intracellular part	CC	0.0475315	6.92754e-05	724	60577	166	19419
53	Seed_16	GO:0016773	phosphotransferase activity, alcohol group as acceptor	MF	0.0228539	1.89143e-05	27	5013	863	74983
54	Seed_16	GO:0004672	protein kinase activity	MF	0.0349791	4.13562e-05	23	4412	867	75584
55	Seed_23	GO:0009733	response to auxin	BP	0.0151113	1.60797e-05	8	2278	975	77625
56	Seed_23	GO:0009536	plastid	CC	0.000131632	1.55631e-08	260	15187	723	64716
57	Seed_23	GO:0009507	chloroplast	CC	0.000164322	3.88559e-08	253	14847	730	65056
58	Seed_23	GO:0044444	cytoplasmic part	CC	0.000200936	7.12708e-08	509	34480	474	45423
59	Seed_23	GO:0005737	cytoplasm	CC	0.0130627	1.06151e-05	573	40921	410	38982
60	Seed_23	GO:1990904	ribonucleoprotein complex	CC	0.0155968	2.02843e-05	57	2510	926	77393
61	Seed_23	GO:0044446	intracellular organelle part	CC	0.0190877	2.86981e-05	234	14719	749	65184
62	Seed_23	GO:0044422	organelle part	CC	0.0190877	2.93378e-05	234	14741	749	65162
63	Seed_23	GO:0004672	protein kinase activity	MF	0.0130627	1.0811e-05	25	4410	958	75493
64	Seed_23	GO:0004674	protein serine/threonine kinase activity	MF	0.0130627	8.8327e-06	18	3635	965	76268
65	Seed_23	GO:0015928	fucosidase activity	MF	0.0130627	7.36246e-06	5	18	978	79885
66	Seed_23	GO:0016773	phosphotransferase activity, alcohol group as acceptor	MF	0.0151113	1.47066e-05	31	5009	952	74894
67	Seed_23	GO:0016772	transferase activity, transferring phosphorus-containing groups	MF	0.0155968	2.00008e-05	45	6451	938	73452
68	Seed_23	GO:0016301	kinase activity	MF	0.0473379	7.83554e-05	38	5527	945	74376
69	Seed_30	GO:0005737	cytoplasm	CC	0.00120108	2.8401e-07	482	41012	317	39075
70	Seed_30	GO:0044444	cytoplasmic part	CC	0.00120108	2.68357e-07	418	34571	381	45516
71	Seed_30	GO:0044446	intracellular organelle part	CC	0.0221537	8.496e-06	198	14755	601	65332
72	Seed_30	GO:0044422	organelle part	CC	0.0221537	1.0477e-05	198	14777	601	65310
73	Seed_30	GO:0009536	plastid	CC	0.0417748	2.46954e-05	201	15246	598	64841
74	Seed_37	GO:0005737	cytoplasm	CC	0.00120108	2.8401e-07	482	41012	317	39075
75	Seed_37	GO:0044444	cytoplasmic part	CC	0.00120108	2.68357e-07	418	34571	381	45516
76	Seed_37	GO:0044446	intracellular organelle part	CC	0.0221537	8.496e-06	198	14755	601	65332
77	Seed_37	GO:0044422	organelle part	CC	0.0221537	1.0477e-05	198	14777	601	65310
78	Seed_37	GO:0009536	plastid	CC	0.0417748	2.46954e-05	201	15246	598	64841
79	Seed_44	No enriched GO IDs found
80	SW_11	GO:1901566	organonitrogen compound biosynthetic process	BP	1.84957e-05	2.0112e-08	133	9912	528	70313
81	SW_11	GO:0008610	lipid biosynthetic process	BP	1.84957e-05	2.18676e-08	74	4469	587	75756
82	SW_11	GO:0044281	small molecule metabolic process	BP	0.000139878	2.14993e-07	164	13500	497	66725
83	SW_11	GO:1901135	carbohydrate derivative metabolic process	BP	0.000176775	2.92604e-07	95	6672	566	73553
84	SW_11	GO:0044272	sulfur compound biosynthetic process	BP	0.000272881	5.16209e-07	45	2387	616	77838
85	SW_11	GO:0006098	pentose-phosphate shunt	BP	0.000406073	8.16179e-07	23	825	638	79400
86	SW_11	GO:0051156	glucose 6-phosphate metabolic process	BP	0.000431966	9.19293e-07	23	831	638	79394
87	SW_11	GO:0006720	isoprenoid metabolic process	BP	0.000528249	1.24911e-06	41	2133	620	78092
88	SW_11	GO:0006739	NADP metabolic process	BP	0.000533678	1.35543e-06	23	851	638	79374
89	SW_11	GO:0006629	lipid metabolic process	BP	0.000727307	2.14665e-06	92	6729	569	73496
90	SW_11	GO:0019344	cysteine biosynthetic process	BP	0.000727307	2.14976e-06	25	1009	636	79216
91	SW_11	GO:0019682	glyceraldehyde-3-phosphate metabolic process	BP	0.000742878	2.28362e-06	31	1438	630	78787
92	SW_11	GO:0006790	sulfur compound metabolic process	BP	0.000801914	2.9369e-06	56	3452	605	76773
93	SW_11	GO:0006534	cysteine metabolic process	BP	0.000801914	2.95117e-06	25	1028	636	79197
94	SW_11	GO:0016052	carbohydrate catabolic process	BP	0.000950233	4.19949e-06	41	2234	620	77991
95	SW_11	GO:0019693	ribose phosphate metabolic process	BP	0.000950233	4.3427e-06	55	3420	606	76805
96	SW_11	GO:0009070	serine family amino acid biosynthetic process	BP	0.000950233	3.89094e-06	25	1045	636	79180
97	SW_11	GO:0046496	nicotinamide nucleotide metabolic process	BP	0.000950233	4.38709e-06	38	2013	623	78212
98	SW_11	GO:0019362	pyridine nucleotide metabolic process	BP	0.000950233	4.49389e-06	38	2016	623	78209
99	SW_11	GO:0044255	cellular lipid metabolic process	BP	0.00100959	4.89398e-06	76	5340	585	74885
100	SW_11	GO:0006733	oxidoreduction coenzyme metabolic process	BP	0.00106496	5.41324e-06	41	2274	620	77951
101	SW_11	GO:0072524	pyridine-containing compound metabolic process	BP	0.00106496	5.41419e-06	38	2038	623	78187
102	SW_11	GO:0008299	isoprenoid biosynthetic process	BP	0.0014729	7.83643e-06	37	1992	624	78233
103	SW_11	GO:0009069	serine family amino acid metabolic process	BP	0.00299036	1.66171e-05	27	1289	634	78936
104	SW_11	GO:0042214	terpene metabolic process	BP	0.00302193	1.71498e-05	7	91	654	80134
105	SW_11	GO:0000097	sulfur amino acid biosynthetic process	BP	0.00325303	1.88459e-05	29	1418	632	78807
106	SW_11	GO:0046246	terpene biosynthetic process	BP	0.00381452	2.25498e-05	6	63	655	80162
107	SW_11	GO:0006081	cellular aldehyde metabolic process	BP	0.00382464	2.30618e-05	34	1851	627	78374
108	SW_11	GO:0055086	nucleobase-containing small molecule metabolic process	BP	0.00406066	2.4965e-05	64	4441	597	75784
109	SW_11	GO:0006732	coenzyme metabolic process	BP	0.00416557	2.6595e-05	49	3099	612	77126
110	SW_11	GO:1901607	alpha-amino acid biosynthetic process	BP	0.00441112	2.86843e-05	34	1876	627	78349
111	SW_11	GO:0005975	carbohydrate metabolic process	BP	0.00539917	3.6386e-05	94	7409	567	72816
112	SW_11	GO:0000096	sulfur amino acid metabolic process	BP	0.0056176	4.05421e-05	31	1630	630	78595
113	SW_11	GO:0044283	small molecule biosynthetic process	BP	0.0059907	4.46221e-05	90	7056	571	73169
114	SW_11	GO:0009117	nucleotide metabolic process	BP	0.00804013	6.46405e-05	59	4142	602	76083
115	SW_11	GO:0019637	organophosphate metabolic process	BP	0.00804013	6.45541e-05	77	5852	584	74373
116	SW_11	GO:0006753	nucleoside phosphate metabolic process	BP	0.00811459	6.81173e-05	59	4158	602	76067
117	SW_11	GO:0009240	isopentenyl diphosphate biosynthetic process	BP	0.00844161	7.30347e-05	21	955	640	79270
118	SW_11	GO:0046490	isopentenyl diphosphate metabolic process	BP	0.00844161	7.30347e-05	21	955	640	79270
119	SW_11	GO:0008152	metabolic process	BP	0.00961654	8.52732e-05	452	48910	209	31315
120	SW_11	GO:0015979	photosynthesis	BP	0.0100079	9.05939e-05	29	1553	632	78672
121	SW_11	GO:0006091	generation of precursor metabolites and energy	BP	0.0100079	9.11101e-05	45	2897	616	77328
122	SW_11	GO:1901137	carbohydrate derivative biosynthetic process	BP	0.0103404	9.53596e-05	63	4562	598	75663
123	SW_11	GO:1901564	organonitrogen compound metabolic process	BP	0.0116697	0.000108998	239	23396	422	56829
124	SW_11	GO:0019684	photosynthesis, light reaction	BP	0.0138329	0.000130839	24	1193	637	79032
125	SW_11	GO:1901575	organic substance catabolic process	BP	0.0153694	0.000147189	91	7382	570	72843
126	SW_11	GO:0019288	isopentenyl diphosphate biosynthetic process, methylerythritol 4-phosphate pathway	BP	0.0160434	0.00015554	20	936	641	79289
127	SW_11	GO:1901576	organic substance biosynthetic process	BP	0.0187184	0.000192539	267	26816	394	53409
128	SW_11	GO:0009058	biosynthetic process	BP	0.0196575	0.000204524	271	27293	390	52932
129	SW_11	GO:1901659	glycosyl compound biosynthetic process	BP	0.01975	0.000207821	21	1033	640	79192
130	SW_11	GO:0008654	phospholipid biosynthetic process	BP	0.0199859	0.000212667	28	1579	633	78646
131	SW_11	GO:0051186	cofactor metabolic process	BP	0.0205191	0.000220766	72	5590	589	74635
132	SW_11	GO:0043436	oxoacid metabolic process	BP	0.0205523	0.000224481	111	9533	550	70692
133	SW_11	GO:0006082	organic acid metabolic process	BP	0.0205523	0.000225983	111	9540	550	70685
134	SW_11	GO:0009056	catabolic process	BP	0.0217459	0.000241678	102	8600	559	71625
135	SW_11	GO:0008652	cellular amino acid biosynthetic process	BP	0.0246109	0.000279338	35	2188	626	78037
136	SW_11	GO:1901605	alpha-amino acid metabolic process	BP	0.0268811	0.000308285	41	2700	620	77525
137	SW_11	GO:0043693	monoterpene biosynthetic process	BP	0.0284033	0.000339174	3	14	658	80211
138	SW_11	GO:0043692	monoterpene metabolic process	BP	0.0284033	0.000339174	3	14	658	80211
139	SW_11	GO:0015755	fructose transmembrane transport	BP	0.0284033	0.000339174	3	14	658	80211
140	SW_11	GO:1901657	glycosyl compound metabolic process	BP	0.0323602	0.000394076	25	1370	636	78855
141	SW_11	GO:1904659	glucose transmembrane transport	BP	0.0328999	0.000404539	3	15	658	80210
142	SW_11	GO:0009446	putrescine biosynthetic process	BP	0.0374842	0.000477477	3	16	658	80209
143	SW_11	GO:0009628	response to abiotic stimulus	BP	0.0374842	0.000478635	147	13589	514	66636
144	SW_11	GO:0006596	polyamine biosynthetic process	BP	0.0417909	0.000551414	5	76	656	80149
145	SW_11	GO:1905328	plant septum development	BP	0.0417909	0.000558332	3	17	658	80208
146	SW_11	GO:0009445	putrescine metabolic process	BP	0.0468039	0.000647441	3	18	658	80207
147	SW_11	GO:0080184	response to phenylpropanoid	BP	0.0468039	0.000647441	3	18	658	80207
148	SW_11	GO:0044237	cellular metabolic process	BP	0.048178	0.000672146	373	39934	288	40291
149	SW_11	GO:0016098	monoterpenoid metabolic process	BP	0.0496243	0.000745127	3	19	658	80206
150	SW_11	GO:0016099	monoterpenoid biosynthetic process	BP	0.0496243	0.000745127	3	19	658	80206
151	SW_11	GO:0006909	phagocytosis	BP	0.0496243	0.000745127	3	19	658	80206
152	SW_11	GO:0071704	organic substance metabolic process	BP	0.0499879	0.000756496	393	42415	268	37810
153	SW_11	GO:0009507	chloroplast	CC	3.20357e-07	7.57525e-11	192	14908	469	65317
154	SW_11	GO:0009536	plastid	CC	3.20357e-07	5.49928e-11	196	15251	465	64974
155	SW_11	GO:0044446	intracellular organelle part	CC	5.16142e-07	2.35458e-10	189	14764	472	65461
156	SW_11	GO:0044422	organelle part	CC	5.16142e-07	2.44096e-10	189	14786	472	65439
157	SW_11	GO:0044435	plastid part	CC	1.14373e-06	6.76124e-10	87	5210	574	75015
158	SW_11	GO:0044444	cytoplasmic part	CC	1.52115e-06	1.07909e-09	364	34625	297	45600
159	SW_11	GO:0044434	chloroplast part	CC	4.08386e-06	3.37988e-09	84	5110	577	75115
160	SW_11	GO:0005737	cytoplasm	CC	1.75796e-05	1.66276e-08	411	41083	250	39142
161	SW_11	GO:0009570	chloroplast stroma	CC	5.63923e-05	7.33407e-08	54	2930	607	77295
162	SW_11	GO:0009532	plastid stroma	CC	5.86512e-05	8.32129e-08	55	2990	606	77235
163	SW_11	GO:0005829	cytosol	CC	0.000228958	4.0605e-07	128	9921	533	70304
164	SW_11	GO:0009579	thylakoid	CC	0.000507628	1.14033e-06	39	1986	622	78239
165	SW_11	GO:0031976	plastid thylakoid	CC	0.000533678	1.45124e-06	34	1627	627	78598
166	SW_11	GO:0009534	chloroplast thylakoid	CC	0.000533678	1.45124e-06	34	1627	627	78598
167	SW_11	GO:0009526	plastid envelope	CC	0.000753037	2.40388e-06	47	2693	614	77532
168	SW_11	GO:0030312	external encapsulating structure	CC	0.000794168	2.62907e-06	54	3274	607	76951
169	SW_11	GO:0031975	envelope	CC	0.000801914	2.78071e-06	63	4047	598	76178
170	SW_11	GO:0044391	ribosomal subunit	CC	0.000801914	3.03396e-06	27	1169	634	79056
171	SW_11	GO:0009941	chloroplast envelope	CC	0.000911704	3.55713e-06	45	2554	616	77671
172	SW_11	GO:0005618	cell wall	CC	0.000950233	4.01951e-06	53	3245	608	76980
173	SW_11	GO:0031967	organelle envelope	CC	0.000950233	4.27832e-06	62	4036	599	76189
174	SW_11	GO:0044436	thylakoid part	CC	0.00126688	6.59056e-06	30	1443	631	78782
175	SW_11	GO:0009535	chloroplast thylakoid membrane	CC	0.00407848	2.55568e-05	26	1247	635	78978
176	SW_11	GO:0055035	plastid thylakoid membrane	CC	0.0045687	3.02491e-05	26	1260	635	78965
177	SW_11	GO:0005840	ribosome	CC	0.0056176	4.01005e-05	35	1973	626	78252
178	SW_11	GO:0042651	thylakoid membrane	CC	0.0056176	3.98318e-05	27	1323	634	78902
179	SW_11	GO:0015935	small ribosomal subunit	CC	0.0056176	4.11789e-05	15	516	646	79709
180	SW_11	GO:0034357	photosynthetic membrane	CC	0.00602667	4.56026e-05	27	1345	634	78880
181	SW_11	GO:0031984	organelle subcompartment	CC	0.0076618	5.88812e-05	51	3387	610	76838
182	SW_11	GO:0043228	non-membrane-bounded organelle	CC	0.00811459	6.7434e-05	68	4985	593	75240
183	SW_11	GO:0043232	intracellular non-membrane-bounded organelle	CC	0.00811459	6.7434e-05	68	4985	593	75240
184	SW_11	GO:1990904	ribonucleoprotein complex	CC	0.00844161	7.38566e-05	41	2526	620	77699
185	SW_11	GO:0022626	cytosolic ribosome	CC	0.0241171	0.000270883	26	1414	635	78811
186	SW_11	GO:0022627	cytosolic small ribosomal subunit	CC	0.0279186	0.000323483	12	428	649	79797
187	SW_11	GO:0000313	organellar ribosome	CC	0.0319824	0.000385695	6	109	655	80116
188	SW_11	GO:0044445	cytosolic part	CC	0.0352624	0.000437758	26	1487	635	78738
189	SW_11	GO:0009523	photosystem II	CC	0.0400482	0.000519467	7	162	654	80063
190	SW_11	GO:0005622	intracellular	CC	0.0444325	0.000598877	539	60901	122	19324
191	SW_11	GO:0044424	intracellular part	CC	0.0452608	0.000615393	538	60763	123	19462
192	SW_11	GO:0030054	cell junction	CC	0.0496243	0.000731356	67	5336	594	74889
193	SW_11	GO:0009506	plasmodesma	CC	0.0496243	0.000717924	67	5326	594	74899
194	SW_11	GO:0009505	plant-type cell wall	CC	0.0496243	0.000732392	24	1367	637	78858
195	SW_11	GO:0005911	cell-cell junction	CC	0.0496243	0.000731356	67	5336	594	74889
196	SW_11	GO:0055044	symplast	CC	0.0496243	0.000717924	67	5326	594	74899
197	SW_11	GO:0003735	structural constituent of ribosome	MF	0.00249887	1.35904e-05	30	1473	631	78752
198	SW_11	GO:0005198	structural molecule activity	MF	0.00558217	3.82793e-05	35	1965	626	78260
199	SW_11	GO:0005353	fructose transmembrane transporter activity	MF	0.00800477	6.24633e-05	3	7	658	80218
200	SW_11	GO:0050552	(4S)-limonene synthase activity	MF	0.0181852	0.000184906	3	11	658	80214
201	SW_11	GO:0050550	pinene synthase activity	MF	0.0181852	0.000184906	3	11	658	80214
202	SW_11	GO:0034002	(R)-limonene synthase activity	MF	0.0181852	0.000184906	3	11	658	80214
203	SW_11	GO:0080015	sabinene synthase activity	MF	0.0181852	0.000184906	3	11	658	80214
204	SW_11	GO:0003824	catalytic activity	MF	0.0359526	0.000450576	311	32279	350	47946
205	SW_11	GO:0016899	oxidoreductase activity, acting on the CH-OH group of donors, oxygen as acceptor	MF	0.0400482	0.000520845	5	75	656	80150
206	SW_11	GO:0005355	glucose transmembrane transporter activity	MF	0.0417909	0.000558332	3	17	658	80208
207	SW_11	GO:0016491	oxidoreductase activity	MF	0.0496243	0.000742781	76	6206	585	74019
208	SW_16	No enriched found after test
209	SW_23	GO:0009240	isopentenyl diphosphate biosynthetic process	BP	0.00637104	5.85257e-06	30	946	960	78950
210	SW_23	GO:0046490	isopentenyl diphosphate metabolic process	BP	0.00637104	5.85257e-06	30	946	960	78950
211	SW_23	GO:0019288	isopentenyl diphosphate biosynthetic process, methylerythritol 4-phosphate pathway	BP	0.00998499	1.06248e-05	29	927	961	78969
212	SW_23	GO:0008610	lipid biosynthetic process	BP	0.0118596	1.5003e-05	89	4454	901	75442
213	SW_23	GO:0008654	phospholipid biosynthetic process	BP	0.0118596	1.54239e-05	41	1566	949	78330
214	SW_23	GO:0019682	glyceraldehyde-3-phosphate metabolic process	BP	0.0146047	2.07208e-05	38	1431	952	78465
215	SW_23	GO:0006081	cellular aldehyde metabolic process	BP	0.0185145	2.84569e-05	45	1840	945	78056
216	SW_23	GO:0008299	isoprenoid biosynthetic process	BP	0.0278093	5.26069e-05	47	1982	943	77914
217	SW_23	GO:0006720	isoprenoid metabolic process	BP	0.0309853	6.22783e-05	49	2125	941	77771
218	SW_23	GO:0006950	response to stress	BP	0.0314258	6.68791e-05	290	18952	700	60944
219	SW_23	GO:0044272	sulfur compound biosynthetic process	BP	0.0316874	7.11823e-05	53	2379	937	77517
220	SW_23	GO:0009617	response to bacterium	BP	0.0398591	9.89645e-05	67	3263	923	76633
221	SW_23	GO:0006790	sulfur compound metabolic process	BP	0.0483393	0.000148178	69	3439	921	76457
222	SW_23	GO:0009536	plastid	CC	0.000602172	7.11955e-08	258	15189	732	64707
223	SW_23	GO:0005737	cytoplasm	CC	0.0011622	2.92487e-07	588	40906	402	38990
224	SW_23	GO:0009507	chloroplast	CC	0.0011622	4.12225e-07	249	14851	741	65045
225	SW_23	GO:0044446	intracellular organelle part	CC	0.00122143	5.78075e-07	246	14707	744	65189
226	SW_23	GO:0044422	organelle part	CC	0.00122143	7.22055e-07	246	14729	744	65167
227	SW_23	GO:0044444	cytoplasmic part	CC	0.00637104	6.02605e-06	499	34490	491	45406
228	SW_23	GO:0005840	ribosome	CC	0.0191251	3.16566e-05	47	1961	943	77935
229	SW_23	GO:0044435	plastid part	CC	0.0398591	9.72678e-05	97	5200	893	74696
230	SW_23	GO:0044434	chloroplast part	CC	0.0426765	0.000111005	95	5099	895	74797
231	SW_23	GO:1990904	ribonucleoprotein complex	CC	0.0483393	0.000160026	54	2513	936	77383
232	SW_23	GO:0005761	mitochondrial ribosome	CC	0.0483393	0.000135694	6	58	984	79838
233	SW_23	GO:0031976	plastid thylakoid	CC	0.0483393	0.000158547	39	1622	951	78274
234	SW_23	GO:0009534	chloroplast thylakoid	CC	0.0483393	0.000158547	39	1622	951	78274
235	SW_23	GO:0044391	ribosomal subunit	CC	0.0483393	0.000147976	31	1165	959	78731
236	SW_23	GO:0003735	structural constituent of ribosome	MF	0.0227553	4.03558e-05	38	1465	952	78431
237	SW_30	GO:0006950	response to stress	BP	0.00668088	4.73933e-06	287	18955	661	60983
238	SW_30	GO:0006979	response to oxidative stress	BP	0.0249495	3.28144e-05	56	2608	892	77330
239	SW_30	GO:0046677	response to antibiotic	BP	0.0249495	3.64693e-05	71	3568	877	76370
240	SW_30	GO:0009636	response to toxic substance	BP	0.0249495	3.83476e-05	46	1999	902	77939
241	SW_30	GO:0000302	response to reactive oxygen species	BP	0.0301475	5.55763e-05	38	1568	910	78370
242	SW_30	GO:0042493	response to drug	BP	0.0301475	5.70301e-05	101	5646	847	74292
243	SW_30	GO:0044281	small molecule metabolic process	BP	0.0418133	8.40419e-05	207	13457	741	66481
244	SW_30	GO:0009507	chloroplast	CC	0.000304442	7.19891e-08	244	14856	704	65082
245	SW_30	GO:0009536	plastid	CC	0.000304442	3.68308e-08	250	15197	698	64741
246	SW_30	GO:0005737	cytoplasm	CC	0.000767405	2.72194e-07	565	40929	383	39009
247	SW_30	GO:0044444	cytoplasmic part	CC	0.00575975	2.72393e-06	482	34507	466	45431
248	SW_30	GO:0009532	plastid stroma	CC	0.00668088	4.47105e-06	65	2980	883	76958
249	SW_30	GO:0009570	chloroplast stroma	CC	0.0141914	1.17451e-05	63	2921	885	77017
250	SW_30	GO:0044446	intracellular organelle part	CC	0.0179722	1.6999e-05	228	14725	720	65213
251	SW_30	GO:0044422	organelle part	CC	0.0193812	2.06232e-05	228	14747	720	65191
252	SW_30	GO:0044435	plastid part	CC	0.0301475	5.11047e-05	95	5202	853	74736
253	SW_30	GO:0005761	mitochondrial ribosome	CC	0.0477533	0.000107273	6	58	942	79880
254	SW_30	GO:0044434	chloroplast part	CC	0.0477533	0.000102245	92	5102	856	74836
255	SW_30	GO:0019010	farnesoic acid O-methyltransferase activity	MF	0.0249495	3.12619e-05	3	3	945	79935
256	SW_37	GO:0033554	cellular response to stress	BP	0.0218098	2.57861e-05	104	6961	683	73138
257	SW_37	GO:1901135	carbohydrate derivative metabolic process	BP	0.0224403	3.18378e-05	100	6667	687	73432
258	SW_37	GO:0019748	secondary metabolic process	BP	0.0224403	3.13954e-05	56	3154	731	76945
259	SW_37	GO:0006950	response to stress	BP	0.0284171	4.36772e-05	237	19005	550	61094
260	SW_37	GO:0043436	oxoacid metabolic process	BP	0.0404534	8.32942e-05	131	9513	656	70586
261	SW_37	GO:0046496	nicotinamide nucleotide metabolic process	BP	0.0404534	8.89073e-05	39	2012	748	78087
262	SW_37	GO:0019362	pyridine nucleotide metabolic process	BP	0.0404534	9.08743e-05	39	2015	748	78084
263	SW_37	GO:0006082	organic acid metabolic process	BP	0.0404534	8.42104e-05	131	9520	656	70579
264	SW_37	GO:0044446	intracellular organelle part	CC	0.00116307	2.16069e-07	204	14749	583	65350
265	SW_37	GO:0044422	organelle part	CC	0.00116307	2.75022e-07	204	14771	583	65328
266	SW_37	GO:0009536	plastid	CC	0.00212967	1.00718e-06	206	15241	581	64858
267	SW_37	GO:0044444	cytoplasmic part	CC	0.00212967	8.36814e-07	409	34580	378	45519
268	SW_37	GO:0005737	cytoplasm	CC	0.00428446	3.03934e-06	469	41025	318	39074
269	SW_37	GO:0009507	chloroplast	CC	0.00428446	2.57636e-06	200	14900	587	65199
270	SW_37	GO:0009532	plastid stroma	CC	0.0168739	1.78697e-05	55	2990	732	77109
271	SW_37	GO:0009570	chloroplast stroma	CC	0.0168739	1.58717e-05	54	2930	733	77169
272	SW_37	GO:0031975	envelope	CC	0.0404534	8.13723e-05	66	4044	721	76055
273	SW_37	GO:0031967	organelle envelope	CC	0.0404534	7.83077e-05	66	4032	721	76067
274	SW_37	GO:0019010	farnesoic acid O-methyltransferase activity	MF	0.0168739	1.79552e-05	3	3	784	80096
275	SW_44	GO:0031347	regulation of defense response	BP	0.0269475	2.08868e-05	61	3065	824	76936
276	SW_44	GO:0006950	response to stress	BP	0.0269475	1.75199e-05	266	18976	619	61025
277	SW_44	GO:0080134	regulation of response to stress	BP	0.0269475	2.23022e-05	63	3217	822	76784
278	SW_44	GO:0046677	response to antibiotic	BP	0.0286372	2.70865e-05	68	3571	817	76430
279	SW_44	GO:0031348	negative regulation of defense response	BP	0.0450242	7.30525e-05	36	1561	849	78440
280	SW_44	GO:0032787	monocarboxylic acid metabolic process	BP	0.0450242	7.17295e-05	106	6480	779	73521
281	SW_44	GO:0010286	heat acclimation	BP	0.0450242	6.7979e-05	16	448	869	79553
282	SW_44	GO:0071395	cellular response to jasmonic acid stimulus	BP	0.0450242	7.9849e-05	36	1575	849	78426
283	SW_44	GO:0009867	jasmonic acid mediated signaling pathway	BP	0.0450242	7.52649e-05	36	1566	849	78435
284	SW_44	GO:0009536	plastid	CC	0.000103989	1.22947e-08	238	15209	647	64792
285	SW_44	GO:0005737	cytoplasm	CC	0.000115	2.71931e-08	536	40958	349	39043
286	SW_44	GO:0044444	cytoplasmic part	CC	0.000224965	7.97939e-08	462	34527	423	45474
287	SW_44	GO:0009507	chloroplast	CC	0.00023112	1.09303e-07	229	14871	656	65130
288	SW_44	GO:0005622	intracellular	CC	0.0420648	4.47603e-05	723	60717	162	19284
289	SW_44	GO:0044424	intracellular part	CC	0.0450242	5.53701e-05	721	60580	164	19421
