# Supplementary material for: Comparative Transcriptome Analysis of Developing Seeds and Silique Wall Reveals Dynamic Transcription Networks for Effective Oil Production in Brassica napus L
Source: Int J Mol Sci. 2019 Apr 23;20(8):1982. doi: 10.3390/ijms20081982 (PMC6515390; doi:10.3390/ijms20081982)
Supplement: Supplementary file 1 [file ijms-20-01982-s001.zip › Supplementary Table S9.xlsx]

## Sheet: Sheet1
Supplementary Table S9. Primer sequences used for qRT-PCR analyses
Gene ID	Gene description	A. thaliana orthologue	Forward primer (5'-3')	Reverse primer (5'-3')
BnaA01g34060D	Beta glucosidase 25	AT3G03640.1	CCTCAAACCATGAAAGATAGTA	TGAGCTACAAAAGCAGAAGTGA
BnaA01g25880D	Cell elongation protein / DWARF1 / DIMINUTO (DIM)	AT3G19820.3	ACTCCTCGTTGCTGCTGAGATT	CGAAGTCAGGGATCTTTGACTG
BnaA01g30320D	Phosphoglycerate kinase 1	AT3G12780.1	ATCGCTTCTTGAGAAGTGTGAC	TTTAGCTTTGGCAAGAAGTGAA
BnaA02g29010D	Photosystem II light harvesting complex gene 2.3	AT3G27690.1	GCTTAAAAACGGTCGGCTTGCT	GGTGGCGTAAGCCCAGGCATTA
BnaA03g53510D	Plant-specific TFIIB-related protein	AT4G36650.1	TGTACAGCAAAAGGAGATTGGA	CTGAAGGAGGGTGCAGAATCTC
BnaA06g19010D	Alpha/beta-Hydrolases superfamily protein	AT3G48690.1	CATCCTTACTTCTGGTCGAAAG	CAACACCAAAACCTTCCCGCAG
BnaA07g12260D	SKU5 similar 17	AT5G66920.1	AACTCATGGCAAGATGGTGTAC	ATAGATATTGATAGCTCCGAAA
BnaA07g35740D	Nucleotide transporter 1	AT1G80300.1	GCTTGGTATGACTCCGTTACTC	GACCTTGGTGTCCTCATCCAAA
BnaA09g09990D	Profilin 1	AT2G19760.1	TGAAGAAATCAATGGAATCACT	AACCATGTACTTAGCTCCACCT
BnaA10g23070D	mRNA splicing factor, thioredoxin-like U5 snRNP	AT5G08290.1	GTACGAGCTCTACGATCCTTCC	GACGGTTTCAATGATATCGATA
BnaC01g33900D	Actin 2	AT3G18780.2	GCAAGTGATCACCATCGGTGCT	AGTGGTTCCACCACTGAGCACG
BnaC02g00320D	G-box regulating factor 6	AT5G10450.1	GCTCGTGAAAGACTACAGATCC	CATGTACCTATGGTAATCCCCT
BnaC03g60490D	Cold, circadian rhythm, and RNA binding 1	AT4G39260.2	ATTCGTGACCTTCAAGGATGAC	GCCACCTCTGTTGTAACCACCA
BnaC03g04180D	Thioesterase superfamily protein	AT5G10160.1	GGTGGGAGGTATAGTGATGCTC	CAAAGTGTTCCCTACGTATGCC
BnaC04g13900D	Nucleic acid-binding, OB-fold-like protein	AT1G14800.1	GGAAGTCAAGACTTACACCTTT	TCACCTCCGTTATCGACAAAGT
BnaC05g48240D	Lipid phosphate phosphatase 3	AT3G02600.1	AGGGAAGATTCAAGCGTTTGAC	CCAATAGTCATCCACACGGGAT
BnaC05g48280D	S-adenosylmethionine decarboxylase	AT3G02470.4	ATCTTCCAAGACTCCAAGGGTT	CAAATGATCGTTGGAGAGAGAA
BnaC06g35200D	Ribosomal protein L35Ae family protein	AT1G07070.1	CAACCAGTACCCAAACACATCG	GTTACCATGAGGCCTAGTAACT
BnaC07g15280D	Catalase 3	AT1G20620.1	TTGTGGGATCAAGAATCTCACC	AGGCCAGATCTTGGTCACATCG
BnaC07g09400D	Chlorophyll A/B binding protein 1	AT1G29930.1	GACTTCTCCAGCGGCTTCAAAT	ACCCAAGTACTTGACTCTCTCC
BnaA10g06670D	UBC10	AT5G53300.4	GAAGACATGTTTCATTGGCAGGC	CTTAGGAGGTTTGAAAGGGTAATCA
BnaA01g26500D	actin 2 (ACT2)	AT3G18780.2	AATCCACGAGACGACTTA	CTTGTAGCCTTTCCCTTA
